# Supplementary material for: Asymmetric gene expression and cell-type-specific regulatory networks in the root of bread wheat revealed by single-cell multiomics analysis
Source: Genome Biol. 2023 Apr 4;24:65. doi: 10.1186/s13059-023-02908-x (PMC10074895; doi:10.1186/s13059-023-02908-x)
Supplement: Supplementary file 2 — Additional file 2: Table S1. The comparison of single-cell datasets generated from wheat and Arabidopsis root. Table S2. Top 100 of cluster-specific marker genes. Table S3. The expression of matrix of long noncoding RNAs for each cluster. Table S4. The expression of branch-dependent genes over the differentiated pseudo-time for epidermis/cortex and root hair. Table S5. The expression of branch-dependent genes over the differentiated pseudo-time for endodermis and epidermis/cortex. Table S6. Gene expression bias based on bulk RNA-seq of AK58 root. Table S9. GO enrichment of balance and unbanlance genes for each cluster. Table S10. Expression bias of marker genes in each cluster of AK58 root. Table S11. Hub genes of 185 regulons acrosss all clusters identified by SCENIC4 soft. Table S12. Hub genes of top5 regulons for each cluster analyzed by SCENIC4 soft. Table S13. The orthologous genes of wheat, rice and Arabidopsis thaliana. Table S14. Primers used for qPCR analysis and template synthesis for in situ RNA hybridization. [file 13059_2023_2908_MOESM2_ESM.xlsx]

## Sheet: Table S1
Table S1. The comparison of single cell datasets generated from wheat and Arabidopsis root
Tissue	Root tips
Methods	scRNA-seq for Arabidopsis	snRNA-seq for Arabidopsis	snRNA-seq for wheat
Cells	7695	10548	6875
Total genes	23161	24510	78763
Median genes per cell	1875	1124	4094
cell clusters	24	21	22
Reference paper	Cite from: Zhang, T.Q., Xu, Z.G., Shang, G.D. and Wang, J.W. (2019) A Single-Cell RNA Sequencing Profiles the Developmental Landscape of Arabidopsis Root. Molecular plant 12, 648-660.	Cite from: Farmer, A., Thibivilliers, S., Ryu, K.H., Schiefelbein, J. and Libault, M. (2021) Single-nucleus RNA and ATAC sequencing reveals the impact of chromatin accessibility on gene expression in Arabidopsis roots at the single-cell level. Molecular plant 14, 372-383.	in this study

## Sheet: Table S2
Table S2. Top 100 of cluster-specific marker genes.
# Cluster indicated the clusters identified in Seurat soft followed the dimension reduction procedures. Gene indicate the identified top100 marker genes for each cluster in wheat root. Homologous genes indicated the homologous genes in Arabidopsis based on the blast results. Annotation indicate annotation for homologous genes in Arabidopsis, including gene name, related function, and its expressi…
# p_val_adj < 0.01
Cluster	Gene	p_val_adj	Homologous genes in Arabidopsis	Annotation
0	TraesCS1D02G011200	0	AT3G07040	RESISTANCE TO P. SYRINGAE PV MACULICOLA 1, RESISTANCE TO PSEUDOMONAS SYRINGAE 3, RPM1, RPS3；Contains an N-terminal tripartite nucleotide binding site and a C-terminal tandem array of leucine-rich repeats. Confers resistance to Pseudomonas syringae strains that carry the avirulence genes avrB and avrRpm1.
0	TraesCS6D02G370100	0	NA	NA
0	TraesCS2D02G349900	0	AT5G25460	DGR2, DUF642 L-GALL RESPONSIVE GENE 2； Encodes a DUF642 cell wall protein.root morphogenesis
0	TraesCS3D02G010500	0	AT4G31590	ATCSLC05, ATCSLC5, CELLULOSE-SYNTHASE LIKE C5, CELLULOSE-SYNTHASE-LIKE C5, CSLC05, CSLC5；encodes a XyG glucan synthase; gene similar to cellulose synthase， cell wall organization, plant organ development, pollen tube development
0	TraesCS5D02G029400	0	NA	NA
0	TraesCS1B02G400500	1.43e-284	AT3G18180	KAN, KAN1, KANADI, KANADI 1； Encodes a KANADI protein (KAN) that regulates organ polarity in Arabidopsis. KAN is required for abaxial identity in both leaves and carpels, and encodes a nuclear-localized protein in the GARP family of putative transcription factors. KAN1 appears to be required for proper regulation of PIN1 in early embryogenesis. abaxial cell fate specification, adaxial/abaxial axi…
0	TraesCS4B02G324300	7.2e-280	AT3G18170	Glycosyltransferase family 61 protein
0	TraesCS5A02G023600	2.83e-271	NA	NA
0	TraesCS7D02G182700	1.06e-262	AT1G78080	ATWIND1, RAP2.4, RELATED TO AP2 4, WIND1, WOUND INDUCED DEDIFFERENTIATION 1；Encodes a member of the DREB subfamily A-6 of ERF/AP2 transcription factor family (RAP2.4). The protein contains one AP2 domain. Role in mediating light and ethylene signaling. The mRNA is cell-to-cell mobile.
0	TraesCS2B02G454600	1.18e-262	AT3G23730	XTH16, XYLOGLUCAN ENDOTRANSGLUCOSYLASE/HYDROLASE 16；cell wall biogenesis, xyloglucan metabolic process
0	TraesCS2D02G155000	3.81e-256	NA	NA
0	TraesCS5D02G538000	1.07e-250	NA	NA
0	TraesCS4A02G447300	3.09e-236	AT3G07040	RESISTANCE TO P. SYRINGAE PV MACULICOLA 1, RESISTANCE TO PSEUDOMONAS SYRINGAE 3, RPM1, RPS3；Contains an N-terminal tripartite nucleotide binding site and a C-terminal tandem array of leucine-rich repeats. Confers resistance to Pseudomonas syringae strains that carry the avirulence genes avrB and avrRpm1.
0	TraesCS1D02G094900	3.64e-229	AT3G62760	ATGSTF13；Encodes glutathione transferase belonging to the phi class of GSTs. toxin catabolic process
0	TraesCS3D02G545000	1.56e-224	AT5G25610	RD22, RESPONSIVE TO DESICCATION 22；responsive to dehydration 22 (RD22) mediated by ABA； response to abscisic acid, response to desiccation, response to salt stress
0	TraesCS4B02G171000	1.05e-219	AT5G15180	PEROXIDASE 56, PRX56；Peroxidase superfamily protein
0	TraesCS2D02G154900	5.89e-219	NA	NA
0	TraesCS2B02G175000	1.92e-214	NA	NA
0	TraesCS6D02G011600	3.73e-208	AT5G16560	KAN, KAN1, KANADI, KANADI 1； Encodes a KANADI protein (KAN) that regulates organ polarity in Arabidopsis. KAN is required for abaxial identity in both leaves and carpels, and encodes a nuclear-localized protein in the GARP family of putative transcription；xylem and phloem pattern formation
0	TraesCS4B02G079900	1.04e-206	AT5G66870	ASL1, ASYMMETRIC LEAVES 2-LIKE 1, LATERAL ORGAN BOUNDARIES DOMAIN GENE 36, LBD36； Encodes LOB domain protein whose overexpression results in KNOX gene repression. Overexpression also results in plants with hyponastic leaves, downward pointing flowers and reduced apical dominance. May be involved in the transcriptional regulation of the homeobox gene BP (brevipedicellus) during lateral organ diffe…
0	TraesCS2A02G573300	1.54e-206	AT1G71695	Peroxidase superfamily protein;response to oxidative stress, response to stress
0	TraesCS2D02G349500	3.04e-206	AT5G11420	Encodes a DUF642 cell wall protein.epidermal cell,
0	TraesCSU02G069200	7.4e-202	AT1G75290	encodes a protein whose sequence is similar to an isoflavone reductase
0	TraesCS4A02G334000	1.33e-199	NA	NA
0	TraesCS7B02G085900	4.46e-199	AT1G78080	ATWIND1, RAP2.4, RELATED TO AP2 4, WIND1, WOUND INDUCED DEDIFFERENTIATION 1；Encodes a member of the DREB subfamily A-6 of ERF/AP2 transcription factor family (RAP2.4). The protein contains one AP2 domain. Role in mediating light and ethylene signaling. The mRNA is cell-to-cell mobile. regulation of cell differentiation,
0	TraesCS6B02G012800	2.28e-198	AT1G32240	KAN2, KANADI 2；Encodes a member of the KANADI family of putative transcription factors. Together with KAN1, this gene appears to be involved in the development of the carpel and the outer integument of the ovule.Along with KAN1 and KAN4 appears to regulate the proper localization of PIN1 in early embryogenesis.
0	TraesCS4D02G321400	6.29e-196	AT3G18170	Glycosyltransferase family 61 protein
0	TraesCS4D02G078800	2.85e-186	AT5G66870	ASL1, ASYMMETRIC LEAVES 2-LIKE 1, LATERAL ORGAN BOUNDARIES DOMAIN GENE 36, LBD36； Encodes LOB domain protein whose overexpression results in KNOX gene repression. Overexpression also results in plants with hyponastic leaves, downward pointing flowers and reduced apical dominance. May be involved in the transcriptional regulation of the homeobox gene BP (brevipedicellus) during lateral organ diffe…
0	TraesCS3B02G000600	4.96e-180	AT4G07960	ATCSLC12, CELLULOSE-SYNTHASE LIKE C12, CELLULOSE-SYNTHASE-LIKE C12, CSLC12；encodes a XyG glucan synthase; gene similar to cellulose synthase； cell wall organization, plant organ development, pollen tube development； root, root hair cell
0	TraesCS2D02G020200	7.49e-175	AT3G04080	APY1, APYRASE 1, ATAPY1； Encodes an Golgi-localized integral membrane enzyme with nucleoside diphosphate activity that when mutated in combination with ATAPY2 causes a complete inhibition of pollen germination.With respect to substrate specificity, APY1 shows the following preferences UTP>IDP>GDP.
0	TraesCS2B02G612400	2.86e-173	AT1G71695	Peroxidase superfamily protein;response to oxidative stress, response to stress
0	TraesCS7A02G463800	2.11e-171	AT4G30270	MERI-5, MERI5B, MERISTEM 5, MERISTEM-5, SEN4, SENESCENCE 4, XTH24, XYLOGLUCAN ENDOTRANSGLUCOSYLASE/HYDROLASE 24；aging, gibberellic acid mediated signaling pathway, plant-type cell wall loosening, plant-type cell wall organization or biogenesis, response to brassinosteroid, response to gibberellin； apical meristem, vascular system
0	TraesCS6A02G090600	1.4e-168	AT3G18180	Glycosyltransferase family 61 protein
0	TraesCS1A02G214500	3.8e-167	AT5G17820	PER57, PEROXIDASE 57，Peroxidase superfamily protein, overexpression increases ROS. plant-type cell wall, plasmodesma，cell wall, extracellular region, mitochondrion, plant-type cell wall, plasmodesma
0	TraesCS1D02G143300	3.31e-166	NA	NA
0	TraesCS4A02G034400	3.53e-161	AT1G20190	EXPA11, EXPANSIN 11, EXPANSIN 11；member of Alpha-Expansin Gene Family. Naming convention from the Expansin Working Group； plant-type cell wall loosening, unidimensional cell growth
0	TraesCS2A02G018500	1.76e-158	AT3G04080	APY1, APYRASE 1, ATAPY1； Encodes an Golgi-localized integral membrane enzyme with nucleoside diphosphate activity that when mutated in combination with ATAPY2 causes a complete inhibition of pollen germination.With respect to substrate specificity, APY1 shows the following preferences UTP>IDP>GDP.
0	TraesCS4B02G308500	3.13e-157	AT2G20370	MUR3, MURUS 3, RSA3, SHORT ROOT IN SALT MEDIUM 3；Encodes a xyloglucan galactosyltransferase located in the membrane of Golgi stacks that is involved in the biosynthesis of fucose. It is also involved in endomembrane organization. It is suggested that it is a dual-function protein that is responsible for actin organization and the synthesis of cell wall materials. endomembrane system organization,…
0	TraesCS3A02G003300	3.88e-156	NA	NA
0	TraesCS2A02G037100	9.87e-156	AT2G04160	AIR3, AUXIN-INDUCED IN ROOT CULTURES 3；lateral root morphogenesis, response to auxin
0	TraesCS5B02G551100	1.19e-154	NA	NA
0	TraesCS3B02G059900	2.57e-152	NA	NA
0	TraesCS1D02G139200	3.46e-151	AT1G20190	EXPA11, EXPANSIN 11, EXPANSIN 11；member of Alpha-Expansin Gene Family. Naming convention from the Expansin Working Group； plant-type cell wall loosening, unidimensional cell growth
0	TraesCS7A02G180900	7.43e-151	AT4G39780	encodes a member of the DREB subfamily A-6 of ERF/AP2 transcription factor family. The protein contains one AP2 domain. There are 8 members in this subfamily including RAP2.4.
0	TraesCS6A02G007300	6.2e-148	AT1G32240	KAN2, KANADI 2；Encodes a member of the KANADI family of putative transcription factors. Together with KAN1, this gene appears to be involved in the development of the carpel and the outer integument of the ovule.Along with KAN1 and KAN4 appears to regulate the proper localization of PIN1 in early embryogenesis.
0	TraesCS2B02G174900	2.73e-147	NA	NA
0	TraesCS1A02G102800	4.76e-147	AT3G62760	Encodes glutathione transferase belonging to the phi class of GSTs. guard cell, root
0	TraesCS3A02G003200	9.56e-147	NA	NA
0	TraesCS2B02G170800	2.23e-146	AT1G31550	GDSL-motif esterase/acyltransferase/lipase. Enzyme group with broad substrate specificity that may catalyze acyltransfer or hydrolase reactions with lipid and non-lipid substrates.
0	TraesCS3A02G187600	1.19e-144	AT1G69530	AT-EXP1, ATEXP1, ATEXPA1, ATHEXP ALPHA 1.2, EXP1, EXPA1, EXPANSIN 1, EXPANSIN A1；Member of Alpha-Expansin Gene Family. Naming convention from the Expansin Working Group； plant-type cell wall loosening, regulation of stomatal movement, response to gibberellin, response to red light, syncytium formation, unidimensional cell growth；root, root tip, lateral root,
0	TraesCS3B02G562500	3.07e-142	AT1G11670	MATE efflux family protein; xenobiotic detoxification by transmembrane export across the plasma membrane
0	TraesCS4A02G218100	6.76e-138	AT1G11000	MILDEW RESISTANCE LOCUS O 4, MLO4；A member of a large family of seven-transmembrane domain proteins specific to plants, homologs of the barley mildew resistance locus o (MLO) protein. The Arabidopsis genome contains 15 genes encoding MLO proteins, with localization in plasma membrane. Phylogenetic analysis revealed four clades of closely-related AtMLO genes. ATMLO4 belongs to the clade I, with At…
0	TraesCS2A02G149900	5.25e-137	NA	NA
0	TraesCS3D02G191300	5.67e-134	AT1G69530	AT-EXP1, ATEXP1, ATEXPA1, ATHEXP ALPHA 1.2, EXP1, EXPA1, EXPANSIN 1, EXPANSIN A1；Member of Alpha-Expansin Gene Family. Naming convention from the Expansin Working Group； plant-type cell wall loosening, regulation of stomatal movement, response to gibberellin, response to red light, syncytium formation, unidimensional cell growth；root, root tip, lateral root,
0	TraesCS5A02G385400	2.22e-133	AT5G11420	Encodes a DUF642 cell wall protein.epidermal cell,
0	TraesCS2B02G129600	4.43e-132	AT2G47650	UDP-XYLOSE SYNTHASE 4, UXS4；Encodes a Golgi localized isoform of UDP-glucuronic acid decarboxylase. UDP-glucuronic acid decarboxylase produces UDP-xylose, which is a substrate for many cell wall carbohydrates including hemicellulose and pectin. UDP-xylose is also known to feedback regulate several cell wall biosynthetic enzymes.D-xylose metabolic process
0	TraesCS6A02G169200	5.91e-132	AT5G03760	CELLULOSE SYNTHASE LIKE A9, CSLA09, CSLA9,3' UTR is involved in transcriptional regulation and the gene is expressed in the elongation zone of the root. root, root elongation zone,
0	TraesCS3A02G466200	7.65e-132	AT3G11340	UDP-DEPENDENT GLYCOSYLTRANSFERASE 76B1, UGT76B1；Encodes a uridine diphosphate-dependent glucosyltransferase that conjugates isoleucic acid and modulates plant defense via glucosylation of N-hydroxypipecolic acid.defense response, defense response to Gram-negative bacterium, leaf
0	TraesCS2B02G369900	2.87e-131	AT5G25460	DGR2, DUF642 L-GALL RESPONSIVE GENE 2； Encodes a DUF642 cell wall protein.root morphogenesis
0	TraesCS2B02G050800	1.19e-130	AT2G04160	AIR3, AUXIN-INDUCED IN ROOT CULTURES 3；lateral root morphogenesis, response to auxin
0	TraesCS2A02G351700	1.84e-130	AT5G11420	Encodes a DUF642 cell wall protein.epidermal cell,
0	TraesCS1D02G011100	1.48e-129	NA	NA
0	TraesCS2D02G111400	1.08e-127	AT2G47650	UDP-XYLOSE SYNTHASE 4, UXS4；Encodes a Golgi localized isoform of UDP-glucuronic acid decarboxylase. UDP-glucuronic acid decarboxylase produces UDP-xylose, which is a substrate for many cell wall carbohydrates including hemicellulose and pectin. UDP-xylose is also known to feedback regulate several cell wall biosynthetic enzymes.D-xylose metabolic process
0	TraesCS2B02G613400	2.82e-127	AT1G71695	Peroxidase superfamily protein;response to oxidative stress, response to stress
0	TraesCS4D02G120700	1.46e-126	AT3G48860	SCD2, STOMATAL CYTOKINESIS DEFECTIVE 2；cytokinesis by cell plate formation, multidimensional cell growth
0	TraesCS6A02G385300	3.13e-120	NA	NA
0	TraesCS5D02G395400	1.18e-118	AT5G11420	Encodes a DUF642 cell wall protein.epidermal cell,
0	TraesCS2A02G351400	4.25e-118	AT5G11420	Encodes a DUF642 cell wall protein.epidermal cell,
0	TraesCS4D02G199900	8.59e-114	AT3G55020	pt/Rab-GAP domain of gyp1p superfamily protein;activation of GTPase activity, intracellular protein transport
0	TraesCS1D02G095400	4.03e-110	AT3G62760	ATGSTF13；Encodes glutathione transferase belonging to the phi class of GSTs. toxin catabolic process
0	TraesCS2B02G000900	1.23e-108	NA	NA
0	TraesCS7D02G478800	1.15e-107	AT5G57090	PIN-FORMED 2, PIN2, WAV6, WAVY ROOTS 6；Encodes an auxin efflux carrier that is similar to bacterial membrane transporters. Root-specific role in the transport of auxin. Acts downstream of CTR1 and ethylene biosynthesis, in the same pathway as EIN2 and AUX1, and independent from EIN3 and EIN5/AIN1 pathway. In the root, the protein localizes apically in epidermal and lateral root cap cells and pred…
0	TraesCS5A02G186300	7.59e-105	AT2G25737	Sulfite exporter TauE/SafE family protein； protein ubiquitination； Cul4A-RING E3 ubiquitin ligase complex
0	TraesCS4B02G271000	3.66e-102	AT1G20190	EXPA11, EXPANSIN 11, EXPANSIN 11；member of Alpha-Expansin Gene Family. Naming convention from the Expansin Working Group； plant-type cell wall loosening, unidimensional cell growth
0	TraesCS7A02G203100	5.91e-100	AT1G70680	Caleosin-related family protein;calcium ion binding, monooxygenase activity, plant seed peroxidase activity
0	TraesCS2D02G036400	3.24e-98	AT2G04160	AIR3, AUXIN-INDUCED IN ROOT CULTURES 3；lateral root morphogenesis, response to auxin
0	TraesCS5A02G265800	8.78e-97	AT1G26560	BETA GLUCOSIDASE 40, BGLU40；carbohydrate metabolic process
0	TraesCS5B02G430100	2.04e-96	AT5G20960	AAO1, ALDEHYDE OXIDASE 1, ALDEHYDE OXIDASE ALPHA, AO1, AOALPHA, ARABIDOPSIS THALIANA ALDEHYDE OXIDASE 1, Encodes aldehyde oxidase AA01.auxin biosynthetic process
0	TraesCS2D02G583700	2.28e-95	AT1G71695	Peroxidase superfamily protein;response to oxidative stress, response to stress
0	TraesCS7B02G398100	1.72e-94	AT1G23080	PIN-FORMED 7, PIN7；Encodes a novel component of auxin efflux that is located apically in the basal cell and is involved during embryogenesis in setting up the apical-basal axis in the embryo. It is also involved in pattern specification during root development. In roots, it is expressed at lateral and basal membranes of provascular cells in the meristem and elongation zone, whereas in the columel…
0	TraesCS4B02G287900	8.65e-93	AT1G26945	KDR, KIDARI, PACLOBUTRAZOL RESISTANCE 6, PRE6；Encodes a basic helix-loop-helix (bHLH) protein involved in blue/far-red light signaling. Physically interacts with HFR1 and negatively regulates its activity.response to light stimulus
0	TraesCS5D02G254000	7.09e-91	AT2G29420	GLUTATHIONE S-TRANSFERASE 25, GST25, Encodes glutathione transferase belonging to the tau class of GSTs. Induced by Salicylic acid. Independent of NPR1 for their induction by salicylic acid.
0	TraesCS5B02G205700	2.15e-85	AT3G14000	BRX-LIKE2, BRXL2；Belongs to five-member BRX gene family. Arabidopsis BRX genes share high levels of similarity among each others, with several conserved domains. The most distinct is BRX domain - highly conserved in all BRX genes among distantly related species. This protein-protein interaction domain is required and sufficient for BRX activity.
0	TraesCS7B02G318500	5.15e-85	NA	NA
0	TraesCS7B02G478400	7.2e-85	NA	NA
0	TraesCS6D02G010300	1.92e-84	NA	NA
0	TraesCS4B02G346800	6.25e-82	NA	NA
0	TraesCS6B02G326200	5.12e-81	AT2G01670	NUDIX HYDROLASE HOMOLOG 17, NUDT17； nudix hydrolase homolog 17;
0	TraesCS3B02G230400	5.9e-81	AT1G80830	NATURAL RESISTANCE-ASSOCIATED MACROPHAGE PROTEIN 1, NRAMP1, PMIT1；Thought to be involved in iron homeostasis. Induced in leaves in response to iron deficiency. Transgenic plants accumulate toxic levels of iron. Gene complements yeast iron uptake mutants.cadmium ion transport, cellular metal ion homeostasis, iron ion transmembrane transport, lead ion transport, manganese ion homeostasis, manganese…
0	TraesCS4D02G225800	8.93e-81	AT1G10370	Encodes GSTU17 (Glutathione S-Transferase U17). Functions as a negative component of stress-mediated signal transduction pathways in drought and salt stress responses. de-etiolation, glutathione metabolic process, lateral root development, negative regulation of response to water deprivation, response to growth hormone, response to salt stress, toxin catabolic process
0	TraesCS7D02G210300	2.76e-80	AT2G02850	ARPN, PLANTACYANIN；Encodes plantacyanin one of blue copper proteins. Involved in anther development and pollination. Expressed in the transmitting tract of the pistil. anther development, pollination
0	TraesCS2D02G273600	3.31e-76	AT1G60710	ATB2， response to cadmium ion，D-threo-aldose 1-dehydrogenase activity，response to cadmium ion
0	TraesCS5D02G436200	1.6e-74	AT2G27150	AAO1, ALDEHYDE OXIDASE 1, Encodes aldehyde oxidase AA01.auxin biosynthetic process
0	TraesCS6A02G296400	8.07e-74	AT2G01670	NUDIX HYDROLASE HOMOLOG 17, NUDT17； nudix hydrolase homolog 17;
0	TraesCS5D02G273700	6.55e-73	AT2G44480	BETA GLUCOSIDASE 17, BGLU17， carbohydrate metabolic process； beta-glucosidase activity, hydrolase activity, hydrolyzing O-glycosyl compounds, scopolin beta-glucosidase activity
0	TraesCS1B02G455900	4.7e-62	AT2G46140	LATE EMBRYOGENESIS ABUNDANT 27, LEA27；Late embryogenesis abundant protein；
0	TraesCS4B02G237300	2.76e-57	AT2G16060	HB1, HEMOGLOBIN 1, Encodes a class 1 nonsymbiotic hemoglobin induced by low oxygen levels with very high oxygen affinity. It is not likely to be a hemoglobin transporter because of its extremely high affinity for oxygen. Overexpression impairs cold stress-induced nitric oxide (NO) production.
0	TraesCS4D02G238600	6.98e-54	AT2G16060	HB1, HEMOGLOBIN 1, Encodes a class 1 nonsymbiotic hemoglobin induced by low oxygen levels with very high oxygen affinity. It is not likely to be a hemoglobin transporter because of its extremely high affinity for oxygen. Overexpression impairs cold stress-induced nitric oxide (NO) production.
0	TraesCS3B02G108200	1.87e-47	AT4G24670	TAR2, TRYPTOPHAN AMINOTRANSFERASE RELATED 2；TAR2 is required for reprogramming root architecture in response to low nitrogen conditions. cellular response to nitrogen levels, cotyledon development, cotyledon vascular tissue pattern formation, defense response to bacterium, embryo development ending in seed dormancy, flower development, gynoecium development, indoleacetic acid biosynthetic process…
0	TraesCS5D02G388800	6.35e-41	AT3G22400	LOX5；Encodes lipoxygenase5 (LOX5). LOX5 activity in roots facilitates green peach aphid colonization of Arabidopsis foliage by promoting green peach aphid feeding from sieve element and water consumption from xylem.lipid oxidation, negative regulation of defense response to insect, root development； lateral root formation, lipid oxidation, oxylipin biosynthetic process
1	TraesCS5B02G219500	9.32e-243	AT4G30420	UMAMIT34, USUALLY MULTIPLE ACIDS MOVE IN AND OUT TRANSPORTERS 34
1	TraesCS7A02G453100	4.97e-192	AT5G11420	Encodes a DUF642 cell wall protein.epidermal cell,
1	TraesCS4A02G172600	2.89e-183	AT5G13870	XTH5, XYLOGLUCAN ENDOTRANSGLUCOSYLASE/HYDROLASE 5，endoxyloglucan transferase
1	TraesCS2D02G483300	7.76e-175	AT3G20660	OCT4, ORGANIC CATION/CARNITINE TRANSPORTER4；organic cation/carnitine transporter4; cellular response to water deprivation, transmembrane transport
1	TraesCS7B02G468200	5.92e-171	AT3G15730	PHOSPHOLIPASE D ALPHA 1, PLD, PLDALPHA1; Encodes phospholipase D alpha 1 (PLD alpha 1). Positive regulator of abscisic acid (ABA) mediated stomatal movements. PLD alpha 1 plays an important role in seed deterioration and aging in Arabidopsis.abscisic acid-activated signaling pathway, fatty acid metabolic process, leaf shaping, positive regulation of abscisic acid-activated signaling pathway, regu…
1	TraesCS3B02G144700	2.15e-168	AT5G49890	CHLORIDE CHANNEL C, CLC-C；member of Anion channel protein family； intracellular membrane-bounded organelle, plant-type vacuole membrane；chloride transmembrane transporter activity
1	TraesCS7D02G008700	1.29e-166	AT1G12240	ATBETAFRUCT4, ATFRUCT4, ATVI2, FRUCT4, FRUCTOSIDASE 4, VAC-INV, VACUOLAR INVERTASE, VACUOLAR INVERTASE 2, VI2, VIN2，Encodes a vacuolar invertase betaFruct4. betaFruct4 is transported from the endoplasmic reticulum through the intermediate compartments as a membrane protein. The N-terminal cytoplasmic domain contains multiple sequence motifs that are involved at various stages in the trafficking o…
1	TraesCS2B02G236500	1.6e-162	AT5G16910	CELLULOSE-SYNTHASE LIKE D2, CSLD2； encodes a gene similar to cellulose synthase. response to cold, root hair elongation
1	TraesCS2D02G217100	1.81e-155	AT5G16910	CELLULOSE-SYNTHASE LIKE D2, CSLD2； encodes a gene similar to cellulose synthase. response to cold, root hair elongation
1	TraesCS7D02G531200	8.87e-153	AT3G15730	PHOSPHOLIPASE D ALPHA 1, PLD, PLDALPHA1; Encodes phospholipase D alpha 1 (PLD alpha 1). Positive regulator of abscisic acid (ABA) mediated stomatal movements. PLD alpha 1 plays an important role in seed deterioration and aging in Arabidopsis.abscisic acid-activated signaling pathway, fatty acid metabolic process, leaf shaping, positive regulation of abscisic acid-activated signaling pathway, regu…
1	TraesCS3A02G496400	1.18e-150	AT5G03760	CELLULOSE SYNTHASE LIKE A9, CSLA09, CSLA9,3' UTR is involved in transcriptional regulation and the gene is expressed in the elongation zone of the root. root, root elongation zone,
1	GLU1D	9.01e-147	AT5G44640	BETA GLUCOSIDASE 13, BGLU13； carbohydrate metabolic process, glucosinolate catabolic process, response to salt stress
1	TraesCS2B02G600200	4.46e-146	AT5G44640	BETA GLUCOSIDASE 13, BGLU13； carbohydrate metabolic process, glucosinolate catabolic process, response to salt stress
1	TraesCS7B02G353600	3.26e-143	AT5G11420	Encodes a DUF642 cell wall protein.epidermal cell,
1	TraesCS2A02G210400	5.34e-134	AT3G03050	ATCSLD3, CELLULOSE SYNTHASE LIKE D3,RHD7, ROOT HAIR DEFECTIVE 7；encodes a cellulose synthase like protein. mutations initiate root hairs that rupture at their tip soon after initiation. is required for the synthesis of a noncellulosic wall polysaccharide.
1	TraesCS4A02G335700	1.54e-133	AT3G14470	NB-ARC domain-containing disease resistance protein;
1	TraesCS3D02G504200	2.61e-129	AT5G03760	CELLULOSE SYNTHASE LIKE A9, CSLA09, CSLA9,3' UTR is involved in transcriptional regulation and the gene is expressed in the elongation zone of the root. root, root elongation zone,
1	TraesCS4A02G270800	3.23e-125	AT2G06925	ATSPLA2-ALPHA, PHOSPHOLIPASE A2-ALPHA, PLA2-ALPHA；Encodes a secretory phospholipase A2 enzyme, which specifically hydrolyzes the sn-2 position of phospholipids. The enzyme has a preference towards linoleoyl acyl chain over palmitoyl acyl chain. It also has a slight preference for phosphatidylcholine over phosphatidylethanolamine. arachidonic acid secretion, lipid catabolic process, phospholipid m…
1	TraesCS7D02G442500	2.8e-122	AT5G11420	Encodes a DUF642 cell wall protein.epidermal cell,
1	TraesCS1B02G184500	4.1e-122	AT2G27920	SCPL51, SERINE CARBOXYPEPTIDASE-LIKE 51；
1	TraesCS2B02G613100	3.11e-121	AT5G13930	CHALCONE SYNTHASE, CHS, TRANSPARENT TESTA 4, TT4；Encodes chalcone synthase (CHS), a key enzyme involved in the biosynthesis of flavonoids. Required for the accumulation of purple anthocyanins in leaves and stems. Also involved in the regulation of auxin transport and the modulation of root gravitropism. auxin polar transport, chalcone biosynthetic process, flavonoid biosynthetic process, regulati…
1	TraesCS2B02G067300	7.78e-119	AT3G23510	Cyclopropane-fatty-acyl-phospholipid synthase;
1	TraesCS3D02G238400	1.77e-114	NA	NA
1	TraesCS7D02G234800	1.97e-114	AT5G56040	RGF1 INSENSITIVE 4, RGI4, SKM2, STERILITY-REGULATING KINASE MEMBER 2； Leucine-rich receptor-like protein kinase family protein; regulation of root meristem growth；identical protein binding, kinase activity, peptide receptor activity, protein binding, protein serine kinase activity, protein threonine kinase activity；ROOT MERISTEM GROWTH FACTOR 1 (RGF1)-perceiving receptor, also known as RGF1 INSEN…
1	TraesCS4D02G040800	3.49e-114	AT2G06925	ATSPLA2-ALPHA, PHOSPHOLIPASE A2-ALPHA, PLA2-ALPHA；Encodes a secretory phospholipase A2 enzyme, which specifically hydrolyzes the sn-2 position of phospholipids. The enzyme has a preference towards linoleoyl acyl chain over palmitoyl acyl chain. It also has a slight preference for phosphatidylcholine over phosphatidylethanolamine. arachidonic acid secretion, lipid catabolic process, phospholipid m…
1	TraesCS4A02G083700	5.02e-114	AT2G28470	BETA-GALACTOSIDASE 8, BGAL8，putative beta-galactosidase，cell wall, vacuole，beta-galactosidase activity, carbohydrate binding
1	TraesCS7D02G270700	1.03e-113	AT1G01225	NC domain-containing protein-like protein；
1	TraesCS4B02G041100	2.38e-112	AT3G18080	B-S GLUCOSIDASE 44, BGLU44，B-S glucosidase 44，carbohydrate metabolic process， cell wall, chloroplast, cytosolic ribosome, plant-type cell wall
1	TraesCS3B02G558400	3.27e-112	AT5G03760	CELLULOSE SYNTHASE LIKE A9, CSLA09, CSLA9,3' UTR is involved in transcriptional regulation and the gene is expressed in the elongation zone of the root. root, root elongation zone,
1	TraesCS2B02G551700	1.15e-111	NA	NA
1	TraesCS5B02G160400	4.11e-111	NA	NA
1	TraesCS7A02G276800	2.3e-110	AT3G13060	ECT5, EVOLUTIONARILY CONSERVED C-TERMINAL REGION 5； evolutionarily conserved C-terminal region 5;
1	TraesCS5D02G418200	2.35e-110	AT1G75210	HAD-superfamily hydrolase, subfamily IG, 5-nucleotidase;
1	TraesCS6D02G358700	5.98e-109	AT3G54810	BLUE MICROPYLAR END 3, BLUE MICROPYLAR END 3-ZINC FINGER, BME3, BME3-ZF, GATA TRANSCRIPTION FACTOR 8, GATA8；Encodes a protein containing a GATA type zinc finger domain that is expressed in the embryo axis and involved in germination. Mutants have a reduced rate of germination even when stratified.circadian rhythm, seed germination
1	TraesCSU02G175000	6.62e-109	AT5G13870	XTH5, XYLOGLUCAN ENDOTRANSGLUCOSYLASE/HYDROLASE 5，endoxyloglucan transferase
1	TraesCS1D02G107100	6.67e-108	AT5G16910	CELLULOSE-SYNTHASE LIKE D2, CSLD2； encodes a gene similar to cellulose synthase. response to cold, root hair elongation
1	TraesCS3D02G244200	7.52e-108	AT2G34060	Peroxidase superfamily protein;response to oxidative stress, response to stress
1	TraesCS4B02G276800	7.01e-105	AT1G03080	NET1D, NETWORKED 1D，kinase interacting (KIP1-like) family protein，actin filament binding
1	TraesCS3A02G238000	1.02e-104	NA	NA
1	TraesCS4B02G043300	1.04e-103	AT2G06925	ATSPLA2-ALPHA, PHOSPHOLIPASE A2-ALPHA, PLA2-ALPHA；Encodes a secretory phospholipase A2 enzyme, which specifically hydrolyzes the sn-2 position of phospholipids. The enzyme has a preference towards linoleoyl acyl chain over palmitoyl acyl chain. It also has a slight preference for phosphatidylcholine over phosphatidylethanolamine. arachidonic acid secretion, lipid catabolic process, phospholipid m…
1	TraesCS4B02G340700	4.33e-102	AT5G13710	CEPHALOPOD, CPH, SMT1, STEROL METHYLTRANSFERASE 1；SMT1 controls the level of cholesterol in plants；embryo development ending in seed dormancy
1	TraesCS7A02G544900	2.56e-101	AT3G15730	PHOSPHOLIPASE D ALPHA 1, PLD, PLDALPHA1; Encodes phospholipase D alpha 1 (PLD alpha 1). Positive regulator of abscisic acid (ABA) mediated stomatal movements. PLD alpha 1 plays an important role in seed deterioration and aging in Arabidopsis.abscisic acid-activated signaling pathway, fatty acid metabolic process, leaf shaping, positive regulation of abscisic acid-activated signaling pathway, regu…
1	TraesCS7B02G371700	3.23e-101	AT5G13930	CHALCONE SYNTHASE, CHS, TRANSPARENT TESTA 4, TT4；Encodes chalcone synthase (CHS), a key enzyme involved in the biosynthesis of flavonoids. Required for the accumulation of purple anthocyanins in leaves and stems. Also involved in the regulation of auxin transport and the modulation of root gravitropism. auxin polar transport, chalcone biosynthetic process, flavonoid biosynthetic process, regulati…
1	TraesCS7B02G168500	3.35e-100	AT1G01225	NC domain-containing protein-like protein；
1	TraesCS5A02G467600	1.45e-99	AT2G47800	MRP4, MULTIDRUG RESISTANCE-ASSOCIATED PROTEIN 4；Encodes a plasma membrane localized ATPase transporter involved in multidrug transport. The expression of this gene is upregulated by herbicide safeners such as benoxacor, fluxofenim and fenclorim. response to nematode, response to water deprivation, response to wounding, stomatal movement；primary root, root,
1	TraesCS4B02G372400	3.35e-99	AT4G23270	CRK19, CYSTEINE-RICH RLK (RECEPTOR-LIKE PROTEIN KINASE) 19；Encodes a cysteine-rich receptor-like protein kinase.defense response to bacterium, response to salicylic acid
1	TraesCS4A02G425300	2.3e-98	AT1G63010	PHT5;1, VACUOLAR PHOSPHATE TRANSPORTER 1, VPT1； Encodes an SPX domain protein that transports Pi into the vacuole and is essential for phosphate homeostasis.
1	TraesCS4D02G336800	8.69e-98	AT5G13710	CEPHALOPOD, CPH, SMT1, STEROL METHYLTRANSFERASE 1；SMT1 controls the level of cholesterol in plants；embryo development ending in seed dormancy
1	TraesCS4A02G486000	9.84e-98	AT1G62660	VACUOLAR INVERTASE 1, VI1；Glycosyl hydrolases family 32 protein; carbohydrate metabolic process, cellular response to gibberellin stimulus, response to abscisic acid, response to bacterium, response to salt stress, response to water deprivation, sucrose metabolic process
1	TraesCS3B02G266500	7.21e-97	NA	NA
1	TraesCS4B02G197500	7.24e-96	AT3G54770	ABA-REGULATED RNA-BINDING PROTEIN 1, ARP1；Encodes a putative RNA binding protein that is localized in the nucleus and affects ABA-regulated seed germination of Arabidopsis.
1	TraesCS6D02G177400	8.14e-96	AT4G35300	TMT2, TONOPLAST MONOSACCHARIDE TRANSPORTER2；tonoplast monosaccharide transporter2; root, root stele,
1	TraesCS7A02G063700	7.32e-95	AT1G63010	PHT5;1, VACUOLAR PHOSPHATE TRANSPORTER 1, VPT1； Encodes an SPX domain protein that transports Pi into the vacuole and is essential for phosphate homeostasis.
1	TraesCS1B02G383400	9.63e-94	AT5G47770	FARNESYL DIPHOSPHATE SYNTHASE 1, FPS1；Encodes a protein with farnesyl diphosphate synthase activity. farnesyl diphosphate biosynthetic process
1	TraesCS4B02G139900	6.26e-93	AT2G29390	SMO2-2, STEROL 4-ALPHA-METHYL-OXIDASE 2, STEROL 4-ALPHA-METHYL-OXIDASE 2-2；ncodes a sterol 4-alpha-methyl-oxidase, specifically a 4-alpha-methyl-delta-7-sterol-4alpha-methyl-oxidase.sterol biosynthetic process
1	TraesCS6B02G122200	3.03e-91	AT5G40450	RBB1 is localized to the cytosol and involved in vacuolar biogenesis and organization. RBB1 mutants have increased number of vacuolar bulbs and fewer trans-vacuolar strands.
1	TraesCS1B02G230100	5.67e-91	AT2G44740	CYCLIN P4;1, CYCP4;1；cyclin p4;regulation of cyclin-dependent protein serine/threonine kinase activity
1	TraesCS2B02G440200	3.26e-90	AT2G32240	PAMP-INDUCED COILED COIL, PICC；PAMP induced protein involved in defense response. Interaction with UBAC2 proteins in the ER, is necessary for PAMP mediated accumulation of the callose synthase PMR4.
1	TraesCS3B02G198200	4.14e-90	AT1G78520	Carbohydrate-binding X8 domain superfamily protein;
1	TraesCS3B02G376800	6.75e-90	AT1G69530	AT-EXP1, ATEXP1, ATEXPA1, ATHEXP ALPHA 1.2, EXP1, EXPA1, EXPANSIN 1, EXPANSIN A1；Member of Alpha-Expansin Gene Family. Naming convention from the Expansin Working Group； plant-type cell wall loosening, regulation of stomatal movement, response to gibberellin, response to red light, syncytium formation, unidimensional cell growth；root, root tip, lateral root,
1	TraesCS7B02G468300	6.96e-90	AT3G15730	PHOSPHOLIPASE D ALPHA 1, PLD, PLDALPHA1; Encodes phospholipase D alpha 1 (PLD alpha 1). Positive regulator of abscisic acid (ABA) mediated stomatal movements. PLD alpha 1 plays an important role in seed deterioration and aging in Arabidopsis.abscisic acid-activated signaling pathway, fatty acid metabolic process, leaf shaping, positive regulation of abscisic acid-activated signaling pathway, regu…
1	TraesCS3B02G329000	1.32e-87	AT2G34560	CCP1, CONSERVED IN CILIATED SPECIES AND IN THE LAND PLANTS 1；cytoplasmic microtubule organization
1	TraesCS5A02G522100	3.88e-87	AT4G11820	FKP1, FLAKY POLLEN 1, HMGS, HYDROXYMETHYLGLUTARYL-COA SYNTHASE, MVA1；isopentenyl diphosphate biosynthetic process, mevalonate pathway
1	TraesCS3D02G126600	2.06e-86	AT5G49890	CHLORIDE CHANNEL C, CLC-C；member of Anion channel protein family； intracellular membrane-bounded organelle, plant-type vacuole membrane；chloride transmembrane transporter activity
1	TraesCS7D02G008800	3.97e-86	AT1G62660	VACUOLAR INVERTASE 1, VI1；Glycosyl hydrolases family 32 protein; carbohydrate metabolic process, cellular response to gibberellin stimulus, response to abscisic acid, response to bacterium, response to salt stress, response to water deprivation, sucrose metabolic process
1	TraesCS7A02G254400	4.65e-86	AT5G57110	ACA8, AT-ACA8, AUTOINHIBITED CA2+ -ATPASE, ISOFORM 8，Arabidopsis-autoinhibited Ca2+ -ATPase, isoform 8, contains all of the characteristic motifs of Ca2+ -transporting P-type Ca2+ -ATPases and is localized to the plasma membrane.
1	TraesCS4D02G134600	2.43e-85	AT2G29390	SMO2-2, STEROL 4-ALPHA-METHYL-OXIDASE 2, STEROL 4-ALPHA-METHYL-OXIDASE 2-2；ncodes a sterol 4-alpha-methyl-oxidase, specifically a 4-alpha-methyl-delta-7-sterol-4alpha-methyl-oxidase.sterol biosynthetic process
1	TraesCS4A02G029000	5.94e-85	AT1G03080	NET1D, NETWORKED 1D，kinase interacting (KIP1-like) family protein，actin filament binding
1	TraesCS4D02G275400	2.9e-83	AT1G03080	NET1D, NETWORKED 1D，kinase interacting (KIP1-like) family protein，actin filament binding
1	TraesCS7D02G339600	7.01e-83	AT5G47450	TIP2;3, TONOPLAST INTRINSIC PROTEIN 2;3；Tonoplast intrinsic protein, transports ammonium (NH3) and methylammonium across the tonoplast membrane, gene expression shows diurnal regulation and is upregulated by ammonium (NH3). lateral root, pericycle, root, root cortex, root epidermis, transition zone
1	TraesCSU02G024200	7.56e-83	AT1G06640	encodes a protein whose sequence is similar to a 2-oxoglutarate-dependent dioxygenase
1	TraesCS5B02G300800	3.27e-82	AT4G14880	CYTACS1, O-ACETYLSERINE (THIOL) LYASE (OAS-TL) ISOFORM A1, OASA1, OLD3, ONSET OF LEAF DEATH 3；Encodes a cytosolic isoform of cytosolic O-acetylserine(thiol)lyase, a key enzyme in cysteine biosynthesis and for the fixation of inorganic sulfide. It catalyzes the formation of cysteine from O-acetylserine and inorganic sulfide. Gene expression is predominant in the root cortex and the xylem parenchym…
1	TraesCS3D02G205400	5.69e-82	AT3G62360	Carbohydrate-binding-like fold; endoplasmic reticulum membrane；
1	TraesCS3A02G110400	2.63e-81	AT4G33080	NDR6, NUCLEAR DBF2-RELATED 6；Ubiquitously expressed protein kinase.
1	TraesCS7A02G063300	2.66e-80	AT5G57550	XTH25, XTR3, XYLOGLUCAN ENDOTRANSGLUCOSYLASE/HYDROLASE 25, XYLOGLUCAN ENDOTRANSGLYCOSYLASE 3;xyloglucan endotransglycosylase-related protein (XTR3); xyloglucan metabolic process
1	TraesCS2B02G336600	1.06e-79	NA	NA
1	TraesCS3D02G294200	1.73e-79	AT2G34560	CCP1, CONSERVED IN CILIATED SPECIES AND IN THE LAND PLANTS 1；cytoplasmic microtubule organization
1	TraesCS3A02G344800	1.8e-78	AT1G69530	AT-EXP1, ATEXP1, ATEXPA1, ATHEXP ALPHA 1.2, EXP1, EXPA1, EXPANSIN 1, EXPANSIN A1；Member of Alpha-Expansin Gene Family. Naming convention from the Expansin Working Group； plant-type cell wall loosening, regulation of stomatal movement, response to gibberellin, response to red light, syncytium formation, unidimensional cell growth；root, root tip, lateral root,
1	TraesCS4B02G375200	6.94e-76	AT1G65680	ATEXPB2, ATHEXP BETA 1.4, EXPANSIN B2, EXPB2；member of BETA-EXPANSINS. plant-type cell wall loosening, unidimensional cell growth，root
1	TraesCS3A02G299500	3.88e-75	AT4G07960	ATCSLC12, CELLULOSE-SYNTHASE LIKE C12, CELLULOSE-SYNTHASE-LIKE C12, CSLC12；encodes a XyG glucan synthase; gene similar to cellulose synthase； cell wall organization, plant organ development, pollen tube development； root, root hair cell
1	TraesCS1A02G299100	1.72e-71	AT3G08860	PYD4, PYRIMIDINE 4； Encodes a protein that is predicted to have beta-alanine aminotransferase activity.cellular response to nitrogen levels； portion of vascular tissue, root,
1	TraesCS3B02G291700	7.38e-71	AT3G18000	PEAMT, PEAMT1, PHOSPHOETHANOLAMINE METHYLTRANSFERASE1, XIPOTL 1, XPL1；Encodes a N-methyltransferase-like protein. Double mutants of NMT1 and NMT3 are defective in leaf, root, flower, seed, and pollen development. choline biosynthetic process, phosphatidylcholine biosynthetic process, pollen development, pollen tube growth, pollen tube guidance, post-embryonic root development, unidimensional cell…
1	TraesCS2A02G421100	2.51e-70	NA	NA
1	TraesCS3B02G129500	5.32e-69	AT4G33080	NDR6, NUCLEAR DBF2-RELATED 6，AGC (cAMP-dependent, cGMP-dependent and protein kinase C) kinase family protein;
1	TraesCS2B02G157100	2.4e-68	AT4G30610	BRI1 SUPPRESSOR 1, BRS1, SCPL24, SERINE CARBOXYPEPTIDASE 24 PRECURSOR； Encodes a secreted glycosylated serine carboxypeptidase with broad substrate preference that is involved in brassinosteroid signalling via BRI1. It is proteolytically processed in vivo by a separate as yet unidentified protease.brassinosteroid mediated signaling pathway, proteolysis
1	TraesCS5A02G538000	3.06e-68	AT1G65680	ATEXPB2, ATHEXP BETA 1.4, EXPANSIN B2, EXPB2；member of BETA-EXPANSINS. plant-type cell wall loosening, unidimensional cell growth，root
1	TraesCS7A02G559400	3.18e-68	AT3G19820	DWARF 1, DWF1, Involved in the conversion of the early brassinosteroid precursor 24-methylenecholesterol to campesterol. Brassinosteroids affect cellular elongation. Mutants have dwarf phenotype. DWF1 is a Ca2+-dependent calmodulin-binding protein.brassinosteroid biosynthetic process, lignin metabolic process, plant-type secondary cell wall biogenesis, response to light stimulus, steroid biosynth…
1	TraesCS6A02G346700	4.04e-67	AT3G05150	EARLY RESPONSE TO DEHYDRATION 6, ERD6； encodes a putative sucrose transporter whose gene expression is induced by dehydration and cold. carbohydrate transmembrane transport, response to abscisic acid, response to salt stress, response to water deprivation； primary root differentiation zone, primary root elongation zone, root, root cortex, root endodermis, root epidermis,
1	TraesCS6B02G215800	1.48e-65	AT4G35300	TMT2, TONOPLAST MONOSACCHARIDE TRANSPORTER2；tonoplast monosaccharide transporter2; root, root stele,
1	TraesCS4D02G198000	2.89e-63	AT3G54770	ABA-REGULATED RNA-BINDING PROTEIN 1, ARP1;Encodes a putative RNA binding protein that is localized in the nucleus and affects ABA-regulated seed germination of Arabidopsis.
1	TraesCS1A02G099100	1e-62	AT3G03050	ATCSLD3, CELLULOSE SYNTHASE LIKE D3,RHD7, ROOT HAIR DEFECTIVE 7；encodes a cellulose synthase like protein. mutations initiate root hairs that rupture at their tip soon after initiation. is required for the synthesis of a noncellulosic wall polysaccharide.
1	TraesCS7D02G317300	2.47e-61	AT1G33700	Beta-glucosidase, GBA2 type family protein;root, root hair cell
1	TraesCS4B02G131500	5e-59	AT5G13750	ZIFL1, ZINC INDUCED FACILITATOR-LIKE 1， basipetal auxin transport, gravitropism, regulation of stomatal closure, response to water deprivation, root development，plant-type vacuole membrane, plasma membrane，potassium ion antiporter activity
1	TraesCS1B02G276800	1.34e-56	NA	NA
1	TraesCS2D02G418200	4.35e-55	AT2G32240	PAMP-INDUCED COILED COIL, PICC；PAMP induced protein involved in defense response. Interaction with UBAC2 proteins in the ER, is necessary for PAMP mediated accumulation of the callose synthase PMR4.
1	TraesCS3D02G258900	1.47e-51	AT3G18000	PEAMT, PEAMT1, PHOSPHOETHANOLAMINE METHYLTRANSFERASE1, XIPOTL 1, XPL1；Encodes a N-methyltransferase-like protein. Double mutants of NMT1 and NMT3 are defective in leaf, root, flower, seed, and pollen development. choline biosynthetic process, phosphatidylcholine biosynthetic process, pollen development, pollen tube growth, pollen tube guidance, post-embryonic root development, unidimensional cell…
1	TraesCS6D02G089000	2.86e-48	AT5G40450	RBB1 is localized to the cytosol and involved in vacuolar biogenesis and organization. RBB1 mutants have increased number of vacuolar bulbs and fewer trans-vacuolar strands.
1	TraesCS6B02G402600	2.61e-37	AT5G34940	GLUCURONIDASE 3, GUS3；The protein is predicted (WoLF PSORT program) to be membrane-associated.
1	TraesCS3B02G003900	5.43e-36	AT4G39230	PCBER1, lignan biosynthetic process；encodes a protein whose sequence is similar to phenylcoumaran benzylic ether reductase (PCBER), which catalyzes NADPH-dependent reduction of 8-5' linked lignans such as dehydrodiconiferyl alcohol to give isodihydrodehydrodiconiferyl alcohol.
1	TraesCS7B02G364700	5.2e-29	AT5G11720	AGLU1, ALPHA-GLUCOSIDASE；Glycosyl hydrolases family 31 protein; carbohydrate metabolic process
2	TraesCS1A02G253400	8.08e-131	AT4G15530	PPDK, PYRUVATE ORTHOPHOSPHATE DIKINASE； pyruvate metabolic process
2	TraesCS2B02G396100	3.56e-130	NA	NA
2	TraesCS2B02G497000	4.67e-130	AT3G14460	LEUCINE-RICH REPEAT (LRR) PROTEIN 1, LRRAC1；Leucine rich repeat protein that also contains an adenylate cyclase catalytic core motif. Capable of converting ATP to cAMP in vitro. Mutants show increased susceptibility to fungal pathogens.defense response to bacterium
2	TraesCS5D02G513100	2.84e-105	AT3G22400	LOX5；Encodes lipoxygenase5 (LOX5). LOX5 activity in roots facilitates green peach aphid colonization of Arabidopsis foliage by promoting green peach aphid feeding from sieve element and water consumption from xylem.lipid oxidation, negative regulation of defense response to insect, root development； lateral root formation, lipid oxidation, oxylipin biosynthetic process
2	TraesCS2D02G230800	1.27e-99	AT1G76160	SKS5, SKU5 SIMILAR 5； SKU5 similar 5;apoplast, cell wall, extracellular region, plasmodesma, secretory vesicle；copper ion binding, oxidoreductase activity
2	TraesCS2B02G372500	6.81e-87	AT4G25980	peroxidase superfamily protein;response to oxidative stress, response to stress
2	TraesCS2D02G352500	3.88e-86	AT4G25980	peroxidase superfamily protein;response to oxidative stress, response to stress
2	TraesCS1B02G264900	3.07e-82	AT4G15530	PPDK, PYRUVATE ORTHOPHOSPHATE DIKINASE； pyruvate metabolic process
2	TraesCS6A02G185400	5.86e-72	AT3G13750	BETA GALACTOSIDASE 1, BETA-GALACTOSIDASE 1, BGAL1; beta-galactosidase, glycosyl hydrolase family 35； carbohydrate metabolic process；cell wall, cytosol, extracellular region, plant-type cell wall, plasmodesma
2	TraesCS7D02G531200	8.52e-69	AT3G15730	PHOSPHOLIPASE D ALPHA 1, PLD, PLDALPHA1; Encodes phospholipase D alpha 1 (PLD alpha 1). Positive regulator of abscisic acid (ABA) mediated stomatal movements. PLD alpha 1 plays an important role in seed deterioration and aging in Arabidopsis.abscisic acid-activated signaling pathway, fatty acid metabolic process, leaf shaping, positive regulation of abscisic acid-activated signaling pathway, regu…
2	TraesCS2B02G069300	1.16e-68	AT3G14460	LEUCINE-RICH REPEAT (LRR) PROTEIN 1, LRRAC1；Leucine rich repeat protein that also contains an adenylate cyclase catalytic core motif. Capable of converting ATP to cAMP in vitro. Mutants show increased susceptibility to fungal pathogens.defense response to bacterium
2	TraesCS3D02G156700	1.03e-67	AT3G48200	transmembrane protein;
2	TraesCS4A02G219100	1.11e-64	NA	NA
2	TraesCS1A02G041300	6.74e-60	NA	NA
2	TraesCS2A02G033900	1.89e-56	NA	NA
2	TraesCS3D02G244200	1.01e-55	AT2G34060	Peroxidase superfamily protein;response to oxidative stress, response to stress
2	TraesCS5D02G181600	5.24e-55	AT4G19710	K-HSDH II, ASPARTATE KINASE-HOMOSERINE DEHYDROGENASE, ASPARTATE KINASE-HOMOSERINE DEHYDROGENASE II；Encodes a bifunctional aspartate kinase/homoserine dehydrogenase. These two activities catalyze the first and the third steps toward the synthesis of the essential amino acids threonine, isoleucine and methionine. aspartate family amino acid biosynthetic process
2	TraesCS2A02G379100	3.3e-52	NA	NA
2	TraesCS4D02G018500	1.24e-51	AT2G21660	GLYCINE RICH PROTEIN 7,GRP7； Encodes a small glycine-rich RNA binding protein that is part of a negative-feedback loop through which AtGRP7 regulates the circadian oscillations of its own transcript. Gene expression is induced by cold. GRP7 appears to promote stomatal opening and reduce tolerance under salt and dehydration stress conditions, but, promotes stomatal closing and thereby increases st…
2	TraesCS2B02G274800	1.25e-50	AT1G76160	SKS5, SKU5 SIMILAR 5； SKU5 similar 5;apoplast, cell wall, extracellular region, plasmodesma, secretory vesicle；copper ion binding, oxidoreductase activity
2	TraesCS2A02G502100	5.26e-50	AT4G37520	Peroxidase superfamily protein;response to oxidative stress
2	TraesCS1A02G360700	8.93e-50	AT4G02290	GH9B13, GLYCOSYL HYDROLASE 9B13； glycosyl hydrolase 9B13; cellulase activity；extracellular region；
2	TraesCS2B02G066100	1.7e-49	AT5G54160	O-METHYLTRANSFERASE 1, O-METHYLTRANSFERASE 3, OMT1, OMT3； A caffeic acid/5-hydroxyferulic acid O-methyltransferase. Interacts with 14-4-3 proteins in yeast 2 hybrid assay. AtOMT1 (At5g54160) encodes a flavonol 3?-O-methyltransferase that is highly active towards quercetin and myricetin. The substrate specificity identifies the enzyme as flavonol 3?-methyltransferase which replaces the former anno…
2	TraesCS4A02G021600	6.89e-49	AT3G07030	ALBA6；Alba DNA/RNA-binding protein;
2	TraesCS1A02G383500	2.53e-45	AT1G07070	Ribosomal protein L35Ae family protein; cytoplasmic translation
2	TraesCS4A02G293000	6.81e-45	AT2G21660	GLYCINE RICH PROTEIN 7,GRP7； Encodes a small glycine-rich RNA binding protein that is part of a negative-feedback loop through which AtGRP7 regulates the circadian oscillations of its own transcript. Gene expression is induced by cold. GRP7 appears to promote stomatal opening and reduce tolerance under salt and dehydration stress conditions, but, promotes stomatal closing and thereby increases st…
2	TraesCS7D02G326800	2.88e-42	AT1G48100	PGX3, POLYGALACTURONASE INVOLVED IN EXPANSION3； Pectin lyase-like superfamily protein;plant-type cell wall modification involved in multidimensional cell growth
2	TraesCS5B02G112300	3.16e-42	AT5G27390	tagatose-6-phosphate ketose/aldose isomerase, putative (Mog1/PsbP/DUF1795-like photosystem II reaction center PsbP family protein);photosynthesis
2	TraesCS6A02G254500	4.05e-42	AT1G03840	IDD3, INDETERMINATE DOMAIN 3, MAGPIE, MGP；MGP is a nuclear-localized putative transcription factor with three zinc finger domains. MGP can interact with three proteins implicated in root patterning: SCR, SHR, and JKD in Y2H assays, and these interactions depend on the first zinc finger in MGP. MGP appears to be a direct transcriptional target of SHR and SCR, based on promoter binding assays, thou…
2	TraesCS7A02G481500	1.29e-41	AT4G20070	AAH, ALLANTOATE AMIDOHYDROLASE, ATAAH；The gene encoding Arabidopsis thaliana Allantoate Amidohydrolase (AtAAH)which catalyzes the allantoate deiminase reaction (EC 3.5.3.9)is expressed in all parts of the plant being consistent with a function in purine turnover in Arabidopsis. purine nucleobase catabolic process, ureide catabolic process
2	TraesCS7A02G207100	4.41e-41	AT1G68640	PAN, PERIANTHIA, TGA8, TGACG SEQUENCE-SPECIFIC BINDING PROTEIN 8；Encodes bZIP-transcription factor. Mutant plants have extra floral organs. PAN is essential for AG activation in early flowers of short-day-grown plants. Binds directly to 5'-AAGAAT-3'regulatory sequence in AG promoter.regulation of flower development；regulation of transcription,primary root apical meristem, quiescent center,
2	TraesCS7D02G208100	6.27e-41	AT1G18270	ketose-bisphosphate aldolase class-II family protein; nucleus
2	TraesCS2B02G553700	8.52e-41	NA	NA
2	TraesCS1D02G027900	5.13e-40	NA	NA
2	TraesCS7A02G544900	2.32e-39	AT3G15730	PHOSPHOLIPASE D ALPHA 1, PLD, PLDALPHA1; Encodes phospholipase D alpha 1 (PLD alpha 1). Positive regulator of abscisic acid (ABA) mediated stomatal movements. PLD alpha 1 plays an important role in seed deterioration and aging in Arabidopsis.abscisic acid-activated signaling pathway, fatty acid metabolic process, leaf shaping, positive regulation of abscisic acid-activated signaling pathway, regu…
2	TraesCS2A02G243400	2.64e-39	AT3G03770	Leucine-rich repeat protein kinase family protein;protein kinase activity
2	TraesCS3D02G031800	3.65e-39	AT5G64120	ATPRX71, PEROXIDASE 71, PRX71；Encodes a cell wall bound peroxidase that is induced by hypo-osmolarity and is involved in the lignification of cell walls. Class III peroxidase cell wall-targeted protein localized to the micropylar endosperm facing the radicle. Involved in seed germination.
2	TraesCS3B02G222700	2.21e-38	AT4G01800	AGY1, ALBINO OR GLASSY YELLOW 1, Encodes the ATPase subunit of the chloroplast Sec translocation machinery which plays an essential role in chloroplast biogenesis and the regulation of photosynthesis；chloroplast organization, regulation of photosynthesis, response to absence of light, trichome morphogenesis；
2	TraesCS2B02G257300	2.93e-38	AT3G03710	PNP, POLYNUCLEOTIDE PHOSPHORYLASE, Encodes a chloroplast polynucleotide phosphorylase (PNPase). Involved in response to phosphorus (P) starvation.carotene biosynthetic process, cellular response to phosphate starvation, chlorophyll biosynthetic process, negative regulation of isopentenyl diphosphate biosynthetic process, methylerythritol 4-phosphate pathway, xanthophyll biosynthetic process； RNA …
2	TraesCS2D02G304000	9.32e-38	AT1G21730	KIN7.1, KINESIN 7.1；P-loop containing nucleoside triphosphate hydrolases superfamily protein;
2	TraesCS3A02G148800	1.49e-37	AT3G48200	transmembrane protein;
2	TraesCS2A02G239200	8.68e-37	AT3G03710	PNP, POLYNUCLEOTIDE PHOSPHORYLASE, Encodes a chloroplast polynucleotide phosphorylase (PNPase). Involved in response to phosphorus (P) starvation.carotene biosynthetic process, cellular response to phosphate starvation, chlorophyll biosynthetic process, negative regulation of isopentenyl diphosphate biosynthetic process, methylerythritol 4-phosphate pathway, xanthophyll biosynthetic process； RNA …
2	TraesCS7A02G205200	9.62e-37	AT1G18270	ketose-bisphosphate aldolase class-II family protein; nucleus
2	TraesCS4A02G165200	5.99e-36	AT3G02060	DEAD/DEAH box helicase;
2	TraesCS1A02G130700	2.26e-35	AT1G08260	ABA OVERLY SENSITIVE 4, ABO4, Similar to POL2A, DNA polymerase epsilon catalytic subunit. Essential for Arabidopsis growth. Null homozygotes are embryo lethal, partial loss of function alleles show embryo patterning defects such as root pole displacement. Delayed progression through cell cycle results in embryos with smaller numbers of larger cells. embryo development ending in seed dormancy, emb…
2	TraesCS7B02G468200	5.25e-34	AT3G15730	PHOSPHOLIPASE D ALPHA 1, PLD, PLDALPHA1; Encodes phospholipase D alpha 1 (PLD alpha 1). Positive regulator of abscisic acid (ABA) mediated stomatal movements. PLD alpha 1 plays an important role in seed deterioration and aging in Arabidopsis.abscisic acid-activated signaling pathway, fatty acid metabolic process, leaf shaping, positive regulation of abscisic acid-activated signaling pathway, regu…
2	TraesCS2A02G314800	1.14e-32	AT4G25340	FK506 BINDING PROTEIN 53, FKBP53；Encodes a member of the FKBP-type immunophilin family that functions as a histone chaparone. Binds to 18S rDNA and represses its expression. The N-terminal nucleoplasmin domain interacts with H2A/H2B and H3/H4 histone oligomers, individually, as well as simultaneously, suggesting two different binding sites for H2A/H2B and H3/H4.nucleosome assembly
2	TraesCS7D02G222600	1.98e-32	AT5G41020
2	TraesCS4D02G302700	3.66e-32	AT1G72210	BHLH096, BHLH96；basic helix-loop-helix (bHLH) DNA-binding superfamily protein; regulation of transcription by RNA polymerase II
2	TraesCS4D02G040800	1.09e-31	AT2G06925	ATSPLA2-ALPHA, PHOSPHOLIPASE A2-ALPHA, PLA2-ALPHA；Encodes a secretory phospholipase A2 enzyme, which specifically hydrolyzes the sn-2 position of phospholipids. The enzyme has a preference towards linoleoyl acyl chain over palmitoyl acyl chain. It also has a slight preference for phosphatidylcholine over phosphatidylethanolamine. arachidonic acid secretion, lipid catabolic process, phospholipid m…
2	TraesCS5D02G272800	1.17e-31	AT2G42280	ABA-RESPONSIVE KINASE SUBSTRATE 3, AKS3, FBH4, FLOWERING BHLH 4；basic helix-loop-helix (bHLH) DNA-binding superfamily protein; photoperiodism, flowering, regulation of transcription, DNA-templated
2	TraesCS3B02G222200	2.32e-31	AT5G11650	MAGL13，alpha/beta-Hydrolases superfamily protein;
2	TraesCS2D02G512100	3.71e-31	AT3G16150	ASPARAGINASE B1, ASPGB1；Encodes an asparaginase that catalyzes the degradation of L-asparagine to L-aspartic acid and ammonia. protein autoprocessing
2	TraesCS2A02G235900	4.11e-31	AT5G49160	Encodes a cytosine methyltransferase MET1. Required for silencing of FWA paternal allele in endosperm. Two lines with RNAi constructs directed against DMT1 have reduced agrobacterium-mediated tumor formation.DNA mediated transformation, DNA methylation on cytosine within a CG sequence, maintenance of DNA methylation, negative regulation of flower development, regulation of gene expression by gene…
2	TraesCS7D02G388600	1.26e-30	NA	NA
2	TraesCS2A02G573700	1.41e-30	AT1G71695	Peroxidase superfamily protein;response to oxidative stress, response to stress
2	TraesCS2A02G151300	4.45e-30	AT4G01790	Ribosomal protein L7Ae/L30e/S12e/Gadd45 family protein;
2	TraesCS6A02G141800	9.92e-30	NA	NA
2	TraesCS3D02G188800	1.21e-29	AT3G10270	DNA GYRASE B1, GYRB1；Protein targeting to mitochondria is influenced by UTR sequences.DNA topological change
2	TraesCS5B02G102300	2.14e-29	AT1G79150	NOC3, NUCLEOLAR COMPLEX ASSOCIATED 3；DNA replication initiation
2	TraesCS3B02G038600	2.54e-29	NA	NA
2	TraesCS2B02G260800	1.24e-28	AT5G49160	Encodes a cytosine methyltransferase MET1. Required for silencing of FWA paternal allele in endosperm. Two lines with RNAi constructs directed against DMT1 have reduced agrobacterium-mediated tumor formation.DNA mediated transformation, DNA methylation on cytosine within a CG sequence, maintenance of DNA methylation, negative regulation of flower development, regulation of gene expression by gene…
2	TraesCS2B02G047600	3.54e-28	NA	NA
2	TraesCS5D02G137900	7.11e-28	NA	NA
2	TraesCS7D02G284200	1.03e-27	AT2G04270	RNASE E, RNASE E/G-LIKE, RNE, RNEE/G； chloroplast mRNA processing, chloroplast organization, chloroplast rRNA processing
2	TraesCS4D02G022300	1.39e-27	NA	NA
2	TraesCS2D02G523800	3.04e-27	NA	NA
2	TraesCS7B02G183600	5.39e-27	AT3G18610	NUC2, NUCLEOLIN 2, NUCLEOLIN LIKE 2, PARALLEL1-LIKE 1, PARLL1； Encodes ATNUC-L2 (NUCLEOLIN LIKE 2). rDNA heterochromatin assembly
2	TraesCS1D02G454400	2.54e-25	NA	NA
2	TraesCS2B02G333300	4.11e-25	AT4G25340	FK506 BINDING PROTEIN 53, FKBP53；Encodes a member of the FKBP-type immunophilin family that functions as a histone chaparone. Binds to 18S rDNA and represses its expression. The N-terminal nucleoplasmin domain interacts with H2A/H2B and H3/H4 histone oligomers, individually, as well as simultaneously, suggesting two different binding sites for H2A/H2B and H3/H4.nucleosome assembly
2	TraesCS7D02G008700	7.2e-25	AT1G12240	ATBETAFRUCT4, ATFRUCT4, ATVI2, FRUCT4, FRUCTOSIDASE 4, VAC-INV, VACUOLAR INVERTASE, VACUOLAR INVERTASE 2, VI2, VIN2，Encodes a vacuolar invertase betaFruct4. betaFruct4 is transported from the endoplasmic reticulum through the intermediate compartments as a membrane protein. The N-terminal cytoplasmic domain contains multiple sequence motifs that are involved at various stages in the trafficking o…
2	TraesCS2A02G051700	9.24e-24	AT1G06640	encodes a protein whose sequence is similar to a 2-oxoglutarate-dependent dioxygenase
2	TraesCS3B02G230800	1.75e-23	AT3G01540	ARABIDOPSIS THALIANA DEAD BOX RNA HELICASE 1, ATDRH1,RNA HELICASE DRH1；rRNA processing
2	TraesCS7A02G239200	1.87e-23	AT1G50200	ACD, ALANYL-TRNA SYNTHETASE, ALATS， Alanyl-tRNA synthetase;(source:Araport11)
2	TraesCS1A02G198200	2.12e-23	NA	NA
2	TraesCS2B02G551700	3.44e-23	NA	NA
2	TraesCS3A02G069900	4.28e-23	AT3G06400	CHR11, CHROMATIN-REMODELING PROTEIN 11；Encodes a SWI2/SNF2 chromatin remodeling protein belonging to the ISWI family. Involved in nuclear proliferation during megagametogenesis and cell expansion in the sporophyte. embryo sac development, nucleosome positioning, regulation of unidimensional cell growth, vegetative to reproductive phase transition of meristem
2	TraesCS4D02G001600	4.72e-23	AT3G56070	ROC2, ROTAMASE CYCLOPHILIN 2；rotamase cyclophilin 2 (ROC2) exhibiting peptidyl-prolyl cis-trans isomerase activity involved in signal transduction.
2	TraesCS5D02G127000	5.14e-23	AT3G18600	P-loop containing nucleoside triphosphate hydrolases superfamily protein;maturation of LSU-rRNA from tricistronic rRNA transcript (SSU-rRNA, 5.8S rRNA, LSU-rRNA)；RNA helicase activity
2	TraesCS2D02G245100	1e-22	AT1G24310	NUP54；nuclear pore complex protein;NLS-bearing protein import into nucleus, nuclear pore organization, protein localization to nuclear inner membrane；
2	TraesCS5A02G522100	3.11e-22	AT4G11820	FKP1, FLAKY POLLEN 1, HMGS, HYDROXYMETHYLGLUTARYL-COA SYNTHASE, MVA1；isopentenyl diphosphate biosynthetic process, mevalonate pathway
2	TraesCS7B02G200200	6.51e-22	AT5G16040	Regulator of chromosome condensation (RCC1) family protein;
2	TraesCS1A02G143400	1.23e-20	AT1G67120	ATMDN1, MDN1, MIDASIN 1；Represents a homolog of the yeast MDN gene, which encodes a non-ribosomal protein involved in the maturation and assembly of the 60S ribosomal subunit. In Arabidopsis, it is essential for female gametogenesis progression.
2	TraesCS5D02G159700	1.95e-20	AT5G05580	ATFAD8, FAD8, FATTY ACID DESATURASE 8；Encodes a temperature sensitive plastidic fatty acid desaturase. fatty acid biosynthetic process, response to temperature stimulus
2	TraesCS2A02G574400	1.05e-19	AT1G71695	Peroxidase superfamily protein;response to oxidative stress, response to stress
2	TraesCS4B02G101800	1.31e-19	AT1G21750	PDI-LIKE 1-1, PDI5, PDIL1-1, PROTEIN DISULFIDE ISOMERASE 5；Encodes a protein disulfide isomerase-like (PDIL) protein, a member of a multigene family within the thioredoxin (TRX) superfamily; isoform contains non-consensus GA donor splice site at intron 9. Transcript levels for this gene are up-regulated in response to three different chemical inducers of ER stress (dithiothreitol, beta-mercaptoet…
2	TraesCS5D02G341200	1.11e-18	AT1G65470	FAS1, FASCIATA 1, FUGU 2, FUGU2, NFB2, NUCLEOSOME/CHROMATIN ASSEMBLY FACTOR GROUP B； Chromatin Assembly Factor-1 (CAF-1) p150 subunit. Mutants have reduced heterochromatin content. In Arabidopsis, the three CAF-1 subunits are encoded by FAS1, FAS2 and, most likely, MSI1, respectively. Mutations in FAS1 or FAS2 lead to increased frequency of homologous recombination and T-DNA integration in Arabid…
2	TraesCS3A02G436900	2.38e-18	AT5G63550	DEK domain-containing chromatin associated protein; chromatin organization, chromatin remodeling, negative regulation of transcription,
2	TraesCS3B02G083400	6.83e-18	AT3G06400	CHR11, CHROMATIN-REMODELING PROTEIN 11；Encodes a SWI2/SNF2 chromatin remodeling protein belonging to the ISWI family. Involved in nuclear proliferation during megagametogenesis and cell expansion in the sporophyte. embryo sac development, nucleosome positioning, regulation of unidimensional cell growth, vegetative to reproductive phase transition of meristem
2	TraesCS2A02G225200	1.13e-17	AT4G04610	APR1, APS REDUCTASE 1, PAPS REDUCTASE HOMOLOG 19, PRH19；Encodes a protein disulfide isomerase-like (PDIL) protein, a member of a multigene family within the thioredoxin (TRX) superfamily. This protein also belongs to the adenosine 5'-phosphosulfate reductase-like (APRL) group.sulfate assimilation, sulfate reduction
2	TraesCS1A02G229100	1.19e-16	AT5G22880	H2B, HISTONE B2, HISTONE H2B, HTB2；Encodes a histone 2B (H2B) protein. This protein can be ubiquitinated in planta, and this modification depends on the HUB1 and HUB2 E3 ubiquitin ligases.nucleosome assembly
2	TraesCS5B02G153000	2.86e-16	AT5G05580	ATFAD8, FAD8, FATTY ACID DESATURASE 8；Encodes a temperature sensitive plastidic fatty acid desaturase. fatty acid biosynthetic process, response to temperature stimulus
2	TraesCS4D02G347100	2e-15	AT4G11820	FKP1, FLAKY POLLEN 1, HMGS, HYDROXYMETHYLGLUTARYL-COA SYNTHASE, MVA1；isopentenyl diphosphate biosynthetic process, mevalonate pathway
2	TraesCS3D02G429200	3.07e-15	AT5G63550	DEK domain-containing chromatin associated protein; chromatin organization, chromatin remodeling, negative regulation of transcription,
2	TraesCS3B02G471100	4.29e-14	AT5G63550	DEK domain-containing chromatin associated protein; chromatin organization, chromatin remodeling, negative regulation of transcription,
2	TraesCS7B02G230000	1.17e-09	AT5G23420	HIGH-MOBILITY GROUP BOX 6, HMGB6；Encodes HMGB6, a protein belonging to the subgroup of HMGB (high mobility group B) proteins. Localized in the nucleus. Binds to supercoiled DNA in vitro. HMGB6 is phosphorylated by protein kinase CK2alpha within its acidic C-terminal domain. karyogamy, polar nucleus fusion；DNA binding, DNA-binding transcription factor activity
2	TraesCS5D02G110600	5.08e-09	AT1G54690	G-H2AX, GAMMA H2AX, GAMMA HISTONE VARIANT H2AX, GAMMA-H2AX, H2AXB, HISTONE H2A 3, HTA3；Encodes HTA3, a histone H2A protein. H2AX is a meiosis-specific isoform of histone H2A. Upon DSB formation, rapid accumulation of phosphorylated H2AX (γ-H2AX) occurs around the break site. H2AX foci accumulate in early G2. Immunolocalization studies in spread preparations of wild-type meiocytes at G2/early lept…
2	TraesCS7D02G326200	5.57e-09	AT5G23420	HIGH-MOBILITY GROUP BOX 6, HMGB6；Encodes HMGB6, a protein belonging to the subgroup of HMGB (high mobility group B) proteins. Localized in the nucleus. Binds to supercoiled DNA in vitro. HMGB6 is phosphorylated by protein kinase CK2alpha within its acidic C-terminal domain. karyogamy, polar nucleus fusion；DNA binding, DNA-binding transcription factor activity
2	TraesCS7A02G329300	1.34e-08	AT5G23420	HIGH-MOBILITY GROUP BOX 6, HMGB6；Encodes HMGB6, a protein belonging to the subgroup of HMGB (high mobility group B) proteins. Localized in the nucleus. Binds to supercoiled DNA in vitro. HMGB6 is phosphorylated by protein kinase CK2alpha within its acidic C-terminal domain. karyogamy, polar nucleus fusion；DNA binding, DNA-binding transcription factor activity
2	TraesCS5A02G336500	6.55e-07	AT1G65470	FAS1, FASCIATA 1, FUGU 2, FUGU2, NFB2, NUCLEOSOME/CHROMATIN ASSEMBLY FACTOR GROUP B； Chromatin Assembly Factor-1 (CAF-1) p150 subunit. Mutants have reduced heterochromatin content. In Arabidopsis, the three CAF-1 subunits are encoded by FAS1, FAS2 and, most likely, MSI1, respectively. Mutations in FAS1 or FAS2 lead to increased frequency of homologous recombination and T-DNA integration in Arabid…
3	TraesCS7D02G313800	1.25e-26	AT5G24510	60S acidic ribosomal protein family;cytoplasmic translation, translational elongation
3	TraesCS1A02G383500	2.14e-22	AT1G07070	Ribosomal protein L35Ae family protein; cytoplasmic translation
3	TraesCS1D02G454400	6.23e-15	NA	NA
3	TraesCS7B02G183600	7.58e-13	AT3G18610	NUC2, NUCLEOLIN 2, NUCLEOLIN LIKE 2, PARALLEL1-LIKE 1, PARLL1； Encodes ATNUC-L2 (NUCLEOLIN LIKE 2). rDNA heterochromatin assembly
3	TraesCS2B02G260800	3.07e-10	AT5G49160	Encodes a cytosine methyltransferase MET1. Required for silencing of FWA paternal allele in endosperm. Two lines with RNAi constructs directed against DMT1 have reduced agrobacterium-mediated tumor formation.DNA mediated transformation, DNA methylation on cytosine within a CG sequence, maintenance of DNA methylation, negative regulation of flower development, regulation of gene expression by gene…
3	TraesCS6B02G079000	6.77e-10	AT5G59970	Histone superfamily protein; protein binding, protein heterodimerization activity
3	TraesCS2A02G314800	1.23e-09	AT4G25340	FK506 BINDING PROTEIN 53, FKBP53；Encodes a member of the FKBP-type immunophilin family that functions as a histone chaparone. Binds to 18S rDNA and represses its expression. The N-terminal nucleoplasmin domain interacts with H2A/H2B and H3/H4 histone oligomers, individually, as well as simultaneously, suggesting two different binding sites for H2A/H2B and H3/H4.nucleosome assembly
3	TraesCS7D02G289200	5.52e-09	AT3G18610	NUC2, NUCLEOLIN 2, NUCLEOLIN LIKE 2, PARALLEL1-LIKE 1, PARLL1； Encodes ATNUC-L2 (NUCLEOLIN LIKE 2). rDNA heterochromatin assembly
3	TraesCS2D02G262800	5.75e-09	AT3G29760	Haloacid dehalogenase-like hydrolase (HAD) superfamily protein;
3	TraesCS2B02G198400	6.34e-09	AT5G35530	Ribosomal protein S3 family protein;
3	TraesCS1A02G229100	6.9e-09	AT5G22880	H2B, HISTONE B2, HISTONE H2B, HTB2；Encodes a histone 2B (H2B) protein. This protein can be ubiquitinated in planta, and this modification depends on the HUB1 and HUB2 E3 ubiquitin ligases.nucleosome assembly
3	TraesCS6D02G384500	8.45e-09	AT5G52470	FBR1, FIB1, FIBRILLARIN 1, Encodes a fibrillarin, a key nucleolar protein in eukaryotes which associates with box C/D small nucleolar RNAs (snoRNAs) directing 2'-O-ribose methylation of the rRNA. This gene also encodes a novel box C/D snoRNA, U60.1f in its fifth intron that accumulates in seedlings and that their targeted residue on the 25 S rRNA is methylated.RNA methylation, rRNA processing
3	TraesCS4D02G001600	1.7e-08	AT3G56070	ROC2, ROTAMASE CYCLOPHILIN 2；rotamase cyclophilin 2 (ROC2) exhibiting peptidyl-prolyl cis-trans isomerase activity involved in signal transduction.
3	TraesCS2D02G237800	3.76e-08	AT2G32060	Ribosomal protein L7Ae/L30e/S12e/Gadd45 family protein; translation
3	TraesCS6B02G440500	4.89e-08	AT5G52470	FBR1, FIB1, FIBRILLARIN 1, Encodes a fibrillarin, a key nucleolar protein in eukaryotes which associates with box C/D small nucleolar RNAs (snoRNAs) directing 2'-O-ribose methylation of the rRNA. This gene also encodes a novel box C/D snoRNA, U60.1f in its fifth intron that accumulates in seedlings and that their targeted residue on the 25 S rRNA is methylated.RNA methylation, rRNA processing
3	TraesCS2A02G235900	2.46e-07	AT5G49160	Encodes a cytosine methyltransferase MET1. Required for silencing of FWA paternal allele in endosperm. Two lines with RNAi constructs directed against DMT1 have reduced agrobacterium-mediated tumor formation.DNA mediated transformation, DNA methylation on cytosine within a CG sequence, maintenance of DNA methylation, negative regulation of flower development, regulation of gene expression by gene…
3	TraesCS2B02G177000	3.81e-07	AT3G57150	CBF5, HOMOLOGUE OF NAP57, NAP57； Encodes a putative pseudouridine synthase (NAP57). box H/ACA RNA 3'-end processing, mRNA pseudouridine synthesis, rRNA pseudouridine synthesis, snRNA pseudouridine synthesis
3	TraesCS2D02G465200	1.68e-06	AT1G48920	NUC1, NUCLEOLIN 1, NUCLEOLIN LIKE 1, PARALLEL 1, PARL1；Encodes ATNUC-L1 (NUCLEOLIN LIKE 1), the predominant form of the two nucleolin proteins found in Arabidopsis. This protein is involved in rRNA processing, ribosome biosynthesis, and vascular pattern formation. PARL1 localizes to the nucleolus and parl1 mutants accumulate elevated levels of the unspliced 35S pre-rRNA. parl1 mutants also have d…
3	TraesCS7D02G191600	2.65e-06	AT1G73590	ARABIDOPSIS THALIANA PIN-FORMED 1, ATPIN1, PIN-FORMED 1, PIN1；Encodes an auxin efflux carrier involved in shoot and root development. It is involved in the maintenance of embryonic auxin gradients. Loss of function severely affects organ initiation, pin1 mutants are characterised by an inflorescence meristem that does not initiate any flowers, resulting in the formation of a naked inflorescence s…
3	TraesCS1B02G237300	2.92e-06	AT3G51800	ATG2, EBP1, ERBB-3 BINDING PROTEIN 1, G2P； putative nuclear DNA-binding protein G2p (AtG2) mRNA,auxin-activated signaling pathway, cell cycle G1/S phase transition, regulation of cell division, regulation of cell growth
3	TraesCS5D02G110600	8.03e-05	AT1G54690	G-H2AX, GAMMA H2AX, GAMMA HISTONE VARIANT H2AX, GAMMA-H2AX, H2AXB, HISTONE H2A 3, HTA3；Encodes HTA3, a histone H2A protein. H2AX is a meiosis-specific isoform of histone H2A. Upon DSB formation, rapid accumulation of phosphorylated H2AX (γ-H2AX) occurs around the break site. H2AX foci accumulate in early G2. Immunolocalization studies in spread preparations of wild-type meiocytes at G2/early lept…
3	TraesCS2B02G333300	8.6e-05	AT4G25340	FK506 BINDING PROTEIN 53, FKBP53；Encodes a member of the FKBP-type immunophilin family that functions as a histone chaparone. Binds to 18S rDNA and represses its expression. The N-terminal nucleoplasmin domain interacts with H2A/H2B and H3/H4 histone oligomers, individually, as well as simultaneously, suggesting two different binding sites for H2A/H2B and H3/H4.nucleosome assembly
3	TraesCS2D02G310800	9.8e-05	AT5G22880	H2B, HISTONE B2, HISTONE H2B, HTB2；Encodes a histone 2B (H2B) protein. This protein can be ubiquitinated in planta, and this modification depends on the HUB1 and HUB2 E3 ubiquitin ligases.nucleosome assembly
3	TraesCS7D02G246600	0.000103838	AT2G38810	H2A.Z, HISTONE H2A 8, HTA8；Encodes HTA8, a histone H2A protein. Loss of all H2A.Z (triple mutant with HTA9 and HTA11) results in a reduction in DNA methylation of transposons but not that of genes. Loss of H2A.Z causes misregulation of many genes involved in the response to developmental and environmental cues, and that these genes tend to have high levels of gene-body H2A.Z. regulation of DNA me…
3	TraesCS2A02G172000	0.000210196	AT5G35530	Ribosomal protein S3 family protein;
3	TraesCS1B02G245300	0.000235306	AT5G22880	H2B, HISTONE B2, HISTONE H2B, HTB2；Encodes a histone 2B (H2B) protein. This protein can be ubiquitinated in planta, and this modification depends on the HUB1 and HUB2 E3 ubiquitin ligases.nucleosome assembly
3	TraesCS7B02G159600	0.000295783	AT1G69040	ACR4, ACT DOMAIN REPEAT 4；ACT-domain containing protein involved in feedback regulation of amino acid metabolism；regulation of cellular amino acid metabolic process, response to cytokinin
3	TraesCS3B02G471100	0.000297402	AT5G63550	DEK domain-containing chromatin associated protein; chromatin organization, chromatin remodeling, negative regulation of transcription,
3	TraesCS4A02G312600	0.00030753	AT3G56070	ROC2, ROTAMASE CYCLOPHILIN 2；rotamase cyclophilin 2 (ROC2) exhibiting peptidyl-prolyl cis-trans isomerase activity involved in signal transduction.
3	TraesCS3A02G436900	0.000349436	AT5G63550	DEK domain-containing chromatin associated protein; chromatin organization, chromatin remodeling, negative regulation of transcription,
3	TraesCS7A02G286200	0.000413622	AT3G18610	NUC2, NUCLEOLIN 2, NUCLEOLIN LIKE 2, PARALLEL1-LIKE 1, PARLL1； Encodes ATNUC-L2 (NUCLEOLIN LIKE 2). rDNA heterochromatin assembly
3	TraesCS5D02G174700	0.000425984	AT1G27400	Ribosomal protein L22p/L17e family protein; cytoplasmic translation
3	TraesCS3D02G068900	0.000432949	AT3G06400	CHR11, CHROMATIN-REMODELING PROTEIN 11；Encodes a SWI2/SNF2 chromatin remodeling protein belonging to the ISWI family. Involved in nuclear proliferation during megagametogenesis and cell expansion in the sporophyte. embryo sac development, nucleosome positioning, regulation of unidimensional cell growth, vegetative to reproductive phase transition of meristem
3	TraesCS1A02G130700	0.000446152	AT1G08260	ABA OVERLY SENSITIVE 4, ABO4, Similar to POL2A, DNA polymerase epsilon catalytic subunit. Essential for Arabidopsis growth. Null homozygotes are embryo lethal, partial loss of function alleles show embryo patterning defects such as root pole displacement. Delayed progression through cell cycle results in embryos with smaller numbers of larger cells. embryo development ending in seed dormancy, emb…
3	TraesCS1A02G445700	0.000862394	AT5G22650	HD2B, HISTONE DEACETYLASE 2B；Encodes a member of a plant-specific class of histone deacetylases. Controls the development of adaxial/abaxial leaf polarity. DNA mediated transformation, negative regulation of transcription, DNA-templated, polarity specification of adaxial/abaxial axis, root development, seed dormancy process
3	TraesCS2B02G486000	0.000883348	AT1G48920	NUC1, NUCLEOLIN 1, NUCLEOLIN LIKE 1, PARALLEL 1, PARL1；Encodes ATNUC-L1 (NUCLEOLIN LIKE 1), the predominant form of the two nucleolin proteins found in Arabidopsis. This protein is involved in rRNA processing, ribosome biosynthesis, and vascular pattern formation. PARL1 localizes to the nucleolus and parl1 mutants accumulate elevated levels of the unspliced 35S pre-rRNA. parl1 mutants also have d…
3	TraesCS2B02G239700	0.00137906	AT1G54690	G-H2AX, GAMMA H2AX, GAMMA HISTONE VARIANT H2AX, GAMMA-H2AX, H2AXB, HISTONE H2A 3, HTA3；Encodes HTA3, a histone H2A protein. H2AX is a meiosis-specific isoform of histone H2A. Upon DSB formation, rapid accumulation of phosphorylated H2AX (γ-H2AX) occurs around the break site. H2AX foci accumulate in early G2. Immunolocalization studies in spread preparations of wild-type meiocytes at G2/early lept…
3	TraesCS7D02G278500	0.00196755	AT2G27530	PGY1, PIGGYBACK1；Encodes ribosomal protein L10aP. Identified in a screen for enhancers of as1. as1/pgy double mutants show defects in leaf vascular patterning and adaxial cell fate. Double mutant analysis indicates pgy genes function in the same pathway as REV, KAN1 and KAN2.adaxial/abaxial pattern specification, post-embryonic plant organ development
3	TraesCS1D02G225600	0.00313975	AT3G51800	ATG2, EBP1, ERBB-3 BINDING PROTEIN 1, G2P； putative nuclear DNA-binding protein G2p (AtG2) mRNA,auxin-activated signaling pathway, cell cycle G1/S phase transition, regulation of cell division, regulation of cell growth
3	TraesCS5A02G170300	0.00377077	AT1G27400	Ribosomal protein L22p/L17e family protein; cytoplasmic translation
3	TraesCS3A02G069900	0.00411674	AT3G06400	CHR11, CHROMATIN-REMODELING PROTEIN 11；Encodes a SWI2/SNF2 chromatin remodeling protein belonging to the ISWI family. Involved in nuclear proliferation during megagametogenesis and cell expansion in the sporophyte. embryo sac development, nucleosome positioning, regulation of unidimensional cell growth, vegetative to reproductive phase transition of meristem
3	TraesCS2B02G329300	0.0075561	AT5G22880	H2B, HISTONE B2, HISTONE H2B, HTB2；Encodes a histone 2B (H2B) protein. This protein can be ubiquitinated in planta, and this modification depends on the HUB1 and HUB2 E3 ubiquitin ligases.nucleosome assembly
3	TraesCS2D02G235500	0.010529	AT4G17390	Ribosomal protein L23/L15e family protein; cytoplasmic translation
3	TraesCS2D02G220500	0.0122569	AT1G54690	G-H2AX, GAMMA H2AX, GAMMA HISTONE VARIANT H2AX, GAMMA-H2AX, H2AXB, HISTONE H2A 3, HTA3；Encodes HTA3, a histone H2A protein. H2AX is a meiosis-specific isoform of histone H2A. Upon DSB formation, rapid accumulation of phosphorylated H2AX (γ-H2AX) occurs around the break site. H2AX foci accumulate in early G2. Immunolocalization studies in spread preparations of wild-type meiocytes at G2/early lept…
3	TraesCS7B02G201700	0.0135542	AT1G63780	IMP4； Small nucleolar ribonucleoprotein protein involved in ribosomal RNA processing. Located in nucleolus and cajal bodies.
3	TraesCS7A02G190600	0.0150198	AT2G01420	ARABIDOPSIS PIN-FORMED 4, ATPIN4, PIN-FORMED 4, PIN4；Encodes a putative auxin efflux carrier that is localized in developing and mature root meristems. It is involved in the maintenance of embryonic auxin gradients. A role for AtPIN4 in generating a sink for auxin below the quiescent center of the root meristem that is essential for auxin distribution and patterning is proposed. In the root, PIN4…
3	TraesCS3B02G083400	0.0524948	AT3G06400	CHR11, CHROMATIN-REMODELING PROTEIN 11；Encodes a SWI2/SNF2 chromatin remodeling protein belonging to the ISWI family. Involved in nuclear proliferation during megagametogenesis and cell expansion in the sporophyte. embryo sac development, nucleosome positioning, regulation of unidimensional cell growth, vegetative to reproductive phase transition of meristem
3	TraesCS2D02G395400	0.0655477	AT2G18050	HIS1-3, HISTONE H1-3, HON3； encodes a structurally divergent linker histone whose gene expression is induced by dehydration and ABA. chromosome condensation, negative regulation of DNA recombination, negative regulation of chromatin silencing, nucleosome assembly, nucleosome positioning； portion of vascular tissue, root,
3	TraesCS6D02G040400	0.06745	AT5G59870	H2A.W.6, HISTONE H2A 6, HTA6；Encodes HTA6, a histone H2A protein. heterochromatin organization；root, root meristem,
3	TraesCS4A02G260400	0.0695908	NA	NA
3	TraesCS5A02G335400	0.081716	AT1G76010	ALBA1, ALBA4, ATALBA1；Alba DNA/RNA-binding protein;
3	TraesCS4B02G019800	0.13896	AT3G46940	DUT1, DUTP-PYROPHOSPHATASE-LIKE 1；DNA repair
3	TraesCS3D02G429200	0.143553	AT5G63550	DEK domain-containing chromatin associated protein; chromatin organization, chromatin remodeling, negative regulation of transcription,
3	TraesCS6D02G040600	0.150816	AT5G22880	H2B, HISTONE B2, HISTONE H2B, HTB2；Encodes a histone 2B (H2B) protein. This protein can be ubiquitinated in planta, and this modification depends on the HUB1 and HUB2 E3 ubiquitin ligases.nucleosome assembly
3	TraesCS5B02G349900	0.160302	NA	NA
3	TraesCS5B02G354800	0.165834	NA	NA
3	TraesCS5B02G349100	0.194268	NA	NA
3	TraesCS4B02G225000	0.199974	NA	NA
3	TraesCS5A02G098300	0.207313	AT5G59870	H2A.W.6, HISTONE H2A 6, HTA6；Encodes HTA6, a histone H2A protein. heterochromatin organization；root, root meristem,
3	TraesCS1B02G274600	0.566177	AT1G44900	MCM2, MINICHROMOSOME MAINTENANCE 2；Encodes MCM2 (MINICHROMOSOME MAINTENANCE 2), a protein essential to embryo development. Overexpression results in altered root meristem function. DNA unwinding involved in DNA replication, embryo development ending in seed dormancy, regulation of cell population proliferation, regulation of root meristem growth, root development；quiescent center, root, root init…
3	TraesCS1D02G366600	0.821833	NA	NA
3	TraesCS1B02G386400	0.936551	AT3G46030	HTB11；Histone superfamily protein;nucleosome assembly
3	TraesCS3B02G457900	1	AT3G23830	GLYCINE-RICH RNA-BINDING PROTEIN 4, GR-RBP4, GRP4, RBGA4, RNA-BINDING GLYCINE-RICH PROTEIN A4； encodes a glycine-rich RNA binding protein. Gene expression is induced by cold and reduced by ionic (salt) and non-ionic (mannitol) osmotic stress. Lines overexpressing the gene are slightly more tolerant to osmotic stress during germination.
3	TraesCS5D02G308500	1	AT5G59970	Histone superfamily protein; protein binding, protein heterodimerization activity
3	TraesCS1A02G295700	1	AT5G59970	Histone superfamily protein;
3	TraesCS1D02G262000	1	NA	NA
3	TraesCS3D02G150200	1	AT5G59970	Histone superfamily protein;
3	TraesCS2B02G415700	1	NA	NA
3	TraesCS5B02G301800	1	NA	NA
3	TraesCS1A02G038100	1	AT5G59870	H2A.W.6, HISTONE H2A 6, HTA6；Encodes HTA6, a histone H2A protein. heterochromatin organization；root, root meristem,
3	TraesCS4B02G204100	1	AT5G59870	H2A.W.6, HISTONE H2A 6, HTA6；Encodes HTA6, a histone H2A protein. heterochromatin organization；root, root meristem,
3	H2A-9.1	1	NA	NA
3	TraesCS5B02G103600	1	AT1G54690	HISTONE H2A 3, HTA3；Encodes HTA3, a histone H2A protein. H2AX is a meiosis-specific isoform of histone H2A. Upon DSB formation, rapid accumulation of phosphorylated H2AX (γ-H2AX) occurs around the break site. H2AX foci accumulate in early G2. Immunolocalization studies in spread preparations of wild-type meiocytes at G2/early leptotene revealed the accumulation of numerous rather diffuse γ-H2AX f…
3	TraesCS4B02G054200	1	AT5G22880	H2B, HISTONE B2, HISTONE H2B, HTB2；Encodes a histone 2B (H2B) protein. This protein can be ubiquitinated in planta, and this modification depends on the HUB1 and HUB2 E3 ubiquitin ligases.nucleosome assembly
3	TraesCS1D02G039800	1	NA	NA
3	TraesCS6D02G040500	1	AT5G59870	H2A.W.6, HISTONE H2A 6, HTA6；Encodes HTA6, a histone H2A protein. heterochromatin organization；root, root meristem,
3	TraesCS1B02G357400	1	AT5G59870	H2A.W.6, HISTONE H2A 6, HTA6；Encodes HTA6, a histone H2A protein. heterochromatin organization；root, root meristem,
3	TraesCS2B02G415800	1	AT2G18050	HIS1-3, HISTONE H1-3, HON3； encodes a structurally divergent linker histone whose gene expression is induced by dehydration and ABA. chromosome condensation, negative regulation of DNA recombination, negative regulation of chromatin silencing, nucleosome assembly, nucleosome positioning； portion of vascular tissue, root,
3	TraesCS5A02G347900	1	AT5G59970	Histone superfamily protein;
3	TraesCS1B02G245000	1	NA	NA
3	TraesCS7A02G329300	1	NA	NA
3	TraesCS5B02G349000	1	NA	NA
3	TraesCS1D02G039900	1	NA	NA
3	TraesCS6B02G049100	1	AT3G45980	H2B, HISTONE H2B, HTB9； Encodes a histone 2B (H2B) protein. This protein can be ubiquitinated in planta, and this modification depends on the HUB1 and HUB2 E3 ubiquitin ligases as well as the UBC1 and UBC2 E2 ubiquitin conjugating enzymes. Lysine 146 appears to be the site of the ubiquitin addition. nucleosome assembly
3	TraesCSU02G077200	1	AT3G45980	H2B, HISTONE H2B, HTB9； Encodes a histone 2B (H2B) protein. This protein can be ubiquitinated in planta, and this modification depends on the HUB1 and HUB2 E3 ubiquitin ligases as well as the UBC1 and UBC2 E2 ubiquitin conjugating enzymes. Lysine 146 appears to be the site of the ubiquitin addition. nucleosome assembly
3	TraesCSU02G121200	1	AT5G59970	Histone superfamily protein;
3	TraesCS6D02G046400	1	AT5G22880	H2B, HISTONE B2, HISTONE H2B, HTB2；Encodes a histone 2B (H2B) protein. This protein can be ubiquitinated in planta, and this modification depends on the HUB1 and HUB2 E3 ubiquitin ligases.nucleosome assembly
3	TraesCSU02G121000	1	AT5G59970	Histone superfamily protein; protein binding, protein heterodimerization activity
3	TraesCS6A02G086200	1	AT2G37470	HTB5，Histone superfamily protein; nucleosome assembly
3	TraesCS6D02G040200	1	AT5G22880	H2B, HISTONE B2, HISTONE H2B, HTB2；Encodes a histone 2B (H2B) protein. This protein can be ubiquitinated in planta, and this modification depends on the HUB1 and HUB2 E3 ubiquitin ligases.nucleosome assembly
3	TraesCS5A02G352100	1	AT3G51880	HIGH MOBILITY GROUP B1, HMGB1, Encodes a protein belonging to the subgroup of HMGB (high mobility group B) proteins that have a distinctive DNA-binding motif, the HMG-box domain. The motif confers non-sequence specific interaction with linear DNA and structure-specific binding to distorted DNA sites. The HMGB proteins are involved in the assembly of nucleoprotein complexes. Can be phosphorylated …
3	TraesCS6D02G039900	1	AT5G59870	H2A.W.6, HISTONE H2A 6, HTA6；Encodes HTA6, a histone H2A protein. heterochromatin organization；root, root meristem,
3	TraesCS7D02G326200	1	AT5G23420	HIGH-MOBILITY GROUP BOX 6, HMGB6；Encodes HMGB6, a protein belonging to the subgroup of HMGB (high mobility group B) proteins. Localized in the nucleus. Binds to supercoiled DNA in vitro. HMGB6 is phosphorylated by protein kinase CK2alpha within its acidic C-terminal domain. karyogamy, polar nucleus fusion；DNA binding, DNA-binding transcription factor activity
3	TraesCS4B02G204400	1	AT3G45980	H2B, HISTONE H2B, HTB9； Encodes a histone 2B (H2B) protein. This protein can be ubiquitinated in planta, and this modification depends on the HUB1 and HUB2 E3 ubiquitin ligases as well as the UBC1 and UBC2 E2 ubiquitin conjugating enzymes. Lysine 146 appears to be the site of the ubiquitin addition. nucleosome assembly
3	TraesCS6B02G049000	1	AT5G59870	H2A.W.6, HISTONE H2A 6, HTA6；Encodes HTA6, a histone H2A protein. heterochromatin organization；root, root meristem,
3	TraesCS7D02G477400	1	NA	NA
3	TraesCS7A02G491000	1	NA	NA
3	TraesCS2A02G397700	1	AT2G18050	HIS1-3, HISTONE H1-3, HON3； encodes a structurally divergent linker histone whose gene expression is induced by dehydration and ABA. chromosome condensation, negative regulation of DNA recombination, negative regulation of chromatin silencing, nucleosome assembly, nucleosome positioning； portion of vascular tissue, root,
3	TraesCS7B02G230000	1	AT5G23420	HIGH-MOBILITY GROUP BOX 6, HMGB6；Encodes HMGB6, a protein belonging to the subgroup of HMGB (high mobility group B) proteins. Localized in the nucleus. Binds to supercoiled DNA in vitro. HMGB6 is phosphorylated by protein kinase CK2alpha within its acidic C-terminal domain. karyogamy, polar nucleus fusion；DNA binding, DNA-binding transcription factor activity
3	TraesCS6D02G062100	1	AT5G59970	Histone superfamily protein; protein binding, protein heterodimerization activity
4	TraesCS7D02G429900	0	AT3G50210	2-oxoglutarate (2OG) and Fe(II)-dependent oxygenase superfamily protein;aging, cellular response to starvation
4	TraesCS2A02G107600	0	AT5G05340	PEROXIDASE 52, PRX52；Encodes a protein with sequence similarity to peroxidases that is involved in lignin biosynthesis. Loss of function mutations show abnormal development of xylem fibers and reduced levels of lignin biosynthetic enxymes.lignin biosynthetic process, positive regulation of syringal lignin biosynthetic process, xylem development
4	TraesCS2A02G107800	0	AT5G05340	PEROXIDASE 52, PRX52；Encodes a protein with sequence similarity to peroxidases that is involved in lignin biosynthesis. Loss of function mutations show abnormal development of xylem fibers and reduced levels of lignin biosynthetic enxymes.lignin biosynthetic process, positive regulation of syringal lignin biosynthetic process, xylem development
4	TraesCS7B02G325800	0	AT4G08770	PEROXIDASE 37, PRX37；Encodes a putative apoplastic peroxidase Prx37. Primarily expressed in the vascular bundles. Overexpression renders a dwarf phenotype with smaller plants and delayed development. Plants overexpressing Prx37 also shows an increase in the amount of esterified phenolic material associated with their walls. root, vascular bundle
4	TraesCS7B02G259200	0	AT3G24503	ALDEHYDE DEHYDROGENASE 1A, ALDH1A,；Arabidopsis thaliana aldehyde dehydrogenase AtALDH1a mRNA. a sinapaldehyde dehydrogenase catalyzes both the oxidation of coniferylaldehyde and sinapaldehyde forming ferulic acid and sinapic acid, respectively；phenylpropanoid biosynthetic process
4	TraesCS2D02G107900	0	AT5G05340	PEROXIDASE 52, PRX52；Encodes a protein with sequence similarity to peroxidases that is involved in lignin biosynthesis. Loss of function mutations show abnormal development of xylem fibers and reduced levels of lignin biosynthetic enxymes.lignin biosynthetic process, positive regulation of syringal lignin biosynthetic process, xylem development
4	TraesCS7A02G442500	0	AT5G27380	GLUTATHIONE SYNTHETASE 2, GSH2, GSHB；Encodes a protein with similarity to glutathione synthetases, which catalyzes one of the early steps in glutathione biosynthesis. glutathione biosynthetic process, response to jasmonic acid, response to stress
4	TraesCS7D02G417400	0	AT4G08770	PEROXIDASE 37, PRX37；Encodes a putative apoplastic peroxidase Prx37. Primarily expressed in the vascular bundles. Overexpression renders a dwarf phenotype with smaller plants and delayed development. Plants overexpressing Prx37 also shows an increase in the amount of esterified phenolic material associated with their walls. root, vascular bundle
4	TraesCS7A02G001000	0	AT3G14470	NB-ARC domain-containing disease resistance protein;
4	TraesCS7A02G424100	0	AT5G06730	Peroxidase superfamily protein;
4	TraesCS7B02G274200	0	AT5G05340	PEROXIDASE 52, PRX52；Encodes a protein with sequence similarity to peroxidases that is involved in lignin biosynthesis. Loss of function mutations show abnormal development of xylem fibers and reduced levels of lignin biosynthetic enxymes.lignin biosynthetic process, positive regulation of syringal lignin biosynthetic process, xylem development
4	TraesCS1B02G438600	5.13e-295	AT3G07040	RESISTANCE TO P. SYRINGAE PV MACULICOLA 1, RESISTANCE TO PSEUDOMONAS SYRINGAE 3, RPM1, RPS3；Contains an N-terminal tripartite nucleotide binding site and a C-terminal tandem array of leucine-rich repeats. Confers resistance to Pseudomonas syringae strains that carry the avirulence genes avrB and avrRpm1.
4	TraesCS2D02G102200	1.32e-285	NA	NA
4	TraesCS2D02G102400	3.97e-281	NA	NA
4	TraesCS2B02G536100	1.28e-277	AT3G15990	SPDT, SULFATE TRANSPORTER 3;4,Vascular cambium-localized sulfate transporter, mediates xylem-to-phloem transfer of phosphorus. phosphate ion transport；vascular cambium
4	TraesCS2B02G189800	6.11e-272	AT1G22440	Zinc-binding alcohol dehydrogenase family protein;formaldehyde catabolic process；root
4	TraesCS4D02G195100	2.99e-270	AT3G47340	encodes a glutamine-dependent asparagine synthetase, the predicted ASN1 peptide contains a purF-type glutamine-binding domain, and is expressed predominantly in shoot tissues, where light has a negative effect on its mRNA accumulation. Expression is induced within 3 hours of dark treatment, in senescing leaves and treatment with exogenous photosynthesis inhibitor. Induction of gene expression was…
4	TraesCS4A02G412500	3.19e-270	AT1G02260	Divalent ion symporter;transmembrane transport；
4	TraesCS7D02G530700	1.83e-269	AT5G33370	CUS2, CUTIN SYNTHASE2；GDSL-motif esterase/acyltransferase/lipase. Enzyme group with broad substrate specificity that may catalyze acyltransfer or hydrolase reactions with lipid and non-lipid substrates. Mutants are defective in cuticle formation with reduced sepal cuticle ridge formation.
4	TraesCS3A02G184000	3.57e-268	AT2G05710	ACO3, ACONITASE 3；Encodes an aconitase that can catalyze the conversion of citrate to isocitrate through a cis-aconitate intermediate, indicating that it may participate in the TCA cycle and other primary metabolic pathways.citrate metabolic process, isocitrate metabolic process, response to abscisic acid, response to oxidative stress
4	TraesCS2B02G396800	5.81e-261	AT3G53420	ATPIP2;1, PIP2, a member of the plasma membrane intrinsic protein subfamily PIP2. localizes to the plasma membrane and exhibits water transport activity in Xenopus oocyte. expressed specifically in the vascular bundles and protein level increases slightly during leaf dev. When expressed in yeast cells can conduct hydrogen peroxide into those cells.PROTEIN 2A；
4	TraesCS7D02G538800	8.74e-260	AT2G20340	AAS, AROMATIC ALDEHYDE SYNTHASE,Encodes an aromatic aldehyde synthase (AtAAS), which catalyzes the in vitro conversion of phenylalanine and 3,4-dihydroxy-L-phenylalanine to phenylacetaldehyde and dopaldehyde, respectively. L-phenylalanine catabolic process, response to wounding
4	TraesCS4D02G323600	1.1e-242	AT3G45970	EXLA1, EXPANSIN L1, EXPANSIN-LIKE A1, EXPL1；member of EXPANSIN-LIKE. Naming convention from the Expansin； plant-type cell wall loosening, unidimensional cell growth
4	TraesCS4A02G400300	1.8e-240	AT3G50950	HOPZ-ACTIVATED RESISTANCE 1, ZAR1；Encodes a canonical CC-type NLR protein that is required for the recognition of the T3SE HopZ1a as well as several other Hop effectors from the pathogenic bacteria P. syringae.
4	TraesCS5A02G307700	8.87e-240	AT1G12740	CYP87A2, CYTOCHROME P450, FAMILY 87, SUBFAMILY A, POLYPEPTIDE 2；encodes a protein with cytochrome P450 domain； brassinosteroid biosynthetic process, brassinosteroid homeostasis, multicellular ；root
4	TraesCS1A02G391900	1.4e-235	AT2G43120	PIRIN2, PRN2；Encodes a member of the functionally diverse cupin protein superfamily that is involved in susceptibility to the bacterial plant pathogen Ralstonia solanacearum. It stabilizes the papain-like cysteine protease XCP2.vascular system
4	TraesCS2D02G505400	3.88e-235	AT2G18890	RECEPTOR-LIKE CYTOPLASMIC KINASE VI_A2, RLCK VI_A2； RLCK VI_A class kinase which activity is regulated by Rho-of-plants (ROP) GTPases. Controls seedling and plant growth in parallel with gibberrellin.
4	TraesCS3D02G046900	9.1e-230	AT1G18390	LRK10L1.1, LRK10L1.2；Serine/Threonine kinase family catalytic domain protein;cellular response to abscisic acid stimulus, cellular response to water deprivation, photoperiodism, flowering
4	TraesCS7B02G250700	1.53e-225	AT1G75880	SGNH hydrolase-type esterase superfamily protein;
4	TraesCS2D02G381100	2.33e-225	AT2G21540	SEC14-LIKE 3, SFH3；flower development； phosphatidylinositol transfer activity
4	TraesCS7B02G382000	3.57e-223	AT2G03530	ARABIDOPSIS THALIANA UREIDE PERMEASE 2, ATUPS2, UPS2, UREIDE PERMEASE 2； allantoin transport, nitrogen compound transport, pyrimidine nucleobase salvage, uracil transport； root, root stele,
4	TraesCS7D02G461200	4.81e-217	AT4G33420	PEROXIDASE 47, PRX47;Peroxidase superfamily protein;plant-type cell wall
4	TraesCS3B02G579300	6.03e-216	NA	NA
4	TraesCS2B02G189700	7.64e-215	AT1G22440	Zinc-binding alcohol dehydrogenase family protein;formaldehyde catabolic process；root
4	TraesCS6D02G389500	7.73e-213	AT4G00430	PIP1;4, PIP1E, PLASMA MEMBRANE INTRINSIC PROTEIN 1;4,a member of the plasma membrane intrinsic protein subfamily PIP1. involved redundantly with PIP1;1/2/3/5 in hydraulics and carbon fixation, regulates the expression of related genes that affect plant growth and development.response to water deprivation, water transport
4	TraesCS6D02G026500	4.01e-206	AT1G12240	ATBETAFRUCT4, ATFRUCT4, ATVI2, FRUCT4, FRUCTOSIDASE 4, VAC-INV, VACUOLAR INVERTASE, VACUOLAR INVERTASE 2, VI2, VIN2，Encodes a vacuolar invertase betaFruct4. betaFruct4 is transported from the endoplasmic reticulum through the intermediate compartments as a membrane protein. The N-terminal cytoplasmic domain contains multiple sequence motifs that are involved at various stages in the trafficking o…
4	TraesCS6D02G198400	1.99e-204	AT1G65680	ATEXPB2, ATHEXP BETA 1.4, EXPANSIN B2, EXPB2；member of BETA-EXPANSINS. plant-type cell wall loosening, unidimensional cell growth，root
4	TraesCS2A02G252700	1.43e-203	AT2G34680	AIR9, AUXIN-INDUCED IN ROOT CULTURES 9;isolated from differential screening of a cDNA library from auxin-treated root culture. sequence does not show homology to any known proteins and is predicted to be extracellular. lateral root morphogenesis, response to auxin
4	TraesCS7B02G188400	4.29e-200	AT3G03050	ATCSLD3, CELLULOSE SYNTHASE LIKE D3,RHD7, ROOT HAIR DEFECTIVE 7；encodes a cellulose synthase like protein. mutations initiate root hairs that rupture at their tip soon after initiation. is required for the synthesis of a noncellulosic wall polysaccharide.
4	TraesCS7D02G538700	2.74e-198	AT1G19250	FLAVIN-DEPENDENT MONOOXYGENASE 1, FMO1； FMO1 is required for full expression of TIR-NB-LRR conditioned resistance to avirulent pathogens and for basal resistance to invasive virulent pathogens. Functions in an EDS1-regulated but SA-independent mechanism that promotes resistance and cell death at pathogen infection sites. FMO1 functions as a pipecolate N-hydroxylase and catalyzes the biochemical c…
4	TraesCS7D02G108900	1.29e-194	AT5G45910	GDSL-motif esterase/acyltransferase/lipase. Enzyme group with broad substrate specificity that may catalyze acyltransfer or hydrolase reactions with lipid and non-lipid substrates.
4	TraesCS5A02G233900	1.43e-193	AT1G14690	MAP65-7,microtubule-associated protein 65-7; microtubule cytoskeleton organization
4	TraesCS3D02G222200	4.73e-193	AT3G02410	ICME-LIKE2, ISOPRENYLCYSTEINE METHYLESTERASE-LIKE 2；alpha/beta-Hydrolases superfamily protein; proteolysis, response to abscisic acid
4	TraesCS6A02G222100	6.51e-193	AT3G53420	ATPIP2;1, PIP2, a member of the plasma membrane intrinsic protein subfamily PIP2. localizes to the plasma membrane and exhibits water transport activity in Xenopus oocyte. expressed specifically in the vascular bundles and protein level increases slightly during leaf dev. When expressed in yeast cells can conduct hydrogen peroxide into those cells.PROTEIN 2A；
4	TraesCS3B02G163700	2.07e-190	AT5G45910	GDSL-motif esterase/acyltransferase/lipase. Enzyme group with broad substrate specificity that may catalyze acyltransfer or hydrolase reactions with lipid and non-lipid substrates.
4	TraesCS4A02G109900	3.53e-187	AT3G47340	encodes a glutamine-dependent asparagine synthetase, the predicted ASN1 peptide contains a purF-type glutamine-binding domain, and is expressed predominantly in shoot tissues, where light has a negative effect on its mRNA accumulation. Expression is induced within 3 hours of dark treatment, in senescing leaves and treatment with exogenous photosynthesis inhibitor. Induction of gene expression was…
4	TraesCS2A02G102700	1.62e-186	AT3G06130	ATHMP25, HEAVY METAL ASSOCIATED PROTEIN 25，cell wall, cytoplasm，
4	TraesCS2B02G442900	6.13e-181	AT1G31070	GLCNA.UT1, GLCNAC1PUT1, N-ACETYLGLUCOSAMINE-1-PHOSPHATE URIDYLYLTRANSFERASE 1；Encodes a protein that functions as an N-acetylglucosamine-1-phosphate uridylyltransferase that catalyzes the formation of UDP-N-acetylglucosamine (UDP-GlcNAc). This is an essential precursor for glycolipid and glycoprotein synthesis and is also used for regulatory protein modification in signaling pathways. The enzyme …
4	TraesCS4B02G372400	1.33e-179	AT4G23270	CRK19, CYSTEINE-RICH RLK (RECEPTOR-LIKE PROTEIN KINASE) 19；Encodes a cysteine-rich receptor-like protein kinase.defense response to bacterium, response to salicylic acid
4	TraesCS7A02G477100	2.03e-179	AT5G05340	PEROXIDASE 52, PRX52；Encodes a protein with sequence similarity to peroxidases that is involved in lignin biosynthesis. Loss of function mutations show abnormal development of xylem fibers and reduced levels of lignin biosynthetic enxymes.lignin biosynthetic process, positive regulation of syringal lignin biosynthetic process, xylem development
4	TraesCS5B02G557400	4.21e-179	AT1G55120	6-FRUCTAN EXOHYDROLASE, ATCWINV3, ATFRUCT5, BETA-FRUCTOFURANOSIDASE 5, FRUCT5
4	TraesCS7A02G253600	1.38e-175	AT4G29950	Ypt/Rab-GAP domain of gyp1p superfamily protein;
4	TraesCS7A02G055400	1.71e-175	AT5G07220	A member of Arabidopsis BAG (Bcl-2-associated athanogene) proteins, plant homologs of mammalian regulators of apoptosis. Plant BAG proteins are multi-functional and remarkably similar to their animal counterparts, as they regulate apoptotic-like processes ranging from pathogen attack, to abiotic stress, to plant development.
4	TraesCS4A02G016400	4.13e-174	AT2G02860	ARABIDOPSIS THALIANA SUCROSE TRANSPORTER 3, ATSUC3, ATSUT2, SUC3, SUCROSE TRANSPORTER 2, SUCROSE TRANSPORTER 3, SUT2;encodes a sucrose transporter in sieve elements and a number of sink tissues and cell types.primary root tip, root,cambial initial cell
4	TraesCS3B02G563200	6.74e-172	AT3G21690	MATE efflux family protein; xenobiotic detoxification by transmembrane export across the plasma membrane
4	TraesCS4D02G357100	3.44e-170	AT3G04080	APY1, APYRASE 1, ATAPY1； Encodes an Golgi-localized integral membrane enzyme with nucleoside diphosphate activity that when mutated in combination with ATAPY2 causes a complete inhibition of pollen germination.With respect to substrate specificity, APY1 shows the following preferences UTP>IDP>GDP.
4	TraesCS4D02G310100	6.66e-170	AT1G02260	Divalent ion symporter;transmembrane transport；
4	TraesCS1D02G212400	6.87e-164	AT5G38710	PDH2；Methylenetetrahydrofolate reductase family protein;proline catabolic process, proline catabolic process to glutamate, response to osmotic stress, response to water deprivation
4	TraesCS6D02G226000	7.73e-164	AT5G51180	alpha/beta-Hydrolases superfamily protein; cellular lipid metabolic process
4	TraesCS7D02G294300	5.6e-163	AT5G16910	CELLULOSE-SYNTHASE LIKE D2, CSLD2； encodes a gene similar to cellulose synthase. response to cold, root hair elongation
4	Lpx-B3	6.18e-163	AT1G55020	ARABIDOPSIS LIPOXYGENASE 1, ATLOX1, LIPOXYGENASE 1, LOX1； lipoxygenase, root development； lateral root formation；lateral root primordium
4	TraesCS3A02G305600	1.35e-160	AT1G52245	dynein light chain LC6, flagellar outer arm-like protein;
4	TraesCS2B02G172900	1e-159	AT1G56700	Peptidase C15, pyroglutamyl peptidase I-like protein;
4	TraesCS2A02G147500	2.64e-157	AT1G56700	Peptidase C15, pyroglutamyl peptidase I-like protein;
4	TraesCS2D02G152300	4.69e-157	AT1G56700	Peptidase C15, pyroglutamyl peptidase I-like protein;
4	TraesCS5B02G382300	6.43e-156	AT1G55020	ARABIDOPSIS LIPOXYGENASE 1, ATLOX1, LIPOXYGENASE 1, LOX1； lipoxygenase, root development； lateral root formation；lateral root primordium
4	TraesCSU02G095400	6.2e-153	AT5G45910	GDSL-motif esterase/acyltransferase/lipase. Enzyme group with broad substrate specificity that may catalyze acyltransfer or hydrolase reactions with lipid and non-lipid substrates.
4	TraesCS6A02G093300	7.26e-152	AT5G40450	RBB1 is localized to the cytosol and involved in vacuolar biogenesis and organization. RBB1 mutants have increased number of vacuolar bulbs and fewer trans-vacuolar strands.
4	TraesCS3D02G050700	1.15e-149	AT1G28600	GDSL-motif esterase/acyltransferase/lipase. Enzyme group with broad substrate specificity that may catalyze acyltransfer or hydrolase reactions with lipid and non-lipid substrates.
4	TraesCS7A02G298600	1.8e-148	AT5G16910	CELLULOSE-SYNTHASE LIKE D2, CSLD2； encodes a gene similar to cellulose synthase. response to cold, root hair elongation
4	TraesCS7A02G060500	4.9e-145	AT3G07040	RESISTANCE TO P. SYRINGAE PV MACULICOLA 1, RESISTANCE TO PSEUDOMONAS SYRINGAE 3, RPM1, RPS3；Contains an N-terminal tripartite nucleotide binding site and a C-terminal tandem array of leucine-rich repeats. Confers resistance to Pseudomonas syringae strains that carry the avirulence genes avrB and avrRpm1.
4	TraesCS2B02G535500	7.32e-145	AT4G21585	ENDO4, ENDONUCLEASE 4；Encodes a putative endonuclease but no demonstrable endonuclease activity, either towards single stranded DNA or mismatches, has been seen in vitro.DNA catabolic process, RNA phosphodiester bond hydrolysis, endonucleolytic
4	TraesCS2D02G507900	2.2e-143	AT4G21585	Encodes a putative endonuclease but no demonstrable endonuclease activity, either towards single stranded DNA or mismatches, has been seen in vitro.DNA catabolic process, RNA phosphodiester bond hydrolysis, endonucleolytic
4	TraesCS5B02G152600	2.57e-143	AT3G47340	encodes a glutamine-dependent asparagine synthetase, the predicted ASN1 peptide contains a purF-type glutamine-binding domain, and is expressed predominantly in shoot tissues, where light has a negative effect on its mRNA accumulation. Expression is induced within 3 hours of dark treatment, in senescing leaves and treatment with exogenous photosynthesis inhibitor. Induction of gene expression was…
4	TraesCS4D02G035100	4.76e-143	AT1G55020	ARABIDOPSIS LIPOXYGENASE 1, ATLOX1, LIPOXYGENASE 1, LOX1； lipoxygenase, root development； lateral root formation；lateral root primordium
4	TraesCS6D02G089000	6.3e-143	AT5G40450	RBB1 is localized to the cytosol and involved in vacuolar biogenesis and organization. RBB1 mutants have increased number of vacuolar bulbs and fewer trans-vacuolar strands.
4	TraesCS2D02G206300	8.28e-140	AT3G54820	PIP2;5, PIP2D, PLASMA MEMBRANE INTRINSIC PROTEIN 2;5, water transport； water channel activity；
4	TraesCS5D02G119400	2.81e-139	AT3G27460	ATSGF29A, SAGA ASSOCIATED FACTOR 29 A, SGF29 tudor-like domain-containing protein; histone H3 acetylation, response to salt stress
4	TraesCS6A02G106000	1.1e-138	AT5G66170	STR18, SULFURTRANSFERASE 18，Encodes a thiosulfate sulfurtransferase/rhodanese.
4	TraesCS7A02G219700	1.33e-138	NA	NA
4	TraesCS1D02G431700	1.07e-136	AT1G64110	DAA1, DUO1-ACTIVATED ATPASE 1； Target promoter of the male germline-specific transcription factor DUO1.pollen sperm cell differentiation；
4	TraesCS6D02G026400	1.46e-136	AT1G12240	ATBETAFRUCT4, ATFRUCT4, ATVI2, FRUCT4, FRUCTOSIDASE 4, VAC-INV, VACUOLAR INVERTASE, VACUOLAR INVERTASE 2, VI2, VIN2，Encodes a vacuolar invertase betaFruct4. betaFruct4 is transported from the endoplasmic reticulum through the intermediate compartments as a membrane protein. The N-terminal cytoplasmic domain contains multiple sequence motifs that are involved at various stages in the trafficking o…
4	TraesCS6D02G127100	6.02e-135	AT5G05340	PEROXIDASE 52, PRX52；Encodes a protein with sequence similarity to peroxidases that is involved in lignin biosynthesis. Loss of function mutations show abnormal development of xylem fibers and reduced levels of lignin biosynthetic enxymes.lignin biosynthetic process, positive regulation of syringal lignin biosynthetic process, xylem development
4	TraesCS4A02G321400	7.09e-134	AT1G55120	6-FRUCTAN EXOHYDROLASE, ATCWINV3, ATFRUCT5, BETA-FRUCTOFURANOSIDASE 5, FRUCT5
4	TraesCS6B02G122200	1.76e-133	AT5G40450	RBB1 is localized to the cytosol and involved in vacuolar biogenesis and organization. RBB1 mutants have increased number of vacuolar bulbs and fewer trans-vacuolar strands.
4	TraesCS6B02G225200	4.89e-131	AT1G14130	ATDAO, DAO1, DIOXYGENASE FOR AUXIN OXIDATION 1；DAO1 is an IAA oxidase expressed in many different plant parts. it is a member of a family of dioxygenase and 2OG Fe(II) oxygenase domain and DAO domain containing proteins. It appears to be the major IAA oxidase in planta and major contributor to IAA degradation.auxin catabolic process, auxin homeostasis. root, root cap,
4	TraesCS5A02G153900	1.38e-130	AT3G47340	encodes a glutamine-dependent asparagine synthetase, the predicted ASN1 peptide contains a purF-type glutamine-binding domain, and is expressed predominantly in shoot tissues, where light has a negative effect on its mRNA accumulation. Expression is induced within 3 hours of dark treatment, in senescing leaves and treatment with exogenous photosynthesis inhibitor. Induction of gene expression was…
4	TraesCS3A02G093400	1.08e-113	AT5G57550	XTH25, XTR3, XYLOGLUCAN ENDOTRANSGLUCOSYLASE/HYDROLASE 25, XYLOGLUCAN ENDOTRANSGLYCOSYLASE 3;xyloglucan endotransglycosylase-related protein (XTR3); xyloglucan metabolic process
4	TraesCS2B02G126300	1.03e-104	AT5G05340	PEROXIDASE 52, PRX52；Encodes a protein with sequence similarity to peroxidases that is involved in lignin biosynthesis. Loss of function mutations show abnormal development of xylem fibers and reduced levels of lignin biosynthetic enxymes.lignin biosynthetic process, positive regulation of syringal lignin biosynthetic process, xylem development
4	TraesCS4A02G074200	1.89e-101	AT2G01910	ATMAP65-6, MAP65-6，Binds microtubules. Induces a crisscross mesh of microtubules, not bundles. Not involved in microtubule polymerization nor nucleation. Localizes to mitochondria. The mRNA is cell-to-cell mobile.
4	TraesCS4B02G051200	3.03e-101	AT2G01910	ATMAP65-6, MAP65-6；Binds microtubules. Induces a crisscross mesh of microtubules, not bundles. Not involved in microtubule polymerization nor nucleation. Localizes to mitochondria. The mRNA is cell-to-cell mobile.
4	TraesCS3D02G288700	1.24e-99	AT5G18650	MIEL1, MYB30-INTERACTING E3 LIGASE 1， Encodes a RING-type E3 ubiquitin ligase that interacts with and ubiquitinates MYB30, leads to MYB30 proteasomal degradation and downregulation of its transcriptional activity. Since MYB30 is a positive regulator of Arabidopsis HR and defence responses, MIEL1 is involved in the negative regulation of these processes. The mRNA is cell-to-cell mobile.
4	TraesCS6A02G172000	1.96e-95	NA	NA
4	TraesCS3B02G003900	4.68e-95	AT4G39230	PCBER1, lignan biosynthetic process；encodes a protein whose sequence is similar to phenylcoumaran benzylic ether reductase (PCBER), which catalyzes NADPH-dependent reduction of 8-5' linked lignans such as dehydrodiconiferyl alcohol to give isodihydrodehydrodiconiferyl alcohol.
4	TraesCS4B02G048500	9.42e-88	AT1G76680	12-OXOPHYTODIENOATE REDUCTASE 1, ARABIDOPSIS 12-OXOPHYTODIENOATE REDUCTASE 1, ATOPR1, OPR1； Encodes a member of an alpha/beta barrel fold family of FMN-containing oxidoreductases. One of the closely related 12-oxophytodienoic acid reductases. Expressed predominately in root. Up-regulated by senescence and jasmonic acid. Induced by salicylic acid. Independent of NPR1 for their induction by salicyl…
4	TraesCS7B02G127700	4.25e-83	NA	NA
4	TraesCS5D02G387000	1.56e-82	AT3G13050	NIAP, NICOTINATE TRANSPORTER；Encodes a plant nicotinate transporter than can also transport trigonelline (N-methylnicotinate).N-methylnicotinate transport, nicotinate transport
4	TraesCS3B02G612200	1.94e-82	AT5G59780	MYB DOMAIN PROTEIN 59, MYB59；Encodes a putative transcription factor (MYB59). In roots it is involved in K+/NO3- transport and expression of the NPF7.3 transporter.primary root, root
4	TraesCS1B02G223300	2.27e-71	AT5G38710	PDH2；Methylenetetrahydrofolate reductase family protein;proline catabolic process, proline catabolic process to glutamate, response to osmotic stress, response to water deprivation
4	TraesCS2B02G067300	5.75e-60	AT3G23510	Cyclopropane-fatty-acyl-phospholipid synthase;
5	TraesCS4D02G232000	8.81e-123	AT1G68130	IDD14, IDD14ALPHA, IDD14BETA, INDETERMINATE(ID)-DOMAIN 14；floral organ morphogenesis, gravitropism, leaf morphogenesis, positive regulation of auxin biosynthetic process, regulation of auxin polar transport, regulation of starch metabolic process, regulation of transcription, DNA-templated；primary root differentiation zone, primary root elongation zone, root, root cortex, root endodermis, root st…
5	TraesCS4A02G074700	1.08e-108	AT1G68130	IDD14, IDD14ALPHA, IDD14BETA, INDETERMINATE(ID)-DOMAIN 14；floral organ morphogenesis, gravitropism, leaf morphogenesis, positive regulation of auxin biosynthetic process, regulation of auxin polar transport, regulation of starch metabolic process, regulation of transcription, DNA-templated；primary root differentiation zone, primary root elongation zone, root, root cortex, root endodermis, root st…
5	TraesCS4A02G392200	4.27e-107	NA	NA
5	TraesCS7B02G256500	7.49e-103	AT5G43810	AGO10, ARGONAUTE 10, Encodes Argonaute10, a member of the EIF2C (elongation initiation factor 2c)/ Argonaute class of proteins. Required to establish the central-peripheral organization of the embryo apex. Along with WUS and CLV genes, controls the relative organization of central zone and peripheral zone cells in meristems. Acts in embryonic provascular tissue potentiating WUSCHEL function durin…
5	TraesCS4A02G392000	2.28e-100	NA	NA
5	TraesCS7D02G351700	9.77e-98	AT5G43810	AGO10, ARGONAUTE 10, Encodes Argonaute10, a member of the EIF2C (elongation initiation factor 2c)/ Argonaute class of proteins. Required to establish the central-peripheral organization of the embryo apex. Along with WUS and CLV genes, controls the relative organization of central zone and peripheral zone cells in meristems. Acts in embryonic provascular tissue potentiating WUSCHEL function durin…
5	TraesCS6D02G234600	2.74e-84	AT5G55050	GDSL-motif esterase/acyltransferase/lipase. Enzyme group with broad substrate specificity that may catalyze acyltransfer or hydrolase reactions with lipid and non-lipid substrates.
5	TraesCS4B02G230800	3.85e-79	AT1G68130	IDD14BETA, INDETERMINATE(ID)-DOMAIN 14；Encodes the longer of two splice variants of a transcription factor involved in regulating starch metabolism in response to cold. root, root cortex, root endodermis, root stele,
5	TraesCS6D02G144200	4.49e-77	AT3G14570	ATGSL04, ATGSL4, GLUCAN SYNTHASE-LIKE 4, GSL04, GSL4；encodes a protein similar to callose synthase
5	TraesCS4A02G392100	3.99e-74	NA	NA
5	TraesCS7D02G087600	2.27e-64	NA	NA
5	TraesCS7D02G088500	3.34e-60	NA	NA
5	TraesCS1A02G022000	4.99e-60	NA	NA
5	TraesCS3B02G578100	2.23e-59	AT1G52360	Coatomer, beta subunit; endoplasmic reticulum to Golgi vesicle-mediated transport, intra-Golgi vesicle-mediated transport, intracellular protein transport, retrograde vesicle-mediated transport, Golgi to endoplasmic reticulum
5	TraesCS5A02G227000	2.58e-58	AT1G74670	GA-STIMULATED ARABIDOPSIS 6, GASA6；Gibberellin-regulated family protein
5	TraesCS7A02G091900	2.36e-57	NA	NA
5	TraesCS7D02G087500	2.62e-54	NA	NA
5	TraesCS7A02G091800	3.16e-54	NA	NA
5	TraesCS7A02G371200	6.84e-53	AT5G43810	AGO10, ARGONAUTE 10, Encodes Argonaute10, a member of the EIF2C (elongation initiation factor 2c)/ Argonaute class of proteins. Required to establish the central-peripheral organization of the embryo apex. Along with WUS and CLV genes, controls the relative organization of central zone and peripheral zone cells in meristems. Acts in embryonic provascular tissue potentiating WUSCHEL function durin…
5	TraesCS6D02G236700	9.13e-50	AT3G61850	DAG1, DOF AFFECTING GERMINATION 1；Zinc finger transcription factor of the Dof family involved in the control of seed germination.negative regulation of transcription, DNA-templated, response to red or far red light, seed germination； primary root differentiation zone, primary root elongation zone, root, root stele,
5	TraesCS1D02G022000	6.88e-49	NA	NA
5	TraesCS6A02G154400	1.91e-42	AT3G14570	ATGSL04, ATGSL4, GLUCAN SYNTHASE-LIKE 4, GSL04, GSL4；encodes a protein similar to callose synthase
5	TraesCS7D02G088200	1.08e-40	NA	NA
5	TraesCS4A02G392400	1.57e-40	NA	NA
5	TraesCS6B02G273200	1.14e-38	AT5G55050	GDSL-motif esterase/acyltransferase/lipase. Enzyme group with broad substrate specificity that may catalyze acyltransfer or hydrolase reactions with lipid and non-lipid substrates.
5	TraesCS3A02G007100	1.94e-38	AT5G05340	PEROXIDASE 52, PRX52；Encodes a protein with sequence similarity to peroxidases that is involved in lignin biosynthesis. Loss of function mutations show abnormal development of xylem fibers and reduced levels of lignin biosynthetic enxymes.lignin biosynthetic process, positive regulation of syringal lignin biosynthetic process, xylem development
5	TraesCS7A02G092000	6.28e-38	NA	NA
5	TraesCS6A02G253200	7.01e-37	AT3G04290	LI-TOLERANT LIPASE 1, LTL1；hyperosmotic salinity response, response to lithium ion, response to salicylic acid
5	TraesCS1B02G294900	1.26e-35	AT3G15980	Coatomer, beta subunit; endoplasmic reticulum to Golgi vesicle-mediated transport, intra-Golgi vesicle-mediated transport, intracellular protein transport, retrograde vesicle-mediated transport, Golgi to endoplasmic reticulum
5	TraesCS6B02G182300	2.27e-34	AT3G14570	ATGSL04, ATGSL4, GLUCAN SYNTHASE-LIKE 4, GSL04, GSL4；encodes a protein similar to callose synthase
5	TraesCS5B02G160400	9.51e-34	NA	NA
5	TraesCS5B02G232200	8.96e-33	AT1G68130	IDD14BETA, INDETERMINATE(ID)-DOMAIN 14；Encodes the longer of two splice variants of a transcription factor involved in regulating starch metabolism in response to cold. root, root cortex, root endodermis, root stele,
5	TraesCS1D02G230900	9.36e-33	AT3G16770	EBP, ERF72, ETHYLENE RESPONSE FACTOR 72, ETHYLENE-RESPONSIVE ELEMENT BINDING PROTEIN, RAP2.3, RELATED TO AP2 3；Encodes a member of the ERF (ethylene response factor) subfamily B-2 of the plant specific ERF/AP2 transcription factor family (RAP2.3). The protein contains one AP2 domain. cell death, ethylene-activated signaling pathway, heat acclimation, positive regulation of transcription, DNA-temp…
5	TraesCS6B02G270100	2.41e-32	AT3G61850	DAG1, DOF AFFECTING GERMINATION 1；Zinc finger transcription factor of the Dof family involved in the control of seed germination.negative regulation of transcription, DNA-templated, response to red or far red light, seed germination； primary root differentiation zone, primary root elongation zone, root, root stele,
5	TraesCS5A02G130100	4.17e-32	AT5G22580	Stress responsive A/B Barrel Domain-containing protein;
5	TraesCS6D02G075800	1.12e-30	AT2G46760	GULLO6, L -GULONO-1,4-LACTONE ( L -GULL) OXIDASE 6；D-arabinono-1,4-lactone oxidase family protein;L-ascorbic acid biosynthetic process
5	TraesCS2A02G402200	1.89e-30	AT3G61850	DAG1, DOF AFFECTING GERMINATION 1；Zinc finger transcription factor of the Dof family involved in the control of seed germination.negative regulation of transcription, DNA-templated, response to red or far red light, seed germination； primary root differentiation zone, primary root elongation zone, root, root stele,
5	TraesCS6A02G255500	2.1e-29	AT3G61850	DAG1, DOF AFFECTING GERMINATION 1；Zinc finger transcription factor of the Dof family involved in the control of seed germination.negative regulation of transcription, DNA-templated, response to red or far red light, seed germination； primary root differentiation zone, primary root elongation zone, root, root stele,
5	TraesCS5B02G078300	2.41e-29	AT1G76550	Phosphofructokinase family protein. Target of miRNA sRNA6. photosynthesis；
5	TraesCS3D02G003600	2.67e-28	AT1G75500	UMAMIT5, USUALLY MULTIPLE ACIDS MOVE IN AND OUT TRANSPORTERS 5, WALLS ARE THIN 1, WAT1； auxin efflux, plant-type secondary cell wall biogenesis, positive regulation of auxin metabolic process, positive regulation of tryptophan metabolic process, unidimensional cell growth； xylem fiber cell, xylem vessel member
5	TraesCS1A02G339300	4.29e-28	AT1G78580	TPS1, TREHALOSE-6-PHOSPHATE SYNTHASE, TREHALOSE-6-PHOSPHATE SYNTHASE 1；Encodes an enzyme putatively involved in trehalose biosynthesis. The protein has a trehalose synthase (TPS)-like domain but no trehalose phosphatase (TPP)-like domain. ATTPS1 is able to complement yeast tps1 mutants in vivo. The gene product modulates cell growth but not cell differentiation by determining cell wall deposition…
5	TraesCS2B02G065600	7.34e-28	AT4G21410	CRK29, CYSTEINE-RICH RLK (RECEPTOR-LIKE PROTEIN KINASE) 29；Encodes a cysteine-rich receptor-like protein kinase.response to abscisic acid；protein serine/threonine kinase activity；Calcium signaling regulates polar transport of auxin
5	TraesCS3D02G106100	7.37e-28	AT3G13730	CYP90D1, CYTOCHROME P450, FAMILY 90, SUBFAMILY D, POLYPEPTIDE 1；Encodes a cytochrome P-450 gene that is involved in brassinosteroid biosynthesis, most likely in the conversion step of teasterone (TE) to 3-dehydroteasterone (3DT), and/or 6-deoxoteasterone
5	TraesCS7B02G095500	1.74e-27	AT1G73590	ARABIDOPSIS THALIANA PIN-FORMED 1, ATPIN1, PIN-FORMED 1, PIN1；Encodes an auxin efflux carrier involved in shoot and root development. It is involved in the maintenance of embryonic auxin gradients. Loss of function severely affects organ initiation, pin1 mutants are characterised by an inflorescence meristem that does not initiate any flowers, resulting in the formation of a naked inflorescence s…
5	TraesCS1B02G243200	1.47e-25	AT3G16770	EBP, ERF72, ETHYLENE RESPONSE FACTOR 72, ETHYLENE-RESPONSIVE ELEMENT BINDING PROTEIN, RAP2.3, RELATED TO AP2 3；Encodes a member of the ERF (ethylene response factor) subfamily B-2 of the plant specific ERF/AP2 transcription factor family (RAP2.3). The protein contains one AP2 domain. cell death, ethylene-activated signaling pathway, heat acclimation, positive regulation of transcription, DNA-temp…
5	TraesCS4A02G492700	2.87e-25	NA	NA
5	TraesCS7A02G190600	8.15e-25	AT2G01420	ARABIDOPSIS PIN-FORMED 4, ATPIN4, PIN-FORMED 4, PIN4；Encodes a putative auxin efflux carrier that is localized in developing and mature root meristems. It is involved in the maintenance of embryonic auxin gradients. A role for AtPIN4 in generating a sink for auxin below the quiescent center of the root meristem that is essential for auxin distribution and patterning is proposed. In the root, PIN4…
5	TraesCS4B02G324000	2.6e-24	NA	NA
5	TraesCS2A02G111700	7.45e-24	AT2G47710	Adenine nucleotide alpha hydrolases-like superfamily protein;Golgi apparatus, cytoplasm, cytosol, plant-type vacuole, plasma membrane
5	TraesCS4D02G056700	1.13e-23	AT4G31770	DBR1, DEBRANCHING ENZYME 1；Encodes a RNA lariat debranching enzyme required for embryogenesis.
5	TraesCS7D02G191600	3.71e-23	AT1G73590	ARABIDOPSIS THALIANA PIN-FORMED 1, ATPIN1, PIN-FORMED 1, PIN1；Encodes an auxin efflux carrier involved in shoot and root development. It is involved in the maintenance of embryonic auxin gradients. Loss of function severely affects organ initiation, pin1 mutants are characterised by an inflorescence meristem that does not initiate any flowers, resulting in the formation of a naked inflorescence s…
5	TraesCS7B02G063400	1.87e-22	AT3G43190	SUCROSE SYNTHASE 4, SUS4；Encodes a protein with sucrose synthase activity (SUS4).cellular response to hypoxia；response to hypoxia, sucrose metabolic process
5	TraesCS1A02G231200	2.97e-22	AT2G47520	ERF71, ETHYLENE RESPONSE FACTOR 71,encodes a member of the ERF (ethylene response factor) subfamily B-2 of ERF/AP2 transcription factor family. The protein contains one AP2 domain. There are 5 members in this subfamily including RAP2.2 AND RAP2.12. It plays a role in hypoxia-induced root slanting. cellular response to hypoxia, regulation of root development, response to anoxia；root system,
5	TraesCS5D02G168000	3.72e-22	NA	NA
5	TraesCS5D02G234400	2.72e-21	NA	NA
5	TraesCS2A02G205900	1.49e-20	NA	NA
5	TraesCS3D02G092800	1.91e-19	AT5G50150	LOTR1 protein has an unknown function. It contains both DUF4409 and DUF239 domains. Loss of function mutations show defects in formation of the Casparian band- which is correlated with mis localization of CASP1.
5	TraesCS7D02G159800	2.55e-19	AT3G43190	SUCROSE SYNTHASE 4, SUS4；Encodes a protein with sucrose synthase activity (SUS4).cellular response to hypoxia；response to hypoxia, sucrose metabolic process
5	TraesCS6D02G078300	7.92e-19	AT4G17260	Lactate/malate dehydrogenase family protein;response to abscisic acid
5	TraesCS5D02G551800	1.57e-18	AT1G32230	RADICAL-INDUCED CELL DEATH1, RCD1, REDOX IMBALANCED 1, RIMB1；Encodes a protein belonging to the (ADP-ribosyl)transferase domain-containing subfamily of WWE protein-protein interaction domain protein family. Superoxide radicals are necessary and sufficient to propagate cell death or lesion formation in rcd1 mutants. Without stress treatment, RCD1 is localized in the nucleus. Under high salt or oxi…
5	TraesCS7B02G460400	3.43e-18	AT1G79990	coatomer subunit beta-2;endoplasmic reticulum to Golgi vesicle-mediated transport, intra-Golgi vesicle-mediated transport, intracellular protein transport, retrograde vesicle-mediated transport, Golgi to endoplasmic reticulum
5	TraesCS2A02G170800	3.88e-18	AT1G70600	Ribosomal protein L18e/L15 superfamily protein;
5	TraesCS7A02G427600	1.05e-17	AT5G57560	TCH4, TOUCH 4, XTH22, XYLOGLUCAN ENDOTRANSGLUCOSYLASE/HYDROLASE 22； Encodes a cell wall-modifying enzyme, rapidly upregulated in response to environmental stimuli.cellular response to hypoxia, plant-type cell wall organization, response to auxin, response to brassinosteroid, response to cold, response to heat, response to mechanical stimulus
5	TraesCS1A02G128900	1.42e-17	AT4G29100	BASIC HELIX LOOP HELIX 68, BHLH68, PFA3；Member of basic helix loop helix protein family. Expressed primarily in vascular system. Overexpression causes ABA sensitivity.
5	TraesCS5D02G137600	6.7e-17	AT5G22580	Stress responsive A/B Barrel Domain-containing protein;
5	TraesCS5D02G545000	5.36e-15	AT5G13750	ZIFL1, ZINC INDUCED FACILITATOR-LIKE 1； zinc induced facilitator-like 1; basipetal auxin transport, gravitropism, regulation of stomatal closure, response to water deprivation, root development； root system
5	TraesCS7B02G052900	9.51e-15	AT2G07680	MRP11, MULTIDRUG RESISTANCE-ASSOCIATED PROTEIN 11；Its expression is induced by gibberellic acid and downregulated by naphthalene acetic acid, abscisic acid, and zeatin.
5	TraesCS7D02G297600	1.18e-14	AT1G12230	GSM2-LIKE；Aldolase superfamily protein;carbohydrate metabolic process, pentose-phosphate shunt, pentose-phosphate shunt, non-oxidative branch
5	TraesCS7D02G007900	1.19e-14	AT1G14330	Galactose oxidase/kelch repeat superfamily protein;
5	TraesCS3B02G392000	1.23e-14	AT3G55440	TPI, TRIOSEPHOSPHATE ISOMERASE;cellular carbohydrate metabolic process, glycolytic process, response to zinc ion;
5	TraesCS2A02G005200	1.82e-14	AT1G47840	HEXOKINASE 3, HXK3； Encodes a putative hexokinase.cellular glucose homeostasis, glucose 6-phosphate metabolic process, glycolytic process, hexose metabolic process；
5	TraesCS5A02G134000	3.1e-14	AT5G19140	AILP1, ATAILP1；aluminum induced protein with YGL and LRDR motifs;
5	TraesCS4D02G121800	4.44e-14	AT5G01020	PBL8, PBS1-LIKE8； Protein kinase superfamily protein; protein phosphorylation
5	TraesCS7B02G127200	1.4e-13	AT3G18440	ALMT9, ALUMINUM-ACTIVATED MALATE TRANSPORTER 9, ATALMT9；Belongs to the aluminum-activated malate transporter family. Encodes a vacuolar malate channel. Expressed in all parts of plants. Almost exclusively expressed in mesophyll cells of leaves. The mRNA is cell-to-cell mobile.malate transport
5	TraesCS5B02G131500	2.39e-13	AT5G19140	AILP1, ATAILP1；aluminum induced protein with YGL and LRDR motifs;
5	TraesCS5A02G163000	3.32e-13	NA	NA
5	TraesCS6D02G042500	1.49e-12	NA	NA
5	TraesCS7D02G438400	1.74e-12	AT4G10270	WIP4, WOUND-INDUCED POLYPEPTIDE 4； Member of the wound-induced polypeptide (WIP) family.
5	TraesCS3D02G403800	1.87e-12	AT3G02630	AAD5, ACYL?ACYL CARRIER PROTEIN (ACP) DESATURASE 5；fatty acid metabolic process； root, root tip,
5	TraesCS5B02G225600	3.06e-12	AT1G74670	GA-STIMULATED ARABIDOPSIS 6, GASA6；Gibberellin-regulated family protein
5	TraesCS4A02G191500	4.59e-12	AT5G01020	PBL8, PBS1-LIKE8； Protein kinase superfamily protein; protein phosphorylation
5	TraesCS7A02G358900	4.68e-12	AT2G19450	TAG1, TRIACYLGLYCEROL BIOSYNTHESIS DEFECT 1；Encodes Acyl-CoA:diacylglycerol acyltransferase (DGAT) catalyzes the final step of the triacylglycerol synthesis pathway. aging, carbohydrate metabolic process, embryo development ending in seed dormancy, positive regulation of seed germination, regulation of embryonic development, regulation of seed germination, response to abscisic acid, response to c…
5	TraesCS7D02G272700	2.72e-11	AT1G54630	ACP3, ACYL CARRIER PROTEIN 3, ATACP3；encodes an acyl carrier protein expressed in leaves, roots, and dry seeds. Gene expression is not regulated by light.fatty acid biosynthetic process
5	TraesCS2B02G613500	1.25e-10	AT1G71695	Peroxidase superfamily protein;response to oxidative stress, response to stress
5	TraesCS5A02G148900	1.5e-10	NA	NA
5	TraesCS3A02G408700	2.27e-10	AT3G02630	AAD5, ACYL?ACYL CARRIER PROTEIN (ACP) DESATURASE 5；fatty acid metabolic process； root, root tip,
5	TraesCS4A02G247300	4.34e-10	AT5G10860	Encodes a single cystathionine beta-Synthase domain-containing protein. Modulates development by regulating the thioredoxin system.cell redox homeostasis
5	TraesCS6A02G085300	1.42e-09	AT4G17260	Lactate/malate dehydrogenase family protein;response to abscisic acid
5	TraesCS2B02G497000	3.74e-09	AT3G14460	LEUCINE-RICH REPEAT (LRR) PROTEIN 1, LRRAC1；Leucine rich repeat protein that also contains an adenylate cyclase catalytic core motif. Capable of converting ATP to cAMP in vitro. Mutants show increased susceptibility to fungal pathogens.defense response to bacterium
5	TraesCS5B02G557500	4.1e-09	AT2G35510	SIMILAR TO RCD ONE 1, SRO1；Encodes a WWE domain-containing protein with 76% similarity to RCD1. The protein also contains a PARP signature upstream of the C-terminal protein interaction domain. The PARP signature may bind NAD+ and attach the ADP-ribose-moiety from NAD+ to the target molecule. Its presence suggests a role for the protein in ADP ribosylation. embryo development ending in seed dorma…
5	TraesCS6D02G012600	6.35e-09	NA	NA
5	TraesCS2D02G335300	6.43e-09	AT2G42490	COPPER AMINE OXIDASE ZETA, CUAO-ZETA；Peroxisome-localized copper amine oxidase involved in lateral root formation.amine metabolic process
5	TraesCS2A02G284500	6.51e-09	AT5G50740	ATHMP52, HEAVY METAL ASSOCIATED PROTEIN 52； Heavy metal transport/detoxification superfamily protein;
5	TraesCS3B02G419200	1.85e-08	AT1G33470	RNA-binding (RRM/RBD/RNP motifs) family protein;
5	TraesCS2A02G443300	2.48e-08	NA	NA
5	TraesCS5B02G147500	6.26e-08	NA	NA
5	TraesCS5D02G150500	6.27e-08	AT3G20840	ATPLT1, PLETHORA 1, PLT1；Encodes a member of the AINTEGUMENTA-like (AIL) subclass of the AP2/EREBP family of transcription factors and is essential for quiescent center (QC) specification and stem cell activity. It is a key effector for establishment of the stem cell niche during embryonic pattern formation. It is transcribed in response to auxin accumulation and is dependent on auxin response tr…
5	TraesCS1D02G043300	3.47e-07	AT5G59780	ATMYB59, In roots it is involved in K+/NO3- transport and expression of the NPF7.3 transporter.cellular response to potassium ion, regulation of potassium ion transport.primary root, root,
5	TraesCS2A02G111000	6.92e-06	AT3G05550	ATHIGD3, HYPOXIA-INDUCED GENE DOMAIN 3；Hypoxia-responsive family protein; mitochondrial cytochrome c oxidase assembly
5	TraesCS2D02G523100	1.49e-05	AT3G28345	ABCB15，Encodes an ATP-binding cassette (ABC) transporter. Expressed in the vascular tissue of primary stem. cortex, cotyledon, epidermis, flower, guard cell, hypocotyl, inflorescence meristem, parenchyma, peduncle, phloem, shoot apex, vascular bundle
6	TraesCS2B02G149900	0	AT1G15520	ABCG40, ARABIDOPSIS THALIANA ATP-BINDING CASSETTE G40, ATABCG40, ATP-BINDING CASSETTE G40, ATPDR12, PDR12, PLEIOTROPIC DRUG RESISTANCE 12；ABC transporter family involved in ABA transport and resistance to lead. Localizes to plasma membrane. Upregulated by lead. Expressed in leaves, flowers, stomata and roots.
6	TraesCS4A02G036800	0	AT3G54870	MORPHOGENESIS OF ROOT HAIR 2, MRH2； regulation of microtubule polymerization or depolymerization, root hair cell differentiation, root hair cell tip growth；Plays a role during transition to root-hair tip growth.
6	TraesCS7B02G271700	0	AT1G73860	P-loop containing nucleoside triphosphate hydrolases superfamily protein;microtubule-based movement； root hair cell,
6	TraesCS4B02G269800	0	AT3G54870	MORPHOGENESIS OF ROOT HAIR 2, MRH2； regulation of microtubule polymerization or depolymerization, root hair cell differentiation, root hair cell tip growth；Plays a role during transition to root-hair tip growth.
6	TraesCS5A02G096300	0	NA	NA
6	TraesCS4B02G185000	0	AT5G10920	L-Aspartase-like family protein;
6	TraesCS3A02G023000	0	AT3G18180	Glycosyltransferase family 61 protein
6	TraesCS4D02G269100	0	AT3G54870	MORPHOGENESIS OF ROOT HAIR 2, MRH2； regulation of microtubule polymerization or depolymerization, root hair cell differentiation, root hair cell tip growth；Plays a role during transition to root-hair tip growth.
6	TraesCS2B02G432200	0	AT1G65680	ATEXPB2, ATHEXP BETA 1.4, EXPANSIN B2, EXPB2；member of BETA-EXPANSINS. plant-type cell wall loosening, unidimensional cell growth，root
6	TraesCS7B02G242900	0	AT4G28850	XTH26, XYLOGLUCAN ENDOTRANSGLUCOSYLASE/HYDROLASE 26； cell wall biogenesis, xyloglucan metabolic process；root hair cell, trichoblast
6	TraesCS2D02G335700	0	AT2G21540	SEC14-LIKE 3, SFH3；flower development； phosphatidylinositol transfer activity
6	TraesCS6A02G238000	0	AT3G06440	Encodes a Golgi-localized hydroxyproline-O-galactosyltransferase. Mutants display multiple phenotypes including reduced root hair growth and reduced seed coat mucilage. root hair cell development
6	TraesCS2A02G327200	0	AT2G21540	SEC14-LIKE 3, SFH3；flower development； phosphatidylinositol transfer activity
6	TraesCS1D02G209800	0	NA	NA
6	TraesCS2D02G221300	0	AT3G27200	Cupredoxin superfamily protein;
6	TraesCS6B02G084500	0	AT3G63280	Encodes AtNek4, a member of the NIMA-related serine/threonine kinases (Neks) that have been linked to cell-cycle regulation in fungi and mammals. Plant Neks might be involved in plant development processes.
6	TraesCS6B02G423400	0	AT2G02230	PHLOEM PROTEIN 2-B1, PP2-B1； phloem protein 2-B1; protein ubiquitination
6	TraesCS2B02G354800	0	AT1G61820	BETA GLUCOSIDASE 46, BGLU46；beta glucosidase 46;lignin biosynthetic process
6	TraesCS2B02G240700	0	AT5G26330	Cupredoxin superfamily protein;
6	TraesCS4B02G225300	0	AT1G20880	RNA-binding (RRM/RBD/RNP motifs) family protein;
6	TraesCS2A02G413500	0	AT1G65680	ATEXPB2, ATHEXP BETA 1.4, EXPANSIN B2, EXPB2；member of BETA-EXPANSINS. plant-type cell wall loosening, unidimensional cell growth，root
6	TraesCS7D02G019600	0	AT1G12560	ATEXPA7, ATHEXP ALPHA 1.26, EXP7, EXPA7, EXPANSIN A7；Containing a conserved root hair-specific cis-element RHE. Expressed specifically in root hair cell and involved in root hair elongation.
6	TraesCS3B02G286900	0	AT5G59810	SBT5.4；maintenance of meristem identity； root vascular system,
6	TraesCS3D02G331600	0	AT5G65090	DEFORMED ROOT HAIRS 4, DER4, MRH3；Encodes a protein involved in root hair morphogenesis and tip growth. Required for restricting both the size of the root-hair initiation site and the width of the root hairs during the transition to tip growth, cell tip growth, root epidermal cell differentiation, root hair cell differentiation
6	TraesCS7D02G382400	0	AT1G19940	GH9B5, GLYCOSYL HYDROLASE 9B5；glycosyl hydrolase 9B5;
6	TraesCS7B02G288700	0	AT1G19940	GH9B5, GLYCOSYL HYDROLASE 9B5；glycosyl hydrolase 9B5;
6	TraesCS4A02G281300	0	AT5G39990	Encodes GlcAT14A, a beta-glucuronosyltransferase involved in the biosynthesis of type II arabinogalactan. The protein was localized to the Golgi apparatus when transiently expressed in Nicotiana benthamiana. Plays a role in cell elongation during seedling growth.
6	TraesCS2A02G229900	0	AT1G30870	PER7, PEROXIDASE7； plant-type cell wall, plasmodesma；root, root hair cell, trichoblast
6	TraesCS1A02G206500	0	NA	NA
6	TraesCS7A02G207700	0	AT1G74790	anchored component of membrane, anchored component of plasma membrane, mitochondrion, plasma membrane
6	TraesCS3D02G023100	0	AT3G18180	Glycosyltransferase family 61 protein
6	TraesCS3A02G521200	0	AT2G25737	Sulfite exporter TauE/SafE family protein； protein ubiquitination； Cul4A-RING E3 ubiquitin ligase complex
6	TraesCS6D02G126000	0	AT2G33460	RIC1, ROP-INTERACTIVE CRIB MOTIF-CONTAINING PROTEIN 1
6	TraesCS3B02G304300	0	AT5G45840	MALE DISCOVERER1, MDIS1； Encodes a leucine-rich-repeat RLK that is localized to the plasma membrane of pollen tubes and functions with MIK1/2 as the male receptor of the pollen tube chemo-attractant LURE1.MDIS1 forms a complex with MIK1/2 and binds LURE1.cell surface receptor signaling pathway, pollen tube guidance
6	TraesCS6A02G421000	0	AT4G35310	CALMODULIN-DOMAIN PROTEIN KINASE 5, CPK5；calmodulin-domain protein kinase CDPK isoform 5 (CPK5)；intracellular signal transduction, peptidyl-serine phosphorylation, protein autophosphorylation
6	TraesCS5D02G046500	0	AT1G05260	RARE COLD INDUCIBLE GENE 3, RCI3, RCI3A;Encodes a cold-inducible cationic peroxidase that is involved in the stress response. In response to low temperature, RCI3 transcripts accumulate in the aerial part and in roots of etiolated seedlings but only in roots of light-grown seedlings.
6	TraesCS5B02G040900	0	AT1G05260	RARE COLD INDUCIBLE GENE 3, RCI3, RCI3A;Encodes a cold-inducible cationic peroxidase that is involved in the stress response. In response to low temperature, RCI3 transcripts accumulate in the aerial part and in roots of etiolated seedlings but only in roots of light-grown seedlings.
6	TraesCS2A02G215700	0	NA	NA
6	TraesCS3A02G254900	0	AT5G59810	SBT5.4；maintenance of meristem identity； root vascular system,
6	TraesCS5A02G502100	0	AT3G51380	IQ-DOMAIN 20, IQD20；Ca2+ dependent Calmodulin binding protein.
6	TraesCS5D02G286100	0	AT3G07390	AIR12, AUXIN-INDUCED IN ROOT CULTURES 12；isolated from differential screening of a cDNA library from auxin-treated root culture. sequence does not show homology to any known proteins and is predicted to be extracellular. The mRNA is cell-to-cell mobile.
6	TraesCS6D02G100300	0	AT3G07040	RESISTANCE TO P. SYRINGAE PV MACULICOLA 1, RESISTANCE TO PSEUDOMONAS SYRINGAE 3, RPM1, RPS3；Contains an N-terminal tripartite nucleotide binding site and a C-terminal tandem array of leucine-rich repeats. Confers resistance to Pseudomonas syringae strains that carry the avirulence genes avrB and avrRpm1.
6	TraesCS3B02G185000	0	AT3G61790	SINAT E3 ubiquitin ligase involved in mediation of FREE1 and VPS23A degradation to modulate abscisic acid signaling.
6	TraesCS4B02G078500	0	NA	NA
6	TraesCS5A02G525300	0	AT1G76690	12-OXOPHYTODIENOATE REDUCTASE 2, OPR2；Encodes one of the closely related 12-oxophytodienoic acid reductases. This enzyme is not expected to participate in jasmonic acid biosynthesis because during in vitro assays, it shows very little activity with the naturally occurring OPDA isomer. Shows activity towards 2,4,6-trinitrotoluene. Expressed predominately in root. Predicted to be a cytosolic protei…
6	TraesCS2D02G411100	0	AT2G45110	EXPANSIN B4, EXPB4；member of BETA-EXPANSINS.plant-type cell wall loosening, unidimensional cell growth
6	TraesCS1D02G199500	0	AT3G03050	ATCSLD3, CELLULOSE SYNTHASE LIKE D3,RHD7, ROOT HAIR DEFECTIVE 7；encodes a cellulose synthase like protein. mutations initiate root hairs that rupture at their tip soon after initiation. is required for the synthesis of a noncellulosic wall polysaccharide.
6	TraesCS2B02G352000	0	AT5G55480	GLYCEROPHOSPHODIESTERASE-LIKE 1, GPDL1, SHV3-LIKE 1, SVL1；Glycerophosphoryl diester phosphodiesterase-like protein involved in cell wall cellulose accumulation and pectin linking. Impacts root hair, trichome and epidermal cell development. The mRNA is cell-to-cell mobile.plant-type cell wall cellulose metabolic process, trichome differentiation, root, root meristem,
6	TraesCS7B02G150800	0	AT1G05260	RARE COLD INDUCIBLE GENE 3, RCI3, RCI3A;Encodes a cold-inducible cationic peroxidase that is involved in the stress response. In response to low temperature, RCI3 transcripts accumulate in the aerial part and in roots of etiolated seedlings but only in roots of light-grown seedlings.
6	TraesCS5B02G031800	0	AT3G17630	ATCHX19, CATION/H+ EXCHANGER 19, CHX19；member of Putative Na+/H+ antiporter family；cation transport, regulation of pH
6	TraesCS3B02G021900	0	AT3G18180	Glycosyltransferase family 61 protein
6	TraesCS7B02G392000	0	AT4G31250	PRK7; Leucine-rich repeat protein kinase family protein;root hair cell,
6	TraesCS2B02G586600	0	AT1G48930	GH9C1, GLYCOSYL HYDROLASE 9C1；glycosyl hydrolase 9C1; carbohydrate binding, cellulase activity, protein binding；root hair cell, trichoblast
6	TraesCS7D02G253200	0	AT1G05260	RARE COLD INDUCIBLE GENE 3, RCI3, RCI3A;Encodes a cold-inducible cationic peroxidase that is involved in the stress response. In response to low temperature, RCI3 transcripts accumulate in the aerial part and in roots of etiolated seedlings but only in roots of light-grown seedlings.
6	TraesCS2B02G251400	0	AT1G30870	PER7, PEROXIDASE7； plant-type cell wall, plasmodesma；root, root hair cell, trichoblast
6	TraesCS6B02G310800	0	AT3G07880	SCN1, SUPERCENTIPEDE1；RhoGTPase GDP dissociation inhibitor (RhoGDI) that spatially restricts the sites of growth to a single point on the trichoblast. It regulates the NADPH oxidase RHD2/AtrbohC, which is required for hair growth.cell tip growth, root epidermal cell differentiation
6	TraesCS2D02G233600	0	AT1G30870	PER7, PEROXIDASE7； plant-type cell wall, plasmodesma；root, root hair cell, trichoblast
6	TraesCS3A02G355100	0	AT2G39420	MAGL8； alpha/beta-Hydrolases superfamily protein;membrane，root,
6	TraesCS2D02G153200	0	AT4G11290	PER39, PEROXIDASE 39；Peroxidase required for casparian strip lignification as well as partially required for SGN-dependent compensatory lignification.
6	TraesCS7A02G331200	0	AT4G28850	XTH26, XYLOGLUCAN ENDOTRANSGLUCOSYLASE/HYDROLASE 26； cell wall biogenesis, xyloglucan metabolic process；root hair cell, trichoblast
6	TraesCS7A02G254700	0	AT1G05260	RARE COLD INDUCIBLE GENE 3, RCI3, RCI3A;Encodes a cold-inducible cationic peroxidase that is involved in the stress response. In response to low temperature, RCI3 transcripts accumulate in the aerial part and in roots of etiolated seedlings but only in roots of light-grown seedlings.
6	TraesCS3B02G388000	0	AT2G39420	MAGL8； alpha/beta-Hydrolases superfamily protein;membrane，root,
6	TraesCS4D02G257900	0	AT4G37640	ACA2, CALCIUM ATPASE 2； Encodes a calmodulin-regulated Ca(2+)-pump located in the endoplasmic reticulum. Belongs to plant 2B ATPase's with an N-terminal autoinhibitor.
6	TraesCS4B02G258000	2.19e-302	AT4G37640	ACA2, CALCIUM ATPASE 2； Encodes a calmodulin-regulated Ca(2+)-pump located in the endoplasmic reticulum. Belongs to plant 2B ATPase's with an N-terminal autoinhibitor.
6	TraesCS7B02G405700	8.73e-300	AT3G07040	RESISTANCE TO P. SYRINGAE PV MACULICOLA 1, RESISTANCE TO PSEUDOMONAS SYRINGAE 3, RPM1, RPS3；Contains an N-terminal tripartite nucleotide binding site and a C-terminal tandem array of leucine-rich repeats. Confers resistance to Pseudomonas syringae strains that carry the avirulence genes avrB and avrRpm1.
6	TraesCS3A02G338100	7.71e-298	AT5G65090	DEFORMED ROOT HAIRS 4, DER4, MRH3；Encodes a protein involved in root hair morphogenesis and tip growth. Required for restricting both the size of the root-hair initiation site and the width of the root hairs during the transition to tip growth, cell tip growth, root epidermal cell differentiation, root hair cell differentiation
6	TraesCS5B02G545500	7.52e-287	NA	NA
6	TraesCS4D02G225900	7.94e-281	AT1G20880	RNA-binding (RRM/RBD/RNP motifs) family protein;
6	TraesCSU02G120800	2.03e-277	AT1G76250	transmembrane protein;
6	TraesCS3B02G369700	1.28e-276	AT5G65090	DEFORMED ROOT HAIRS 4, DER4, MRH3；Encodes a protein involved in root hair morphogenesis and tip growth. Required for restricting both the size of the root-hair initiation site and the width of the root hairs during the transition to tip growth, cell tip growth, root epidermal cell differentiation, root hair cell differentiation
6	TraesCS3A02G270500	4.42e-275	AT5G45840	MALE DISCOVERER1, MDIS1； Encodes a leucine-rich-repeat RLK that is localized to the plasma membrane of pollen tubes and functions with MIK1/2 as the male receptor of the pollen tube chemo-attractant LURE1.MDIS1 forms a complex with MIK1/2 and binds LURE1.cell surface receptor signaling pathway, pollen tube guidance
6	TraesCS3B02G127200	1.15e-274	AT5G56600	PFN3, PRF3, PROFILIN 3； Encodes profilin3, a low-molecular weight, actin monomer-binding protein that regulates the organization of actin cytoskeleton. Originally known as profilin5, and later named profilin3. Expressed in vegetative organs. Mutants have slightly elongated petioles.
6	TraesCS2D02G318200	1e-266	AT1G34580	Major facilitator superfamily protein;monosaccharide transmembrane transport
6	TraesCS1A02G126100	1.22e-254	AT1G28580	GDSL-motif esterase/acyltransferase/lipase. Enzyme group with broad substrate specificity that may catalyze acyltransfer or hydrolase reactions with lipid and non-lipid substrates.
6	TraesCSU02G015100	4.94e-246	AT4G11290	PER39, PEROXIDASE 39；Peroxidase required for casparian strip lignification as well as partially required for SGN-dependent compensatory lignification.
6	TraesCS7B02G114600	4.31e-244	AT1G74790	anchored component of membrane,?anchored component of plasma membrane,mitochondrion,?plasma membrane
6	TraesCS4B02G054700	3.18e-239	AT3G53480	PDR9, PIS1, PLEIOTROPIC DRUG RESISTANCE 9,?Negative regulator of auxin polar transport inhibitors. auxin polar transport, cellular response to indolebutyric acid stimulus, root development, transmembrane transport； root, root epidermis
6	TraesCS6B02G303800	1.46e-238	AT4G21390	B120；S-locus lectin protein kinase family protein;innate immune response；
6	TraesCS5D02G163700	6.91e-235	AT3G53480	PDR9, PIS1, PLEIOTROPIC DRUG RESISTANCE 9,?Negative regulator of auxin polar transport inhibitors. auxin polar transport, cellular response to indolebutyric acid stimulus, root development, transmembrane transport； root, root epidermis
6	TraesCS2B02G592200	7.38e-227	AT2G37670	Transducin/WD40 repeat-like superfamily protein; root hair cell, trichoblast
6	TraesCS7D02G366700	5.62e-226	AT1G73860	P-loop containing nucleoside triphosphate hydrolases superfamily protein;microtubule-based movement； root hair cell,
6	TraesCS6D02G090500	6.02e-224	AT4G36810	Encodes a protein with geranylgeranyl pyrophosphate synthase activity involved in isoprenoid biosynthesis. The enzyme appears to be targeted to the chloroplast in epidermal cells and guard cells of leaves, and in etioplasts in roots.?
6	TraesCS7A02G356000	9.27e-221	AT1G73860	P-loop containing nucleoside triphosphate hydrolases superfamily protein;microtubule-based movement； root hair cell,
6	TraesCS2A02G105600	2.1e-218	AT4G32010	HSI2-L1, HSI2-LIKE 1, HSL1；Transcriptional repressor involved in the recruitment of PRC2 for genome-wide polycomb silencing.
6	TraesCS4A02G147900	2.64e-217	AT1G58250	HPS4, HYPERSENSITIVE TO PI STARVATION 4, SAB, SABRE，SABRE, putative gene of unknown function, homologous to maize apt1 gene. Required for normal cell expansion in the root cortex. The sabre mutation results in abnormal cell expansion. Encodes a rare message; very low level of expression was detected in roots and shoots.regulation of unidimensional cell growth, response to ethylene；
6	TraesCS5B02G155400	3.29e-216	AT2G37280	PDR5, PLEIOTROPIC DRUG RESISTANCE 5；Encodes an ATP-binding cassette (ABC) transporter. Expressed in the vascular tissue of primary stem.
6	TraesCS2D02G562800	4.15e-216	AT2G37670	Transducin/WD40 repeat-like superfamily protein; root hair cell, trichoblast
6	TraesCS4B02G164900	1.25e-202	AT1G58250	HPS4, HYPERSENSITIVE TO PI STARVATION 4, SAB, SABRE，SABRE, putative gene of unknown function, homologous to maize apt1 gene. Required for normal cell expansion in the root cortex. The sabre mutation results in abnormal cell expansion. Encodes a rare message; very low level of expression was detected in roots and shoots.regulation of unidimensional cell growth, response to ethylene；
6	TraesCS2B02G338400	2.69e-191	AT1G34580	Major facilitator superfamily protein;monosaccharide transmembrane transport
6	TraesCS3D02G494100	7.68e-186	AT3G07940	Calcium-dependent ARF-type GTPase activating protein family;phospholipid binding
6	TraesCS6A02G171800	7.01e-181	AT3G28345	ABCB15，Encodes an ATP-binding cassette (ABC) transporter. Expressed in the vascular tissue of primary stem. cortex, cotyledon, epidermis, flower, guard cell, hypocotyl, inflorescence meristem, parenchyma, peduncle, phloem, shoot apex, vascular bundle
6	TraesCS2B02G386900	1.31e-154	AT5G23750	Remorin family protein
6	TraesCSU02G114300	6.56e-146	AT1G66950	ABCG39, ATP-BINDING CASSETTE G39, ATPDR11, PDR11, PLEIOTROPIC DRUG RESISTANCE 11；Encodes a plasma membrane-localized ABC transporter. Confers tolerance to herbicide paraquat.response to reactive oxygen species, xenobiotic transport
6	TraesCS3A02G369700	1.33e-145	AT3G62150	ABCB21, ATP-BINDING CASSETTE B21, P-GLYCOPROTEIN 21, PGP21；Encodes a facultative transporter controlling auxin concentrations in plant cells.auxin efflux, auxin influx， pericycle, root,
6	TraesCS5B02G110500	4.25e-145	AT3G01810	EEIG1/EHBP1 protein amino-terminal domain protein;nuclear pore；
6	TraesCS4B02G014300	3.72e-141	NA	NA
6	TraesCS2A02G340600	5.28e-141	AT1G34580	Major facilitator superfamily protein;monosaccharide transmembrane transport
6	TraesCS5D02G103800	5.94e-115	AT3G03080	Zinc-binding dehydrogenase family protein;
6	TraesCS1D02G025100	4.98e-102	AT4G28360	Ribosomal protein L22p/L17e family protein;
6	TraesCS1D02G095400	9.05e-83	AT3G62760	ATGSTF13；Encodes glutathione transferase belonging to the phi class of GSTs. toxin catabolic process
7	TraesCS1D02G199400	0	AT5G66230	Chalcone-flavanone isomerase family protein;
7	TraesCS6D02G151700	0	AT5G48310	RASD1, RESPONSIVENESS TO ABA SALT AND DROUGHT 1； Protein of unknown function that may be involved in stress response. Strongly expressed in vascular tissues.Mutants are ABA- insensitive. response to abiotic stimulus, response to abscisic acid； root, vascular system
7	TraesCS1A02G129300	7.42e-295	AT4G32730	A. THALIANA MYB DOMAIN PROTEIN 3R1, ATMYB3R-1, ATMYB3R1, C-MYB-LIKE TRANSCRIPTION FACTOR 3R-1, MYB DOMAIN PROTEIN 3R1, MYB3R-1, MYB3R1, PC-MYB1；Encodes a putative c-myb-like transcription factor with three MYB repeats. negative regulation of cell population proliferation, negative regulation of cellular response to caffeine, negative regulation of transcription, DNA-templated, positive regulation…
7	TraesCS5D02G366900	8.7e-294	NA	NA
7	TraesCS1B02G210600	7.09e-288	AT5G66230	Chalcone-flavanone isomerase family protein;
7	TraesCS6B02G190300	2.75e-272	AT5G48310	RASD1, RESPONSIVENESS TO ABA SALT AND DROUGHT 1； Protein of unknown function that may be involved in stress response. Strongly expressed in vascular tissues.Mutants are ABA- insensitive. response to abiotic stimulus, response to abscisic acid； root, vascular system
7	TraesCS7A02G549500	2.91e-270	AT1G76310	CYCB2;4, CYCLIN B2;4；core cell cycle genes； mitotic cell cycle phase transition, regulation of cyclin-dependent protein serine/threonine kinase activity
7	TraesCS7A02G239600	3.01e-269	NA	NA
7	TraesCS6A02G161200	3.63e-264	AT5G48310	RASD1, RESPONSIVENESS TO ABA SALT AND DROUGHT 1； Protein of unknown function that may be involved in stress response. Strongly expressed in vascular tissues.Mutants are ABA- insensitive. response to abiotic stimulus, response to abscisic acid； root, vascular system
7	TraesCS2A02G233300	5.64e-262	AT1G03780	ATTPX2, TARGETING PROTEIN FOR XKLP2, TPX2； Homolog of vertebrate TPX2. Protein has three domains involved in nuclear targeting, one in nuclear export and two in microtubule binding. Involved in mitotic spindle assembly during late prophase and early prometaphase.activation of protein kinase activity, mitotic cell cycle, mitotic spindle assembly, regulation of mitotic spindle organization； root,
7	TraesCS6D02G157200	3.54e-260	AT2G33560	BUB1-RELATED (BUB1: BUDDING UNINHIBITED BY BENZYMIDAZOL 1), BUBR1；mitotic spindle assembly checkpoint signaling. meiotic sister chromatid cohesion, centromeric, mitotic spindle assembly;root meristem; root, root lateral meristem,
7	TraesCS7D02G536000	4.96e-260	AT1G20610	CYCB2;3, CYCLIN B2;3；mitotic cell cycle phase transition, regulation of cyclin-dependent protein serine/threonine kinase activity
7	TraesCS2D02G232300	1.09e-259	AT1G03780	TARGETING PROTEIN FOR XKLP2, TPX2；Homolog of vertebrate TPX2. Protein has three domains involved in nuclear targeting, one in nuclear export and two in microtubule binding. Involved in mitotic spindle assembly during late prophase and early prometaphase.spindle assembly； activation of protein kinase activity, mitotic cell cycle, mitotic spindle assembly, regulation of mitotic spindle organization.
7	TraesCS2B02G250000	1.1e-255	AT1G03780	TARGETING PROTEIN FOR XKLP2, TPX2；Homolog of vertebrate TPX2. Protein has three domains involved in nuclear targeting, one in nuclear export and two in microtubule binding. Involved in mitotic spindle assembly during late prophase and early prometaphase.spindle assembly； activation of protein kinase activity, mitotic cell cycle, mitotic spindle assembly, regulation of mitotic spindle organization.
7	TraesCS6A02G168100	2.82e-248	AT2G33560	BUB1-RELATED (BUB1: BUDDING UNINHIBITED BY BENZYMIDAZOL 1), BUBR1；mitotic spindle assembly checkpoint signaling. meiotic sister chromatid cohesion, centromeric, mitotic spindle assembly;root meristem; root, root lateral meristem,
7	TraesCS6A02G103200	1.64e-242	AT1G18370	HIK, HINKEL, NACK1, NPK1-ACTIVATING KINESIN 1； cytokinesis by cell plate formation, embryo sac cellularization, gametophyte development, pollen development；
7	TraesCS2B02G079600	1.12e-241	AT4G02800	MADA1；GRIP/coiled-coil protein;myosin XI tail binding
7	TraesCS6D02G217400	1.2e-234	AT1G65710	serine/arginine repetitive matrix-like protein;
7	TraesCS1A02G196000	2.5e-233	NA	NA
7	TraesCS1A02G281200	6.36e-233	AT3G05330	TAN1, TANGLED, TANGLED1； cytokinesis by cell plate formation, regulation of phragmoplast microtubule organization
7	TraesCS2D02G065700	1.03e-231	AT4G02800	MADA1；GRIP/coiled-coil protein;myosin XI tail binding
7	TraesCS2A02G067400	1.06e-228	AT4G02800	GRIP/coiled-coil protein;
7	TraesCS2D02G350700	2.53e-226	AT5G16250	transmembrane protein;
7	TraesCS4D02G069200	2.69e-222	NA	NA
7	TraesCS6D02G198900	1.72e-221	NA	NA
7	TraesCS1D02G167800	2.93e-221	AT5G67270	EB1C, END BINDING PROTEIN 1C, MICROTUBULE END BINDING PROTEIN 1；encodes a homolog of animal microtubule-end-binding protein. There are two other members of this family. EB1 forms foci at regions where the minus ends of microtubules are gathered during mitosis and early cytokinesis.
7	TraesCS1D02G125400	5.6e-221	AT5G11510	MYB DOMAIN PROTEIN 3R-4, MYB DOMAIN PROTEIN 3R4, MYB3R-4；Arabidopsis thaliana putative c-myb-like transcription factor MYB3R-4. Functions in powdery mildew induced host endoreduplication at the site of infection. Activates mitotic gene expression, cytokinin response. cytokinesis, regulation of DNA endoreduplication, regulation of transcription, DNA-templated； primary root tip, root vascular system
7	TraesCS3D02G441700	1.97e-215	AT4G15830	ARM repeat superfamily protein;microtubule cytoskeleton organization；
7	TraesCS2D02G442600	5.21e-213	NA	NA
7	TraesCS3D02G123900	1.78e-212	AT2G23530	Zinc-finger domain of monoamine-oxidase A repressor R1;
7	TraesCS1D02G142500	2.21e-212	AT3G44960	maintenance of meiotic sister chromatid cohesion
7	TraesCS3A02G186500	2.23e-212	AT3G20060	UBC19, UBIQUITIN-CONJUGATING ENZYME19；Encodes one of two ubiquitin-conjugating enzymes belonging to the E2-C gene family (the other being UBC19). Transcript is always found in dividing cells, but also in other non-dividing cells. Protein is localized to the cytoplasm as well as to the nucleus. cell division, ubiquitin-dependent protein catabolic process； mitotic metaphase/anaphase transition.
7	TraesCS6A02G268900	6.38e-212	AT4G33270	CDC20.1, CELL DIVISION CYCLE 20.1； Encodes a CDC20 protein that interacts with APC subunits, components of the mitochondrial checkpoint complex and mitotic cyclin substrates and is indispensable for normal plant development and fertility. anaphase-promoting complex-dependent catabolic process, positive regulation of anaphase-promoting complex-dependent catabolic process, positive regulation of ub…
7	TraesCS6D02G246000	2.55e-208	AT4G33270	CDC20.1, CELL DIVISION CYCLE 20.1； Encodes a CDC20 protein that interacts with APC subunits, components of the mitochondrial checkpoint complex and mitotic cyclin substrates and is indispensable for normal plant development and fertility. anaphase-promoting complex-dependent catabolic process, positive regulation of anaphase-promoting complex-dependent catabolic process, positive regulation of ub…
7	TraesCS2A02G443400	3.04e-206	NA	NA
7	TraesCS2B02G363300	2.65e-202	AT3G25980	MAD2, MITOTIC ARREST-DEFICIENT 2；mitotic spindle assembly checkpoint signaling, regulation of mitotic cell cycle；lateral root primordium,root, root lateral meristem, root meristem,
7	TraesCS2D02G329700	7.7e-202	AT3G44730	KINESIN-LIKE PROTEIN 1, KP1； kinesin-like protein 1;aerobic respiration；
7	TraesCS3B02G485700	1.66e-199	AT4G15830	ARM repeat superfamily protein;microtubule cytoskeleton organization；
7	TraesCS2D02G401700	1.36e-197	AT1G76310	CYCB2;4, CYCLIN B2;4；mitotic cell cycle phase transition, regulation of cyclin-dependent protein serine/threonine kinase activity
7	TraesCS5A02G145500	8.38e-197	AT2G38620	CDKB1;2, CYCLIN-DEPENDENT KINASE B1;2；Encodes a member of a plant specific family of cyclin dependent kinases.G1/S transition of mitotic cell cycle, guard mother cell differentiation, positive regulation of cell population proliferation, protein phosphorylation, regulation of DNA endoreduplication, regulation of G2/M transition of mitotic cell cycle,
7	TraesCS5D02G335800	1.12e-194	AT3G51280	Tetratricopeptide repeat (TPR)-like superfamily protein;
7	TraesCS2B02G464500	3.12e-192	NA	NA
7	TraesCS1A02G170100	1.04e-190	AT5G67270	EB1C, END BINDING PROTEIN 1C, MICROTUBULE END BINDING PROTEIN 1；encodes a homolog of animal microtubule-end-binding protein. There are two other members of this family. EB1 forms foci at regions where the minus ends of microtubules are gathered during mitosis and early cytokinesis.
7	TraesCS2A02G353400	3.37e-187	AT5G16250	transmembrane protein;
7	TraesCS5B02G156500	1.28e-186	AT2G28620	RADIALLY SWOLLEN 7, RSW7；Mutants have radially swollen roots but do not exhibit defects in abundance or orientation of cortical microtubules, nor are microfibrils reduced. Cellulose synthesis is also unchanged with respect to wild type. There is a disruption in the normal pattern of cell wall placement. cytokinesis by cell plate formation, unidimensional cell growth.
7	TraesCS4D02G318000	2.47e-186	NA	NA
7	TraesCS2B02G466000	5.32e-186	AT4G23800	3XHIGH MOBILITY GROUP-BOX2, 3XHMG-BOX2；Encodes a protein containing three copies of the HMG (high mobility group)-box domain. condensed chromosome, condensed nuclear chromosome
7	TraesCS2B02G211000	5.47e-185	NA	NA
7	TraesCS3B02G363200	1.1e-184	AT5G06150	CYC1BAT, CYCB1;2, CYCLIN B 1;2；Encodes a cyclin whose expression is reduced in response to high salt.response to gamma radiation； mitotic cell cycle phase transition, regulation of cyclin-dependent protein serine/threonine kinase activity；
7	TraesCS3A02G000300	2.2e-184	AT1G23790	CORD4, CORTICAL MICROTUBULE DISORDERING4, MACERATOR4, MACET4；dicer-like protein (DUF936); microtubule binding
7	TraesCS2A02G445000	4.27e-184	AT4G23800	3XHIGH MOBILITY GROUP-BOX2, 3XHMG-BOX2；Encodes a protein containing three copies of the HMG (high mobility group)-box domain. condensed chromosome, condensed nuclear chromosome
7	TraesCS3A02G333000	4.37e-182	AT5G06150	CYC1BAT, CYCB1;2, CYCLIN B 1;2；Encodes a cyclin whose expression is reduced in response to high salt.response to gamma radiation； mitotic cell cycle phase transition, regulation of cyclin-dependent protein serine/threonine kinase activity；
7	TraesCS1A02G306400	5.4e-180	AT5G65360	H3.1, HISTONE 3.1, HTR1；Histone superfamily protein; chromocenter, nucleus, plastid
7	TraesCS2B02G348700	6.16e-180	AT3G44730	KINESIN-LIKE PROTEIN 1, KP1； kinesin-like protein 1;aerobic respiration；
7	TraesCS2D02G192200	8.41e-180	NA	NA
7	TraesCS1B02G196200	1.76e-179	AT2G45720	ARM repeat superfamily protein;
7	TraesCS3D02G326600	1.21e-178	AT3G11520	CYC2, CYCB1;3, CYCLIN 2, CYCLIN B1;3； Encodes a B-type mitotic cyclin. mitotic cell cycle phase transition, regulation of cyclin-dependent protein serine/threonine kinase activity
7	TraesCS3B02G141100	5.5e-178	AT4G37110	Zinc-finger domain of monoamine-oxidase A repressor R1; regulation of transcription, DNA-templated
7	TraesCS2A02G195500	4.39e-177	NA	NA
7	TraesCS5B02G199400	2.94e-174	AT1G54960	MAPKKK2, MITOGEN-ACTIVATED PROTEIN KINASE KINASE KINASES 2, NP2, member of MEKK subfamily； MAPK cascade, activation of MAPKK activity, cortical microtubule organization, cytokinesis by cell plate formation
7	TraesCS5D02G044700	3.44e-174	AT3G20150	Kinesin motor family protein; microtubule-based movement；root,
7	TraesCS2B02G371300	5.71e-174	AT5G16250	transmembrane protein;
7	TraesCS1B02G317200	1.14e-168	AT5G65360	H3.1, HISTONE 3.1, HTR1；Histone superfamily protein; chromocenter, nucleus, plastid
7	TraesCS5D02G162500	7.67e-163	AT2G28620	RADIALLY SWOLLEN 7, RSW7；Mutants have radially swollen roots but do not exhibit defects in abundance or orientation of cortical microtubules, nor are microfibrils reduced. Cellulose synthesis is also unchanged with respect to wild type. There is a disruption in the normal pattern of cell wall placement. cytokinesis by cell plate formation, unidimensional cell growth.
7	TraesCS6B02G295400	2.63e-162	NA	NA
7	TraesCS6D02G246700	5.63e-159	NA	NA
7	TraesCS3B02G216000	7.06e-154	AT3G20060	UBC19, UBIQUITIN-CONJUGATING ENZYME19；Encodes one of two ubiquitin-conjugating enzymes belonging to the E2-C gene family (the other being UBC19). Transcript is always found in dividing cells, but also in other non-dividing cells. Protein is localized to the cytoplasm as well as to the nucleus. cell division, ubiquitin-dependent protein catabolic process； mitotic metaphase/anaphase transition.
7	TraesCS4A02G114600	5.17e-144	AT3G56100	IMK3, MERISTEMATIC RECEPTOR-LIKE KINASE, MRLK；Protein kinase expressed in meristematic cells. Phosphorylates AGL24. protein phosphorylation； portion of meristem tissue, root,
7	TraesCS1D02G248600	1.12e-143	AT5G27550	P-loop containing nucleoside triphosphate hydrolases superfamily protein; cytoskeleton-dependent intracellular transport, microtubule-based movement
7	TraesCS1A02G249100	8.16e-141	AT5G27550	P-loop containing nucleoside triphosphate hydrolases superfamily protein; cytoskeleton-dependent intracellular transport, microtubule-based movement
7	TraesCS1D02G306100	8.85e-139	AT5G65360	H3.1, HISTONE 3.1, HTR1；Histone superfamily protein; chromocenter, nucleus, plastid
7	TraesCS2B02G229500	1.8e-137	AT5G60930	P-loop containing nucleoside triphosphate hydrolases superfamily protein;microtubule-based movement, mitotic spindle organization
7	TraesCS5B02G272800	1.64e-134	AT4G33270	CDC20.1, CELL DIVISION CYCLE 20.1； Encodes a CDC20 protein that interacts with APC subunits, components of the mitochondrial checkpoint complex and mitotic cyclin substrates and is indispensable for normal plant development and fertility. anaphase-promoting complex-dependent catabolic process, positive regulation of anaphase-promoting complex-dependent catabolic process, positive regulation of ub…
7	TraesCS5B02G037500	2.31e-134	AT3G20150	Kinesin motor family protein; microtubule-based movement；root,
7	TraesCS2D02G213200	9.44e-132	AT5G60930	P-loop containing nucleoside triphosphate hydrolases superfamily protein;microtubule-based movement, mitotic spindle organization
7	TraesCS3A02G157000	1.25e-131	AT1G44110	CYCA1;1, CYCLIN A1;1；Cyclin A1; mitotic cell cycle phase transition, regulation of cyclin-dependent protein serine/threonine kinase activity.
7	TraesCS1B02G362600	5.74e-127	AT4G30590	EARLY NODULIN-LIKE PROTEIN 12, ENODL12；anchored component of plasma membrane
7	TraesCS5B02G074200	4.44e-125	AT3G19050	PHRAGMOPLAST ORIENTING KINESIN 2, POK2,PHRAGMOPLAST ORIENTING KINESIN 2 is one of the two Arabidopsis homologs isolated in yeast two-hybrid screen for interaction partners of maize gene TANGLED1 (TAN1). Based on sequence homology in their motor domains, POK1 and POK2 belong to the kinesin-12 class which also includes the well-characterized group of phragmoplast-associated kinesins AtPAKRPs. Both …
7	TraesCS5B02G395000	2.3e-124	AT3G44050	KINESIN-12E； Kinesin involved in spindle assembly. cytokinesis, microtubule-based movement, regulation of mitotic spindle assembly；
7	TraesCS1A02G348000	1.27e-119	AT4G31840	EARLY NODULIN-LIKE PROTEIN 15, ENODL15；anchored component of plasma membrane；early nodulin-like protein 15;
7	TraesCS1D02G350900	3.16e-116	AT4G30590	EARLY NODULIN-LIKE PROTEIN 12, ENODL12；anchored component of plasma membrane
7	TraesCS2D02G484000	3.12e-111	AT4G03210	XTH9, XYLOGLUCAN ENDOTRANSGLUCOSYLASE/HYDROLASE 9； Encodes a member of xyloglucan endotransglucosylase/hydrolases (XTHs) that catalyze the cleavage and molecular grafting of xyloglucan chains function in loosening and rearrangement of the cell wall. Gene is expressed in shoot apex region, flower buds, flower stalks and internodes bearing flowers.plant-type secondary cell wall biogenesis, xylem de…
7	TraesCS2A02G202400	2.49e-102	AT5G60930	P-loop containing nucleoside triphosphate hydrolases superfamily protein;microtubule-based movement, mitotic spindle organization
7	TraesCS2A02G440000	1.29e-100	AT4G33270	CDC20.1, CELL DIVISION CYCLE 20.1； Encodes a CDC20 protein that interacts with APC subunits, components of the mitochondrial checkpoint complex and mitotic cyclin substrates and is indispensable for normal plant development and fertility. anaphase-promoting complex-dependent catabolic process, positive regulation of anaphase-promoting complex-dependent catabolic process, positive regulation of ub…
7	TraesCS5D02G280600	1.47e-97	AT4G33270	CDC20.1, CELL DIVISION CYCLE 20.1； Encodes a CDC20 protein that interacts with APC subunits, components of the mitochondrial checkpoint complex and mitotic cyclin substrates and is indispensable for normal plant development and fertility. anaphase-promoting complex-dependent catabolic process, positive regulation of anaphase-promoting complex-dependent catabolic process, positive regulation of ub…
7	TraesCS4D02G308900	1.27e-93	AT2G27960	CKS1, CKS1AT, CYCLIN-DEPENDENT KINASE-SUBUNIT 1；catalytic subunit of cyclin dependent kinase 1. physically interact with cyclin-dependent kinases (CDKs) and play an essential, but yet not entirely resolved, role in the regulation of the cell cycle；DNA endoreduplication, mitotic cell cycle, regulation of cell cycle； procambium, root,
7	TraesCS6B02G296200	1.62e-91	AT4G33270	CDC20.1, CELL DIVISION CYCLE 20.1； Encodes a CDC20 protein that interacts with APC subunits, components of the mitochondrial checkpoint complex and mitotic cyclin substrates and is indispensable for normal plant development and fertility. anaphase-promoting complex-dependent catabolic process, positive regulation of anaphase-promoting complex-dependent catabolic process, positive regulation of ub…
7	TraesCS5D02G499100	1.02e-83	AT5G62890	Xanthine/uracil permease family protein;transmembrane transport
7	TraesCS5A02G067300	1.76e-80	AT3G19050	PHRAGMOPLAST ORIENTING KINESIN 2, POK2,PHRAGMOPLAST ORIENTING KINESIN 2 is one of the two Arabidopsis homologs isolated in yeast two-hybrid screen for interaction partners of maize gene TANGLED1 (TAN1). Based on sequence homology in their motor domains, POK1 and POK2 belong to the kinesin-12 class which also includes the well-characterized group of phragmoplast-associated kinesins AtPAKRPs. Both …
7	TraesCS5D02G078500	2.35e-80	AT3G19050	PHRAGMOPLAST ORIENTING KINESIN 2, POK2,PHRAGMOPLAST ORIENTING KINESIN 2 is one of the two Arabidopsis homologs isolated in yeast two-hybrid screen for interaction partners of maize gene TANGLED1 (TAN1). Based on sequence homology in their motor domains, POK1 and POK2 belong to the kinesin-12 class which also includes the well-characterized group of phragmoplast-associated kinesins AtPAKRPs. Both …
7	TraesCS5D02G399000	4.86e-77	AT5G04885	BGLC3；Encodes a beta-glucosidase involved in xyloglucan metabolism.xyloglucan biosynthetic process
7	TraesCS5B02G499100	9.04e-73	AT5G62890	Xanthine/uracil permease family protein;transmembrane transport
7	TraesCS6A02G153500	1.21e-69	AT5G05080	ATUBC22, UBC22, UBIQUITIN-CONJUGATING ENZYME 22； ubiquitin-conjugating enzyme 22; ubiquitin-dependent protein catabolic process
7	TraesCS2D02G438800	1.45e-68	AT4G33270	CDC20.1, CELL DIVISION CYCLE 20.1； Encodes a CDC20 protein that interacts with APC subunits, components of the mitochondrial checkpoint complex and mitotic cyclin substrates and is indispensable for normal plant development and fertility. anaphase-promoting complex-dependent catabolic process, positive regulation of anaphase-promoting complex-dependent catabolic process, positive regulation of ub…
7	TraesCS2B02G461400	3.6e-61	AT4G33270	CDC20.1, CELL DIVISION CYCLE 20.1； Encodes a CDC20 protein that interacts with APC subunits, components of the mitochondrial checkpoint complex and mitotic cyclin substrates and is indispensable for normal plant development and fertility. anaphase-promoting complex-dependent catabolic process, positive regulation of anaphase-promoting complex-dependent catabolic process, positive regulation of ub…
7	TraesCS5A02G389000	2.58e-53	AT5G20950	BGLC1；Encodes a beta-glucosidase involved in xyloglucan metabolism. xyloglucan biosynthetic process
7	TraesCS6D02G246300	3.76e-49	AT3G23890	ATTOPII, TOPII, TOPOISOMERASE II，Encodes a topoisomerase II that is highly expressed in young seedlings. The protein is localized in the nucleus and gene expression levels are increased in proliferative tissues.
7	TraesCS6B02G295700	2.58e-48	AT3G23890	ATTOPII, TOPII, TOPOISOMERASE II，Encodes a topoisomerase II that is highly expressed in young seedlings. The protein is localized in the nucleus and gene expression levels are increased in proliferative tissues.
7	TraesCS6A02G268600	4.29e-43	AT3G23890	ATTOPII, TOPII, TOPOISOMERASE II，Encodes a topoisomerase II that is highly expressed in young seedlings. The protein is localized in the nucleus and gene expression levels are increased in proliferative tissues.
7	TraesCS1A02G332500	2.46e-35	AT1G18650	PDCB3, PLASMODESMATA CALLOSE-BINDING PROTEIN 3； Encodes a member of the X8-GPI family of proteins. It localizes to the plasmodesmata and is predicted to bind callose.(1->3)-beta-D-glucan binding, polysaccharide binding
8	TraesCS6B02G407000	1.72e-121	AT1G12740	CYP87A2, CYTOCHROME P450, FAMILY 87, SUBFAMILY A, POLYPEPTIDE 2；encodes a protein with cytochrome P450 domain； brassinosteroid biosynthetic process, brassinosteroid homeostasis, multicellular ；root
8	TraesCS7B02G250700	4.18e-46	AT1G75880	SGNH hydrolase-type esterase superfamily protein;
8	TraesCS2D02G318200	1e-44	AT1G34580	Major facilitator superfamily protein;monosaccharide transmembrane transport
8	TraesCS1D02G011200	1.74e-43	AT3G07040	RESISTANCE TO P. SYRINGAE PV MACULICOLA 1, RESISTANCE TO PSEUDOMONAS SYRINGAE 3, RPM1, RPS3；Contains an N-terminal tripartite nucleotide binding site and a C-terminal tandem array of leucine-rich repeats. Confers resistance to Pseudomonas syringae strains that carry the avirulence genes avrB and avrRpm1.
8	TraesCS6A02G093300	7.3e-39	AT5G40450	RBB1 is localized to the cytosol and involved in vacuolar biogenesis and organization. RBB1 mutants have increased number of vacuolar bulbs and fewer trans-vacuolar strands.
8	TraesCS7B02G405700	1.43e-35	AT3G07040	RESISTANCE TO P. SYRINGAE PV MACULICOLA 1, RESISTANCE TO PSEUDOMONAS SYRINGAE 3, RPM1, RPS3；Contains an N-terminal tripartite nucleotide binding site and a C-terminal tandem array of leucine-rich repeats. Confers resistance to Pseudomonas syringae strains that carry the avirulence genes avrB and avrRpm1.
8	TraesCS4B02G051200	8.27e-31	AT2G01910	ATMAP65-6, MAP65-6；Binds microtubules. Induces a crisscross mesh of microtubules, not bundles. Not involved in microtubule polymerization nor nucleation. Localizes to mitochondria. The mRNA is cell-to-cell mobile.
8	TraesCS6B02G122200	2.31e-30	AT5G40450	RBB1 is localized to the cytosol and involved in vacuolar biogenesis and organization. RBB1 mutants have increased number of vacuolar bulbs and fewer trans-vacuolar strands.
8	TraesCS2B02G149900	9.41e-29	AT1G15520	ABCG40, ARABIDOPSIS THALIANA ATP-BINDING CASSETTE G40, ATABCG40, ATP-BINDING CASSETTE G40, ATPDR12, PDR12, PLEIOTROPIC DRUG RESISTANCE 12；ABC transporter family involved in ABA transport and resistance to lead. Localizes to plasma membrane. Upregulated by lead. Expressed in leaves, flowers, stomata and roots.
8	TraesCS5D02G163700	1.09e-25	AT3G53480	PDR9, PIS1, PLEIOTROPIC DRUG RESISTANCE 9,?Negative regulator of auxin polar transport inhibitors. auxin polar transport, cellular response to indolebutyric acid stimulus, root development, transmembrane transport； root, root epidermis
8	TraesCS5B02G535200	2.63e-24	AT4G00960	Protein kinase superfamily protein; protein phosphorylation
8	TraesCS5D02G103800	1.64e-22	AT3G03080	Zinc-binding dehydrogenase family protein;
8	TraesCS6A02G171800	3.58e-21	AT3G28345	ABCB15，Encodes an ATP-binding cassette (ABC) transporter. Expressed in the vascular tissue of primary stem. cortex, cotyledon, epidermis, flower, guard cell, hypocotyl, inflorescence meristem, parenchyma, peduncle, phloem, shoot apex, vascular bundle
8	TraesCS1B02G313400	3.19e-18	AT5G24910	CYP714A1, CYTOCHROME P450, FAMILY 714, SUBFAMILY A, POLYPEPTIDE 1, ELA1, EUI-LIKE P450 A1；heme binding, iron ion binding, monooxygenase activity, oxidoreductase activity, acting on paired donors, with incorporation or reduction of molecular oxygen
8	TraesCS4B02G054700	6.7e-17	AT3G53480	PDR9, PIS1, PLEIOTROPIC DRUG RESISTANCE 9,?Negative regulator of auxin polar transport inhibitors. auxin polar transport, cellular response to indolebutyric acid stimulus, root development, transmembrane transport； root, root epidermis
8	TraesCS5A02G091700	1.14e-16	AT3G03080	Zinc-binding dehydrogenase family protein;
8	TraesCS6D02G089000	1.71e-15	AT5G40450	RBB1 is localized to the cytosol and involved in vacuolar biogenesis and organization. RBB1 mutants have increased number of vacuolar bulbs and fewer trans-vacuolar strands.
8	TraesCS2D02G102400	9.73e-14	NA	NA
8	TraesCS3A02G248800	3.76e-13	AT1G54560	MYOSIN XI E, XIE；Encodes a class XI myosin that is involved in organelle motility, actin organization, and optimal growth of pollen tubes.actin filament organization, actin filament-based movement, organelle localization, pollen tube growth；
8	TraesCS5A02G096300	2.11e-12	NA	NA
8	TraesCS5A02G153900	2.79e-12	AT3G47340	encodes a glutamine-dependent asparagine synthetase, the predicted ASN1 peptide contains a purF-type glutamine-binding domain, and is expressed predominantly in shoot tissues, where light has a negative effect on its mRNA accumulation. Expression is induced within 3 hours of dark treatment, in senescing leaves and treatment with exogenous photosynthesis inhibitor. Induction of gene expression was…
8	TraesCS4B02G269800	8.13e-12	AT3G54870	MORPHOGENESIS OF ROOT HAIR 2, MRH2； regulation of microtubule polymerization or depolymerization, root hair cell differentiation, root hair cell tip growth；Plays a role during transition to root-hair tip growth.
8	TraesCS2D02G583500	5.68e-11	AT1G22550	NPF5.16；Tonoplast localized pH dependent, low affinity nitrogen transporter.In shoots, expressed in leaf veins and mesophyll. In roots, GUS activity was detected in root vascular stele. More highly expressed in roots.nitrate transport； root, root vascular system,
8	TraesCS2A02G340600	1.06e-10	AT1G34580	Major facilitator superfamily protein;monosaccharide transmembrane transport
8	TraesCS3D02G207900	1.74e-10	AT3G29100	ATVTI13,?Encodes a member of the Arabidopsis v-SNARE (vesicle soluble NSF attachment protein receptor) family that has 3 members: VTI11, VTI12, and VTI13. intra-Golgi vesicle-mediated transport； SNARE complex
8	TraesCS2A02G443400	3.56e-10	NA	NA
8	TraesCS5D02G532400	8.99e-10	AT3G14470	NB-ARC domain-containing disease resistance protein;
8	TraesCSU02G114300	1.82e-09	AT1G66950	ABCG39, ATP-BINDING CASSETTE G39, ATPDR11, PDR11, PLEIOTROPIC DRUG RESISTANCE 11；Encodes a plasma membrane-localized ABC transporter. Confers tolerance to herbicide paraquat.response to reactive oxygen species, xenobiotic transport
8	TraesCS1B02G466900	6.69e-09	AT1G50180	CAR1, CEL-ACTIVATED RESISTANCE 1；Host immune receptor which recognizes the conserved effectors AvrE and HopAA1.
8	TraesCS3B02G277500	1.18e-08	AT5G20490	ATXIK, MYOSIN XI K, MYOSIN XI-17, XI-17, XI-K, XIK；Encodes a member of the type XI myosin protein family involved in root hair growth, trichome development, and organelle trafficking. Required for fast root hair growth. This gene appears to be expressed at low levels throughout the plant. Golgi localization, actin filament-based movement, cell division, fruit development, gynoecium development, l…
8	TraesCS5B02G097900	1.24e-08	AT3G03080	Zinc-binding dehydrogenase family protein;
8	TraesCS7A02G298600	1.35e-08	AT5G16910	CELLULOSE-SYNTHASE LIKE D2, CSLD2； encodes a gene similar to cellulose synthase. response to cold, root hair elongation
8	TraesCS6A02G172000	1.37e-08	NA	NA
8	TraesCS3B02G563200	1.6e-08	AT3G21690	MATE efflux family protein; xenobiotic detoxification by transmembrane export across the plasma membrane
8	TraesCS2B02G516700	2.35e-08	AT1G55120	6-FRUCTAN EXOHYDROLASE, ATCWINV3, ATFRUCT5, BETA-FRUCTOFURANOSIDASE 5, FRUCT5
8	TraesCS2B02G338400	8.63e-08	AT1G34580	Major facilitator superfamily protein;monosaccharide transmembrane transport
8	TraesCS3B02G108200	9.14e-08	AT4G24670	TAR2, TRYPTOPHAN AMINOTRANSFERASE RELATED 2；TAR2 is required for reprogramming root architecture in response to low nitrogen conditions. cellular response to nitrogen levels, cotyledon development, cotyledon vascular tissue pattern formation, defense response to bacterium, embryo development ending in seed dormancy, flower development, gynoecium development, indoleacetic acid biosynthetic process…
8	TraesCS2D02G442600	3.49e-07	NA	NA
8	TraesCS7B02G271700	4.41e-07	AT1G73860	P-loop containing nucleoside triphosphate hydrolases superfamily protein;microtubule-based movement； root hair cell,
8	TraesCS3D02G248700	5.13e-07	AT5G20490	ATXIK，Encodes a member of the type XI myosin protein family involved in root hair growth, trichome development, and organelle trafficking. Required for fast root hair growth. This gene appears to be expressed at low levels throughout the plant.
8	TraesCS1B02G202700	1.01e-06	AT4G10380	Boric acid channel. Essential for efficient boron uptake and plant development under boron limitation. Also functions in arsenite transport and tolerance. Localized preferentially in outer membrane domains of root cells. root, root elongation zone, root meristem,
8	TraesCS5B02G155400	1.05e-06	AT2G37280	PDR5, PLEIOTROPIC DRUG RESISTANCE 5；Encodes an ATP-binding cassette (ABC) transporter. Expressed in the vascular tissue of primary stem.
8	TraesCS7B02G188400	6.28e-06	AT3G03050	ATCSLD3, CELLULOSE SYNTHASE LIKE D3,RHD7, ROOT HAIR DEFECTIVE 7；encodes a cellulose synthase like protein. mutations initiate root hairs that rupture at their tip soon after initiation. is required for the synthesis of a noncellulosic wall polysaccharide.
8	TraesCS5B02G183500	1.12e-05	AT1G15520	ABCG40, ARABIDOPSIS THALIANA ATP-BINDING CASSETTE G40, ATABCG40, ATP-BINDING CASSETTE G40, ATPDR12, PDR12, PLEIOTROPIC DRUG RESISTANCE 12；ABC transporter family involved in ABA transport and resistance to lead. Localizes to plasma membrane. Upregulated by lead. Expressed in leaves, flowers, stomata and roots.
8	TraesCS2A02G235900	1.82e-05	AT5G49160	Encodes a cytosine methyltransferase MET1. Required for silencing of FWA paternal allele in endosperm. Two lines with RNAi constructs directed against DMT1 have reduced agrobacterium-mediated tumor formation.DNA mediated transformation, DNA methylation on cytosine within a CG sequence, maintenance of DNA methylation, negative regulation of flower development, regulation of gene expression by gene…
8	TraesCS7D02G294300	2.45e-05	AT5G16910	CELLULOSE-SYNTHASE LIKE D2, CSLD2； encodes a gene similar to cellulose synthase. response to cold, root hair elongation
8	TraesCS4B02G225300	6.02e-05	AT1G20880	RNA-binding (RRM/RBD/RNP motifs) family protein;
8	TraesCS2A02G421100	7.82e-05	NA	NA
8	TraesCS1A02G128900	0.000127102	AT4G29100	BASIC HELIX LOOP HELIX 68, BHLH68, PFA3；Member of basic helix loop helix protein family. Expressed primarily in vascular system. Overexpression causes ABA sensitivity.
8	TraesCS2D02G376800	0.000461984	AT2G28315	UDP-XYLOSE TRANSPORTER1, UXT1；UXT1 is a member of the NST-KT subfamily of nucleotide/sugar transporters. It is localized to the golgi and ER. UXT1 functions as a UDP-Xyl transporter.UDP-xylose transmembrane transport, regulation of pectin biosynthetic process
8	TraesCS5A02G490800	0.000514253	AT5G13000	CALLOSE SYNTHASE 5, CALS5, GLS2, Responsible for the synthesis of callose deposited at the primary cell wall of meiocytes, tetrads and microspores. Required for exine formation during microgametogenesis and for pollen viability. Highest expression in meiocytes, tetrads, microspores and mature pollen.(1->3)-beta-D-glucan biosynthetic process, microsporogenesis, pollen development, pollen germinati…
8	TraesCS7A02G356000	0.00127279	AT1G73860	P-loop containing nucleoside triphosphate hydrolases superfamily protein;microtubule-based movement； root hair cell,
8	TraesCS5D02G032300	0.00172607	AT3G50950	HOPZ-ACTIVATED RESISTANCE 1, ZAR1；Encodes a canonical CC-type NLR protein that is required for the recognition of the T3SE HopZ1a as well as several other Hop effectors from the pathogenic bacteria P. syringae.
8	TraesCS5A02G084200	0.00193802	AT1G21210	WAK4, WALL ASSOCIATED KINASE 4；cell wall-associated ser/thr kinase involved in cell elongation and lateral root development；unidimensional cell growth；root, trichome
8	TraesCS7D02G361300	0.00196293	AT5G21105	Plant L-ascorbate oxidase;
8	TraesCS1D02G343800	0.019914	AT1G73860	P-loop containing nucleoside triphosphate hydrolases superfamily protein;microtubule-based movement； root hair cell,
8	TraesCS2A02G309900	0.0652605	AT5G49890	CHLORIDE CHANNEL C, CLC-C；member of Anion channel protein family； intracellular membrane-bounded organelle, plant-type vacuole membrane；chloride transmembrane transporter activity
8	TraesCS3B02G562500	0.0835953	AT1G11670	MATE efflux family protein; xenobiotic detoxification by transmembrane export across the plasma membrane
8	TraesCS5D02G425200	0.121275	ATCG00040	MATK, MATURASE K；Encodes a maturase located in the trnK intron in the chloroplast genome. RNA splicing
8	TraesCS6D02G010600	0.222772	NA	NA
8	TraesCS5D02G163500	0.298947	AT3G53480	PDR9, PIS1, PLEIOTROPIC DRUG RESISTANCE 9,?Negative regulator of auxin polar transport inhibitors. auxin polar transport, cellular response to indolebutyric acid stimulus, root development, transmembrane transport； root, root epidermis
8	TraesCS6B02G227300	0.521548	AT1G77810	Galactosyltransferase family protein
8	TraesCS3A02G266300	0.636258	AT5G53460	GLT1, NADH-DEPENDENT GLUTAMATE SYNTHASE 1； glutamate biosynthetic process, nitrate assimilation
8	TraesCS4B02G372400	0.870873	AT4G23270	CRK19, CYSTEINE-RICH RLK (RECEPTOR-LIKE PROTEIN KINASE) 19；Encodes a cysteine-rich receptor-like protein kinase.defense response to bacterium, response to salicylic acid
8	TraesCS3B02G225800	1	AT4G24400	CBL-INTERACTING PROTEIN KINASE 8, CIPK8, Encodes a CBL (calcineurin B-like calcium sensor proteins) -interacting serine/threonine protein kinase. Regulates the low-affinity phase of the primary nitrate response.protein autophosphorylation, protein phosphorylation, response to glucose, response to nitrate, root development
8	TraesCS2D02G241800	1	AT5G49160	Encodes a cytosine methyltransferase MET1. Required for silencing of FWA paternal allele in endosperm. Two lines with RNAi constructs directed against DMT1 have reduced agrobacterium-mediated tumor formation.DNA mediated transformation, DNA methylation on cytosine within a CG sequence, maintenance of DNA methylation, negative regulation of flower development, regulation of gene expression by gene…
8	TraesCS2B02G440200	1	AT2G32240	PAMP-INDUCED COILED COIL, PICC；PAMP induced protein involved in defense response. Interaction with UBAC2 proteins in the ER, is necessary for PAMP mediated accumulation of the callose synthase PMR4.
8	TraesCS4A02G486500	1	AT3G46730	NB-ARC domain-containing disease resistance protein
8	TraesCS7A02G264500	1	AT5G61820	stress up-regulated Nod 19 protein;功能未知
8	TraesCS4A02G017200	1	AT5G09960	sorbin/SH3 domain protein;
8	TraesCS3A02G299200	1	AT5G65770	CROWDED NUCLEI 4, CRWN4, LINC4, LITTLE NUCLEI4；Encodes a protein that localizes to the nuclear periphery and affects nuclear morphology. Member of a small gene family in Arabidopsis containing 4 proteins (LNC1-4 or CRWN 1-4) with redundant functions in protection from oxidative damage, control of nuclear morphology and degradation of ABI5.
8	TraesCS1B02G354200	1	AT1G73860	P-loop containing nucleoside triphosphate hydrolases superfamily protein;microtubule-based movement； root hair cell,
8	TraesCS2A02G428500	1	AT4G28400	Protein phosphatase 2C family protein;cytosol, nucleus；
8	TraesCS7D02G364200	1	AT2G03150	RSA1, SHORT ROOT IN SALT MEDIUM 1；Encodes a nuclear-localized calcium-binding protein RSA1 (SHORT ROOT IN SALT MEDIUM 1), which is required for salt tolerance.
8	TraesCS2B02G464500	1	NA	NA
8	TraesCS7D02G438600	1		NA
8	TraesCS6D02G235900	1		NA
8	TraesCS1D02G194700	1		NA
8	TraesCS1A02G187000	1	AT1G10370	Encodes GSTU17 (Glutathione S-Transferase U17). Functions as a negative component of stress-mediated signal transduction pathways in drought and salt stress responses. de-etiolation, glutathione metabolic process, lateral root development, negative regulation of response to water deprivation, response to growth hormone, response to salt stress, toxin catabolic process
8	TraesCS7D02G366700	1		NA
8	TraesCS4A02G341700	1	AT3G59350	MAZ, MAZZA； Pti-like protein. Interacts with CLV1 and functions in CLE peptide signaling pathway in root development. Membrane localization is dependent on palmytolation.root development, stomatal complex patterning
8	TraesCS2D02G398200	1	AT1G12740	CYP87A2, CYTOCHROME P450, FAMILY 87, SUBFAMILY A, POLYPEPTIDE 2；encodes a protein with cytochrome P450 domain； brassinosteroid biosynthetic process, brassinosteroid homeostasis, multicellular ；root
8	TraesCS4A02G147900	1	AT1G58250	HPS4, HYPERSENSITIVE TO PI STARVATION 4, SAB, SABRE，SABRE, putative gene of unknown function, homologous to maize apt1 gene. Required for normal cell expansion in the root cortex. The sabre mutation results in abnormal cell expansion. Encodes a rare message; very low level of expression was detected in roots and shoots.regulation of unidimensional cell growth, response to ethylene；
8	TraesCS7A02G466800	1	NA	NA
8	LSU-rRNA-eukarya.105	1	NA	NA
8	TraesCS7D02G277500	1	AT3G52880	ATMDAR1, MDAR1, MONODEHYDROASCORBATE REDUCTASE 1；Encodes a peroxisomal monodehydroascorbate reductase, involved in the ascorbate-glutathione cycle which removes toxic H2O2；hydrogen peroxide catabolic process
8	TraesCS4B02G321300	1		NA
8	TraesCS7D02G454600	1		NA
8	TraesCS2D02G019600	1		NA
8	LSU-rRNA-eukarya.154	1		NA
8	U6.279	1		NA
8	TraesCS7B02G231000	1		NA
8	TraesCS3A02G200900	1	AT4G24400	CBL-INTERACTING PROTEIN KINASE 8, CIPK8, Encodes a CBL (calcineurin B-like calcium sensor proteins) -interacting serine/threonine protein kinase. Regulates the low-affinity phase of the primary nitrate response.protein autophosphorylation, protein phosphorylation, response to glucose, response to nitrate, root development
8	TraesCS5A02G170000	1	AT5G47730	Sec14p-like phosphatidylinositol transfer family protein；
8	TraesCS5B02G131700	1	AT1G03250	R3H domain protein involved in ribosome biogenesis.
8	TraesCS2A02G451000	1	AT5G13980	Glycosyl hydrolase family 38 protein;mannose metabolic process；vacuolar membrane
8	TraesCS5D02G539100	1		NA
8	TraesCS7B02G250400	1		NA
8	TraesCS4D02G060900	1	AT1G10130	ECA3, ENDOPLASMIC RETICULUM-TYPE CALCIUM-TRANSPORTING ATPASE 3；Encodes a golgi localized P2A-type Ca2+ ATPase involved in Mn nutrition and homeostasis. calcium ion transport, manganese ion homeostasis, manganese ion transport, root development
8	TraesCS4B02G163100	1		NA
9	TraesCS4A02G183400	2.95e-218	AT1G08320	BZIP21, TGA9, TGACG (TGA) MOTIF-BINDING PROTEIN 9；bZIP transcription factor family protein;anther development, hydrogen peroxide mediated signaling pathway, regulation of transcription, DNA-templated, response to molecule of bacterial origin,
9	TraesCS1B02G466900	2.33e-205	AT1G50180	CAR1, CEL-ACTIVATED RESISTANCE 1；Host immune receptor which recognizes the conserved effectors AvrE and HopAA1.
9	TraesCS7D02G084700	1.41e-186	AT5G22500	AR1, FATTY ACID REDUCTASE 1，Encodes a member of the eight-member gene family encoding alcohol-forming fatty acyl-CoA reductases (FARs) identified in Arabidopsis thaliana. Three of the FARs, FAR1 (At5g22500), FAR4 (At3g44540) and FAR5 (At3g44550), are shown to generate the fatty alcohols found in root, seed coat, and wound-induced leaf tissue.
9	TraesCS4D02G129900	8.19e-180	AT1G08320	BZIP21, bZIP transcription factor family protein； anther development, hydrogen peroxide mediated signaling pathway, regulation of transcription, DNA-templated, response to molecule of bacterial origin, transcription, DNA-templated
9	TraesCS1D02G103200	3.44e-174	AT3G14360	OBL1, OIL BODY LIPASE 1； Lipid droplet-associated triacylglycerol lipase (TAG) involved in pollen tube growth. TAG is possibly a direct precursor for the synthesis of membrane lipids in pollen tubes.extracellular region, lipid droplet, pollen tube
9	TraesCS1A02G390000	6.29e-171	NA	NA
9	TraesCS6D02G013000	2.04e-169	AT3G07040	RESISTANCE TO P. SYRINGAE PV MACULICOLA 1, RESISTANCE TO PSEUDOMONAS SYRINGAE 3, RPM1, RPS3；Contains an N-terminal tripartite nucleotide binding site and a C-terminal tandem array of leucine-rich repeats. Confers resistance to Pseudomonas syringae strains that carry the avirulence genes avrB and avrRpm1.
9	TraesCS4A02G388600	3.35e-168	AT3G44540	AR1, FATTY ACID REDUCTASE 1，Encodes a member of the eight-member gene family encoding alcohol-forming fatty acyl-CoA reductases (FARs) identified in Arabidopsis thaliana. Three of the FARs, FAR1 (At5g22500), FAR4 (At3g44540) and FAR5 (At3g44550), are shown to generate the fatty alcohols found in root, seed coat, and wound-induced leaf tissue.
9	TraesCS3B02G275200	8.78e-163	AT1G34060	TAR4, TRYPTOPHAN AMINOTRANSFERASE RELATED 4；Pyridoxal phosphate (PLP)-dependent transferases superfamily protein;
9	TraesCS2D02G010400	1.49e-156	AT2G47000	ABCB4, ARABIDOPSIS P-GLYCOPROTEIN 4, ATABCB4, ATP-BINDING CASSETTE B4, ATPGP4, MDR4, MULTIDRUG RESISTANCE 4, P-GLYCOPROTEIN 4, PGP4；Encodes an auxin efflux transmembrane transporter that is a member of the multidrug resistance P-glycoprotein (MDR/PGP) subfamily of ABC transporters. Functions in the basipetal redirection of auxin from the root tip. Exhibits apolar plasma membrane localization in t…
9	TraesCS2B02G012100	1.56e-155	AT3G62150	ABCB21, ATP-BINDING CASSETTE B21, P-GLYCOPROTEIN 21, PGP21；Encodes a facultative transporter controlling auxin concentrations in plant cells.auxin efflux, auxin influx， pericycle, root,
9	TraesCS5A02G438900	2.83e-149	NA	NA
9	TraesCS2B02G535500	7.88e-149	AT4G21585	ENDO4, ENDONUCLEASE 4；Encodes a putative endonuclease but no demonstrable endonuclease activity, either towards single stranded DNA or mismatches, has been seen in vitro.DNA catabolic process, RNA phosphodiester bond hydrolysis, endonucleolytic
9	TraesCS7A02G264100	7.36e-146	AT5G13330	RAP2.6L, RELATED TO AP2 6L； encodes a member of the ERF (ethylene response factor) subfamily B-4 of ERF/AP2 transcription factor family. The protein contains one AP2 domain. cellular response to freezing, glucosinolate metabolic process, positive regulation of transcription, DNA-templated, response to abscisic acid, response to ethylene, response to jasmonic acid, response to salicylic acid, resp…
9	TraesCS2D02G163300	1.12e-144	AT2G02990	RIBONUCLEASE 1, RNS1；Encodes a member of the ribonuclease T2 family that responds to inorganic phosphate starvation, and inhibits production of anthocyanin. Also involved in wound-induced signaling independent of jasmonic acid. Its expression is responsive to both phosphate (Pi) and phosphite (Phi) in roots. aging, anthocyanin-containing compound biosynthetic process, cellular response to phospha…
9	TraesCS2D02G381100	5.28e-144	AT2G21540	SEC14-LIKE 3, SFH3；flower development； phosphatidylinositol transfer activity
9	TraesCS3D02G046900	4.25e-143	AT1G18390	LRK10L1.1, LRK10L1.2；Serine/Threonine kinase family catalytic domain protein;cellular response to abscisic acid stimulus, cellular response to water deprivation, photoperiodism, flowering
9	TraesCS7B02G162100	3.17e-141	AT1G43160	ERF113, ETHYLENE RESPONSIVE FACTOR113, RAP2.6, RELATED TO AP2 6；encodes a member of the ERF (ethylene response factor) subfamily B-4 of ERF/AP2 transcription factor family (RAP2.6). The protein contains one AP2 domain. cellular response to heat, chloroplast organization, positive regulation of transcription, DNA-templated, regulation of transcription, DNA-templated, response to abscisic acid, res…
9	TraesCS6A02G382200	2.65e-139	AT1G02335	GERMIN-LIKE PROTEIN SUBFAMILY 2 MEMBER 2 PRECURSOR, GL22, PDGLP2, PLASMODESMAL GERMIN-LIKE PROTEIN 2； Encodes a plasodesmata-located protein involved in regulating primary root growth by controlling phloem-mediated allocation of resources between the primary and lateral root meristems.endodermis, guard cell, quiescent center, root, root meristem
9	TraesCS5B02G439200	1.93e-136	AT3G24480	LEUCINE-RICH REPEAT EXTENSIN 4, LRX4； cell wall, extracellular region, plant-type cell wall, plasmodesma
9	TraesCS7A02G001000	6.64e-133	AT3G14470	NB-ARC domain-containing disease resistance protein;
9	TraesCS1D02G322000	1.27e-132	AT5G54250	CNGC4, CYCLIC NUCLEOTIDE-GATED CATION CHANNEL 4, member of Cyclic nucleotide gated channel family, downstream component of the signaling pathways leading to HR resistance. mutant plants exhibit gene-for-gene disease resistance against avirulent Pseudomonas syringae despite the near-complete absence of the hypersensitive response (HR). Salicylic acid accumulation in dnd2 mutants is completely PAD4…
9	TraesCS2D02G108600	2.06e-132	AT5G05340	PEROXIDASE 52, PRX52；Encodes a protein with sequence similarity to peroxidases that is involved in lignin biosynthesis. Loss of function mutations show abnormal development of xylem fibers and reduced levels of lignin biosynthetic enxymes.lignin biosynthetic process, positive regulation of syringal lignin biosynthetic process, xylem development
9	TraesCS1D02G050000	4.65e-130	AT3G22600	GLYCOSYLPHOSPHATIDYLINOSITOL-ANCHORED LIPID PROTEIN TRANSFER 5, LTPG5；Glycosylphosphatidylinositol (GPI)-anchored LTPg protein, downregulated in syncytia induced by the beet cyst nematode Heterodera schachtii and root knot nematode Meloidogyne incognita. Infection with bacteria (Pseudomonas syringae) and fungi (Botrytis cinerea) leads to the induction of the gene in leaves.
9	TraesCS2A02G384400	6.16e-130	AT1G61820	BETA GLUCOSIDASE 46, BGLU46；beta glucosidase 46;lignin biosynthetic process
9	TraesCS6B02G011100	9.51e-130	AT5G54160	O-METHYLTRANSFERASE 1, O-METHYLTRANSFERASE 3, OMT1, OMT3； A caffeic acid/5-hydroxyferulic acid O-methyltransferase. Interacts with 14-4-3 proteins in yeast 2 hybrid assay. AtOMT1 (At5g54160) encodes a flavonol 3?-O-methyltransferase that is highly active towards quercetin and myricetin. The substrate specificity identifies the enzyme as flavonol 3?-methyltransferase which replaces the former anno…
9	TraesCS3B02G210000	1.11e-128	AT5G66390	PER72, PEROXIDASE 72, PRX72;Encodes a peroxidase that is involved in lignin biosynthesis. Required for casparian strip lignification as well as partially required for SGN-dependent compensatory lignification. lignin biosynthetic process
9	TraesCS1B02G313400	5.87e-122	AT5G24910	CYP714A1, CYTOCHROME P450, FAMILY 714, SUBFAMILY A, POLYPEPTIDE 1, ELA1, EUI-LIKE P450 A1；heme binding, iron ion binding, monooxygenase activity, oxidoreductase activity, acting on paired donors, with incorporation or reduction of molecular oxygen
9	TraesCS5B02G063900	3.96e-121	NA	NA
9	TraesCS2D02G102400	1.98e-120	NA	NA
9	TraesCS3D02G045200	5.77e-118	AT1G18390	LEAF RUST 10 DISEASE-RESISTANCE LOCUS RECEPTOR- LIKE PROTEIN KINASE-LIKE 1.1, LEAF RUST 10 DISEASE-RESISTANCE LOCUS RECEPTOR- LIKE PROTEIN KINASE-LIKE 1.2, LRK10L1.1, LRK10L1.2；Serine/Threonine kinase family catalytic domain protein;cellular response to abscisic acid stimulus, cellular response to water deprivation, photoperiodism, flowering
9	TraesCS3A02G000600	1.69e-115	AT1G10585	basic helix-loop-helix (bHLH) DNA-binding superfamily protein;regulation of transcription, DNA-templated
9	TraesCS3D02G185200	4.48e-115	AT5G66390	PER72, PEROXIDASE 72, PRX72;Encodes a peroxidase that is involved in lignin biosynthesis. Required for casparian strip lignification as well as partially required for SGN-dependent compensatory lignification. lignin biosynthetic process
9	TraesCS7A02G089400	7.63e-115	AT5G22500	AR1, FATTY ACID REDUCTASE 1，Encodes a member of the eight-member gene family encoding alcohol-forming fatty acyl-CoA reductases (FARs) identified in Arabidopsis thaliana. Three of the FARs, FAR1 (At5g22500), FAR4 (At3g44540) and FAR5 (At3g44550), are shown to generate the fatty alcohols found in root, seed coat, and wound-induced leaf tissue.
9	TraesCS7A02G060500	4.91e-114	AT3G07040	RESISTANCE TO P. SYRINGAE PV MACULICOLA 1, RESISTANCE TO PSEUDOMONAS SYRINGAE 3, RPM1, RPS3；Contains an N-terminal tripartite nucleotide binding site and a C-terminal tandem array of leucine-rich repeats. Confers resistance to Pseudomonas syringae strains that carry the avirulence genes avrB and avrRpm1.
9	TraesCS2D02G507900	6.07e-114	AT4G21585	Encodes a putative endonuclease but no demonstrable endonuclease activity, either towards single stranded DNA or mismatches, has been seen in vitro.DNA catabolic process, RNA phosphodiester bond hydrolysis, endonucleolytic
9	TraesCS3B02G155600	1.52e-110	AT1G53380	hypothetical protein (DUF641);negative gravitropism, response to red or far red light
9	TraesCS7D02G417400	4.81e-109	AT4G08770	PEROXIDASE 37, PRX37；Encodes a putative apoplastic peroxidase Prx37. Primarily expressed in the vascular bundles. Overexpression renders a dwarf phenotype with smaller plants and delayed development. Plants overexpressing Prx37 also shows an increase in the amount of esterified phenolic material associated with their walls. root, vascular bundle
9	TraesCS4A02G448000	2.24e-107	AT3G07040	RESISTANCE TO P. SYRINGAE PV MACULICOLA 1, RESISTANCE TO PSEUDOMONAS SYRINGAE 3, RPM1, RPS3；Contains an N-terminal tripartite nucleotide binding site and a C-terminal tandem array of leucine-rich repeats. Confers resistance to Pseudomonas syringae strains that carry the avirulence genes avrB and avrRpm1.
9	TraesCS4D02G240700	1.04e-105	AT5G16570	GLN1;4, GLUTAMINE SYNTHETASE 1;4；Encodes a cytosolic glutamine synthetase, the enzyme has high affinity with substrate ammonium； nitrate assimilation
9	TraesCS3B02G049100	1.27e-105	AT1G18390	LEAF RUST 10 DISEASE-RESISTANCE LOCUS RECEPTOR- LIKE PROTEIN KINASE-LIKE 1.1, LEAF RUST 10 DISEASE-RESISTANCE LOCUS RECEPTOR- LIKE PROTEIN KINASE-LIKE 1.2, LRK10L1.1, LRK10L1.2；Serine/Threonine kinase family catalytic domain protein;cellular response to abscisic acid stimulus, cellular response to water deprivation, photoperiodism, flowering
9	TraesCS5A02G213900	4.05e-105	AT4G37980	ATCAD7, CAD7, CHR, CINNAMALDEHYDE AND HEXENAL REDUCTASE, green leaf volatile biosynthetic process, plant-type hypersensitive response, response to bacterium
9	TraesCS3B02G562400	4.39e-103	AT3G21690	MATE efflux family protein; xenobiotic detoxification by transmembrane export across the plasma membrane
9	TraesCS1D02G361000	4.84e-101	AT1G74320	CEK2, CHOLINE/ETHANOLAMINE KINASE 2，encodes a choline kinase, whose expression is induced by high salt and mannitol.
9	TraesCS3A02G180300	1.34e-98	AT5G66390	PER72, PEROXIDASE 72,Encodes a peroxidase that is involved in lignin biosynthesis. Required for casparian strip lignification as well as partially required for SGN-dependent compensatory lignification.
9	TraesCS7B02G417900	2.9e-98	AT5G20960	AAO1, ALDEHYDE OXIDASE 1, ALDEHYDE OXIDASE ALPHA, AO1, AOALPHA, ARABIDOPSIS THALIANA ALDEHYDE OXIDASE 1, Encodes aldehyde oxidase AA01.auxin biosynthetic process
9	TraesCS2B02G126300	3.4e-98	AT5G05340	PEROXIDASE 52, PRX52；Encodes a protein with sequence similarity to peroxidases that is involved in lignin biosynthesis. Loss of function mutations show abnormal development of xylem fibers and reduced levels of lignin biosynthetic enxymes.lignin biosynthetic process, positive regulation of syringal lignin biosynthetic process, xylem development
9	TraesCS4A02G109900	5.36e-97	AT3G47340	encodes a glutamine-dependent asparagine synthetase, the predicted ASN1 peptide contains a purF-type glutamine-binding domain, and is expressed predominantly in shoot tissues, where light has a negative effect on its mRNA accumulation. Expression is induced within 3 hours of dark treatment, in senescing leaves and treatment with exogenous photosynthesis inhibitor. Induction of gene expression was…
9	TraesCS2B02G338400	4.02e-96	AT1G34580	Major facilitator superfamily protein;monosaccharide transmembrane transport
9	TraesCS3B02G266100	4.55e-94	AT4G23850	AMP-dependent synthetase and ligase family protein； long-chain fatty acid-CoA ligase activity；
9	TraesCS3D02G237900	1.81e-93	AT4G23850	AMP-dependent synthetase and ligase family protein； long-chain fatty acid-CoA ligase activity；
9	TraesCSU02G123800	2.2e-93	AT4G29990	Leucine-rich repeat transmembrane protein kinase protein;
9	TraesCS3A02G010000	8.46e-92	AT3G23090	WAVE-DAMPENED 2-LIKE 3, WDL3；Member of the microtubule regulatory protein WVD2/WDL family WDL3 stabilizes cortical microtubules and is involved in light induced hypocotyl elongation. WDL3 is ubiquinated by COP1, leading to its degadation in the dark,cortical microtubule organization, negative regulation of unidimensional cell growth
9	TraesCS2B02G497300	1.83e-91	NA	NA
9	TraesCS1A02G164800	5.23e-90	AT5G08370	AGAL2, ALPHA-GALACTOSIDASE 2, ATAGAL2；Member of Glycoside Hydrolase Family 27 (GH27)that functions as an α-galactosidase. leaf morphogenesis, positive regulation of flower development； plant-type cell wall
9	TraesCS1A02G013800	7.65e-90	AT5G49810	METHIONINE S-METHYLTRANSFERASE, MMT；Arabidopsis thaliana methionine S-methyltransferase, an enzyme that catalyzes S -methylmethionine formation. The mRNA is cell-to-cell mobile.
9	TraesCS1D02G101900	3.57e-88	NA	NA
9	TraesCS3D02G001600	4.44e-88	AT3G04630	WDL1, WVD2-LIKE 1；Member of a small gene family which have a KLEEK domain which may be involved in protein- protein interactions. Over expression of WDL1 results in abnormal root development；Encodes a novel protein. The wvd2 gain-of-function mutant has impaired cell expansion and root waving, and changed root skewing. establishment or maintenance of cell polarity, microtubule bundle formation, mi…
9	TraesCS5B02G382300	2.39e-86	AT3G22400	LOX5；Encodes lipoxygenase5 (LOX5). LOX5 activity in roots facilitates green peach aphid colonization of Arabidopsis foliage by promoting green peach aphid feeding from sieve element and water consumption from xylem.lipid oxidation, negative regulation of defense response to insect, root development； lateral root formation, lipid oxidation, oxylipin biosynthetic process
9	TraesCS2D02G583500	2.48e-85	AT1G22550	NPF5.16；Tonoplast localized pH dependent, low affinity nitrogen transporter.In shoots, expressed in leaf veins and mesophyll. In roots, GUS activity was detected in root vascular stele. More highly expressed in roots.nitrate transport； root, root vascular system,
9	TraesCS5B02G566100	2.58e-84	AT1G63800	UBC5, UBIQUITIN-CONJUGATING ENZYME 5；ubiquitin-conjugating enzyme 5;ubiquitin-dependent protein catabolic process
9	TraesCS5D02G165700	9.29e-84	AT4G35220	CYCLASE2；Cyclase family protein; tryptophan catabolic process to kynurenine
9	TraesCS4B02G321300	7.6e-83	AT5G13000	CALLOSE SYNTHASE 5, CALS5, GLS2, Responsible for the synthesis of callose deposited at the primary cell wall of meiocytes, tetrads and microspores. Required for exine formation during microgametogenesis and for pollen viability. Highest expression in meiocytes, tetrads, microspores and mature pollen.(1->3)-beta-D-glucan biosynthetic process, microsporogenesis, pollen development, pollen germinati…
9	TraesCS3A02G212300	4.48e-82	AT3G24503	Arabidopsis thaliana aldehyde dehydrogenase AtALDH1a mRNA. a sinapaldehyde dehydrogenase catalyzes both the oxidation of coniferylaldehyde and sinapaldehyde forming ferulic acid and sinapic acid, respectively； phenylpropanoid biosynthetic process
9	TraesCS2D02G102200	5.32e-82	NA	NA
9	TraesCS2B02G189800	4.42e-81	AT1G22440	Zinc-binding alcohol dehydrogenase family protein;formaldehyde catabolic process；root
9	TraesCS3A02G515300	3.92e-80	AT5G17330	GAD1, GLUTAMATE DECARBOXYLASE, GLUTAMATE DECARBOXYLASE 1；Encodes one of two isoforms of glutamate decarboxylase. glutamate catabolic process
9	TraesCS2A02G340600	6.96e-78	AT1G34580	Major facilitator superfamily protein;monosaccharide transmembrane transport
9	TraesCS3A02G237700	2.22e-76	AT4G23850	AMP-dependent synthetase and ligase family protein； long-chain fatty acid-CoA ligase activity；
9	TraesCS4A02G412500	2.89e-75	AT1G02260	Divalent ion symporter;transmembrane transport；
9	TraesCS4D02G300400	1.03e-74	AT5G48930	HCT, HYDROXYCINNAMOYL-COA SHIKIMATE/QUINATE HYDROXYCINNAMOYL TRANSFERASE。At5g48930 has been shown to encode for the hydroxycinnamoyl-Coenzyme A shikimate/quinate hydroxycinnamoyltransferase (HCT) both synthesizing and catabolizing the hydroxycinnamoyleste
9	TraesCS6D02G026500	9.78e-72	AT1G12240	ATBETAFRUCT4, ATFRUCT4, ATVI2, FRUCT4, FRUCTOSIDASE 4, VAC-INV, VACUOLAR INVERTASE, VACUOLAR INVERTASE 2, VI2, VIN2，Encodes a vacuolar invertase betaFruct4. betaFruct4 is transported from the endoplasmic reticulum through the intermediate compartments as a membrane protein. The N-terminal cytoplasmic domain contains multiple sequence motifs that are involved at various stages in the trafficking o…
9	TraesCS7B02G325800	3.31e-71	AT4G08770	PEROXIDASE 37, PRX37；Encodes a putative apoplastic peroxidase Prx37. Primarily expressed in the vascular bundles. Overexpression renders a dwarf phenotype with smaller plants and delayed development. Plants overexpressing Prx37 also shows an increase in the amount of esterified phenolic material associated with their walls. root, vascular bundle
9	TraesCS3B02G563100	6.4e-71	AT3G21690	MATE efflux family protein; xenobiotic detoxification by transmembrane export across the plasma membrane
9	TraesCS5B02G021800	1.25e-70	AT3G62760	ATGSTF13；Encodes glutathione transferase belonging to the phi class of GSTs. toxin catabolic process
9	TraesCS6B02G258400	4.98e-70	AT3G53260	Encodes phenylalanine lyase.
9	TraesCS7D02G429900	1.09e-68	AT3G50210	2-oxoglutarate (2OG) and Fe(II)-dependent oxygenase superfamily protein;aging, cellular response to starvation
9	TraesCS2A02G102700	3.14e-68	AT3G06130	ATHMP25, HEAVY METAL ASSOCIATED PROTEIN 25，cell wall, cytoplasm，
9	TraesCS6D02G203000	1.55e-66	AT5G48930	At5g48930 has been shown to encode for the hydroxycinnamoyl-Coenzyme A shikimate/quinate hydroxycinnamoyltransferase (HCT) both synthesizing and catabolizing the hydroxycinnamoylesters (coumaroyl/caffeoyl shikimate and quinate) involved in the phenylpropanoid pathway. Influence on the accumulation of flavonoids which in turn inhibit auxin transport and reduce plant growth. auxin homeostasis, lign…
9	TraesCS3A02G093400	6.69e-66	AT5G57550	XTH25, XTR3, XYLOGLUCAN ENDOTRANSGLUCOSYLASE/HYDROLASE 25, XYLOGLUCAN ENDOTRANSGLYCOSYLASE 3;xyloglucan endotransglycosylase-related protein (XTR3); xyloglucan metabolic process
9	TraesCS6D02G226000	5.96e-63	AT5G51180	alpha/beta-Hydrolases superfamily protein; cellular lipid metabolic process
9	TraesCS6D02G245900	3.7e-62	AT5G45580	G2-LIKE FLAVONOID REGULATOR, GFR;GARP-G2-like transcription factor involved in low temperature regulation of flavonoid biosynthesis.
9	TraesCS3B02G334500	5.65e-61	AT3G62760	ATGSTF13；Encodes glutathione transferase belonging to the phi class of GSTs. toxin catabolic process
9	TraesCS6A02G222900	1.38e-59	AT2G37040	Encodes PAL1, a phenylalanine ammonia-lyase.
9	TraesCS2D02G318200	6.06e-59	AT1G34580	Major facilitator superfamily protein;monosaccharide transmembrane transport
9	TraesCS2D02G313700	3.22e-58	AT1G59960	NAD(P)-linked oxidoreductase superfamily protein;
9	TraesCSU02G222800	3.31e-56	AT5G50260	CEP1, CYSTEINE ENDOPEPTIDASE 1；anther wall tapetum development, plant-type hypersensitive response, pollen development, programmed cell death involved in cell development； root, root cortex, root endodermis, root epidermis, root primordium,
9	TraesCS7B02G251100	5.23e-55	AT5G66390	PER72, PEROXIDASE 72, PRX72;Encodes a peroxidase that is involved in lignin biosynthesis. Required for casparian strip lignification as well as partially required for SGN-dependent compensatory lignification. lignin biosynthetic process
9	TraesCS3B02G563200	1.16e-53	AT3G21690	MATE efflux family protein; xenobiotic detoxification by transmembrane export across the plasma membrane
9	TraesCS5D02G103800	9.63e-53	AT3G03080	Zinc-binding dehydrogenase family protein;
9	TraesCS7B02G405700	7.02e-51	AT3G07040	RESISTANCE TO P. SYRINGAE PV MACULICOLA 1, RESISTANCE TO PSEUDOMONAS SYRINGAE 3, RPM1, RPS3；Contains an N-terminal tripartite nucleotide binding site and a C-terminal tandem array of leucine-rich repeats. Confers resistance to Pseudomonas syringae strains that carry the avirulence genes avrB and avrRpm1.
9	TraesCS4B02G048500	6.55e-49	AT1G76680	12-OXOPHYTODIENOATE REDUCTASE 1, ARABIDOPSIS 12-OXOPHYTODIENOATE REDUCTASE 1, ATOPR1, OPR1； Encodes a member of an alpha/beta barrel fold family of FMN-containing oxidoreductases. One of the closely related 12-oxophytodienoic acid reductases. Expressed predominately in root. Up-regulated by senescence and jasmonic acid. Induced by salicylic acid. Independent of NPR1 for their induction by salicyl…
9	TraesCS6D02G212200	1.89e-46	AT3G53260	Encodes phenylalanine lyase.
9	TraesCS5B02G152600	8.39e-45	AT3G47340	encodes a glutamine-dependent asparagine synthetase, the predicted ASN1 peptide contains a purF-type glutamine-binding domain, and is expressed predominantly in shoot tissues, where light has a negative effect on its mRNA accumulation. Expression is induced within 3 hours of dark treatment, in senescing leaves and treatment with exogenous photosynthesis inhibitor. Induction of gene expression was…
9	TraesCS5B02G097900	5.73e-43	AT3G03080	Zinc-binding dehydrogenase family protein;
9	TraesCS4A02G104300	3.15e-42	AT5G02780	GLUTATHIONE TRANSFERASE LAMBDA 1, GSTL1；Encodes a member of the lambda family of glutathione transferases. It has thiol transferase activity and self S-glutathionylation activity in vitro.
9	Lpx-B3	3.84e-42	AT1G55020	ARABIDOPSIS LIPOXYGENASE 1, ATLOX1, LIPOXYGENASE 1, LOX1； lipoxygenase, root development； lateral root formation；lateral root primordium
9	TraesCS4B02G051200	4.15e-41	AT2G01910	ATMAP65-6, MAP65-6；Binds microtubules. Induces a crisscross mesh of microtubules, not bundles. Not involved in microtubule polymerization nor nucleation. Localizes to mitochondria. The mRNA is cell-to-cell mobile.
9	TraesCS2D02G336900	4.08e-40	AT1G60680	NAD(P)-linked oxidoreductase superfamily protein;
9	TraesCS4B02G390200	9.94e-29	AT5G45890	Senescence-associated gene 12 (SAG12) encoding a cysteine protease influenced by cytokinin, auxin, and sugars.Localized to special vacuole found during senescence called senescence associated vacuoles which are different from central vacuole in the tonoplast composition and pH. aging, leaf senescence, response to ethylene
10	TraesCS5A02G140200	0	AT5G13750	ZIFL1, ZINC INDUCED FACILITATOR-LIKE 1； zinc induced facilitator-like 1; basipetal auxin transport, gravitropism, regulation of stomatal closure, response to water deprivation, root development； root system
10	TraesCS5D02G153700	4.67e-277	AT5G13750	ZIFL1, ZINC INDUCED FACILITATOR-LIKE 1； zinc induced facilitator-like 1; basipetal auxin transport, gravitropism, regulation of stomatal closure, response to water deprivation, root development； root system
10	TraesCS4B02G162700	9.12e-143	AT1G61590	PBL15, PBS1-LIKE 15, SCHENGEN1, SGN1；Protein kinase superfamily protein; phosphorylation, regulation of lignin biosynthetic process； root endodermis
10	TraesCS4D02G166800	6.1e-129	AT1G61590	PBL15, PBS1-LIKE 15, SCHENGEN1, SGN1；Protein kinase superfamily protein; phosphorylation, regulation of lignin biosynthetic process； root endodermis
10	TraesCS3B02G353700	7.68e-112	AT2G32300	UCC1, UCLACYANIN 1；Encodes a uclacyanin, a protein precursor that is closely related to precursors of stellacyanins and a blue copper protein from pea pods.
10	TraesCS5D02G547200	1.33e-106	AT3G46530	RECOGNITION OF PERONOSPORA PARASITICA 11, RECOGNITION OF PERONOSPORA PARASITICA 13, RPP11, RPP13；Confers resistance to the biotrophic oomycete, Peronospora parasitica. Encodes an NBS-LRR type R protein with a putative amino-terminal leucine zipper. Fungal protein ATR13 induces RPP13 gene expression and disease resistance.
10	TraesCS5A02G405800	1.45e-92	AT5G57620	MYB DOMAIN PROTEIN 36, MYB36；MYB36 is a transcriptional regulator that acts to promote differentiation of the endodermis during root development. It promotes the development the Casparian band in part by regulating the expression of genes involved in localizing lignin biosynthetic machinery to the Casparian band. MYB36 binds to and regulates the expression of factors involved in producing the Cas…
10	TraesCS2B02G065500	1.56e-86	AT3G07040	RESISTANCE TO P. SYRINGAE PV MACULICOLA 1, RESISTANCE TO PSEUDOMONAS SYRINGAE 3, RPM1, RPS3；Contains an N-terminal tripartite nucleotide binding site and a C-terminal tandem array of leucine-rich repeats. Confers resistance to Pseudomonas syringae strains that carry the avirulence genes avrB and avrRpm1.
10	TraesCS7A02G071700	2.35e-85	AT1G31770	ABCG14, ATABCG14, ATP-BINDING CASSETTE G14；ATP-binding cassette 14; cotyledon vascular tissue pattern formation, stem vascular tissue pattern formation；phloem, root vascular system,
10	TraesCS5B02G202100	4.16e-85	AT2G01770	ATVIT1, VACUOLAR IRON TRANSPORTER 1, VIT1；Encodes an iron transporter required for iron sequestration into vacuoles. Expressed in developing embryo and seed. Localized in the vacuolar membrane.intracellular sequestering of iron ion, iron ion homeostasis
10	TraesCS6D02G405800	1.06e-81	AT3G07040	RESISTANCE TO P. SYRINGAE PV MACULICOLA 1, RESISTANCE TO PSEUDOMONAS SYRINGAE 3, RPM1, RPS3；Contains an N-terminal tripartite nucleotide binding site and a C-terminal tandem array of leucine-rich repeats. Confers resistance to Pseudomonas syringae strains that carry the avirulence genes avrB and avrRpm1.
10	TraesCS1B02G199900	3.5e-79	NA	NA
10	TraesCS4A02G492700	4.68e-78	NA	NA
10	TraesCS3B02G425500	1.42e-77	AT3G13080	ABCC3, ATMRP3, ATP-BINDING CASSETTE C3, MRP3, MULTIDRUG RESISTANCE PROTEIN 3, encodes an ATP-dependent MRP-like ABC transporter able to transport glutathione-conjugates as well as chlorophyll catabolites. The expression of this gene is upregulated by herbicide safeners such as benoxacor and fenclorim.transmembrane transport
10	TraesCS5B02G410500	2.2e-76	AT5G57620	MYB DOMAIN PROTEIN 36, MYB36；MYB36 is a transcriptional regulator that acts to promote differentiation of the endodermis during root development. It promotes the development the Casparian band in part by regulating the expression of genes involved in localizing lignin biosynthetic machinery to the Casparian band. MYB36 binds to and regulates the expression of factors involved in producing the Cas…
10	TraesCS2B02G065600	3.04e-76	AT4G21410	CRK29, CYSTEINE-RICH RLK (RECEPTOR-LIKE PROTEIN KINASE) 29；Encodes a cysteine-rich receptor-like protein kinase.response to abscisic acid；protein serine/threonine kinase activity；Calcium signaling regulates polar transport of auxin
10	TraesCS4D02G008500	6.34e-75	AT5G03610	GDSL-motif esterase/acyltransferase/lipase. Enzyme group with broad substrate specificity that may catalyze acyltransfer or hydrolase reactions with lipid and non-lipid substrates.
10	TraesCS7D02G007900	1.69e-74	AT1G14330	Galactose oxidase/kelch repeat superfamily protein;
10	TraesCS4A02G304300	8.18e-71	AT5G03610	GDSL-motif esterase/acyltransferase/lipase. Enzyme group with broad substrate specificity that may catalyze acyltransfer or hydrolase reactions with lipid and non-lipid substrates.
10	TraesCS4A02G304600	1.47e-70	AT5G03610	GDSL-motif esterase/acyltransferase/lipase. Enzyme group with broad substrate specificity that may catalyze acyltransfer or hydrolase reactions with lipid and non-lipid substrates.
10	TraesCS3A02G393500	8.25e-69	AT3G13080	ABCC3, ATMRP3, ATP-BINDING CASSETTE C3, MRP3, MULTIDRUG RESISTANCE PROTEIN 3, encodes an ATP-dependent MRP-like ABC transporter able to transport glutathione-conjugates as well as chlorophyll catabolites. The expression of this gene is upregulated by herbicide safeners such as benoxacor and fenclorim.transmembrane transport
10	TraesCS7B02G071700	1.75e-67	AT3G12020	KIN7.3, KINESIN 7.3；P-loop containing nucleoside triphosphate hydrolases superfamily protein; microtubule-based movement
10	TraesCS3D02G185100	2.23e-64	AT5G66390	PER72, PEROXIDASE 72, PRX72;Encodes a peroxidase that is involved in lignin biosynthesis. Required for casparian strip lignification as well as partially required for SGN-dependent compensatory lignification. lignin biosynthetic process
10	TraesCS3B02G209900	2.35e-58	AT5G66390	PER72, PEROXIDASE 72,Encodes a peroxidase that is involved in lignin biosynthesis. Required for casparian strip lignification as well as partially required for SGN-dependent compensatory lignification.
10	TraesCS7A02G167100	6.37e-56	AT3G12020	KIN7.3, KINESIN 7.3；P-loop containing nucleoside triphosphate hydrolases superfamily protein; microtubule-based movement
10	TraesCS1D02G386200	6.65e-56	AT3G14460	LEUCINE-RICH REPEAT (LRR) PROTEIN 1, LRRAC1；Leucine rich repeat protein that also contains an adenylate cyclase catalytic core motif. Capable of converting ATP to cAMP in vitro. Mutants show increased susceptibility to fungal pathogens.defense response to bacterium
10	TraesCS1A02G091600	3.74e-53	AT5G27690	ATHMP49, HEAVY METAL ASSOCIATED PROTEIN 49； Heavy metal transport/detoxification superfamily protein;
10	TraesCS5D02G209900	1.8e-52	AT2G01770	ATVIT1, VACUOLAR IRON TRANSPORTER 1, VIT1；Encodes an iron transporter required for iron sequestration into vacuoles. Expressed in developing embryo and seed. Localized in the vacuolar membrane.intracellular sequestering of iron ion, iron ion homeostasis
10	TraesCS1B02G311800	5.62e-52	AT5G58300	Leucine-rich repeat protein kinase family protein;protein phosphorylation；
10	TraesCS6D02G281600	1.33e-51	AT1G78060	Glycosyl hydrolase family protein;arabinan catabolic process, xylan catabolic process；
10	TraesCS6B02G331300	4.38e-51	AT1G78060	Glycosyl hydrolase family protein;arabinan catabolic process, xylan catabolic process；
10	TraesCS1D02G022000	7.09e-50	NA	NA
10	TraesCS4B02G074100	5.07e-49	AT1G78060	Glycosyl hydrolase family protein;arabinan catabolic process, xylan catabolic process；
10	TraesCS7D02G361300	5.65e-48	AT5G21105	Plant L-ascorbate oxidase;
10	TraesCS5B02G160400	1.8e-45	NA	NA
10	TraesCS4B02G234600	6.57e-43	AT5G65700	BAM1, BARELY ANY MERISTEM 1； Encodes a CLAVATA1-related receptor kinase-like protein required for both shoot and flower meristem function. Very similar to BAM2,with more than 85% a.a. identity. It has a broad expression pattern and is involved in vascular strand development in the leaf, control of leaf shape, size and symmetry, male gametophyte development and ovule specification and function. An…
10	TraesCSU02G012300	2.31e-42	AT1G75710	C2H2-like zinc finger protein; regulation of transcription, DNA-templated；
10	TraesCS7A02G501500	3.29e-42	NA	NA
10	TraesCS5A02G220700	5.07e-42	NA	NA
10	TraesCS2A02G560600	5.56e-41	AT3G14470	NB-ARC domain-containing disease resistance protein;
10	TraesCS1A02G382200	2.25e-39	AT5G45910	GDSL-motif esterase/acyltransferase/lipase. Enzyme group with broad substrate specificity that may catalyze acyltransfer or hydrolase reactions with lipid and non-lipid substrates.
10	TraesCS6A02G222900	1.33e-37	AT2G37040	Encodes PAL1, a phenylalanine ammonia-lyase.
10	TraesCS7D02G544500	4.22e-37	AT3G55350	HHP1，PIF / Ping-Pong family of plant transposase;
10	TraesCS1A02G301800	4.77e-37	AT5G58300	Leucine-rich repeat protein kinase family protein;protein phosphorylation；
10	TraesCS7B02G426400	8.66e-36	NA	NA
10	TraesCS4D02G072800	1.41e-35	AT1G78060	Glycosyl hydrolase family protein;arabinan catabolic process, xylan catabolic process；
10	TraesCS2B02G401500	5.46e-34	AT4G21760	BETA-GLUCOSIDASE 47, BGLU47； beta-glucosidase 47;
10	TraesCS4A02G080700	6.47e-34	AT1G75700	HVA22-LIKE PROTEIN G, HVA22G；HVA22-like protein G;
10	TraesCS7D02G488900	3.06e-32	NA	NA
10	TraesCS2B02G613900	3.19e-32	AT1G71695	Peroxidase superfamily protein;response to oxidative stress, response to stress
10	TraesCS4B02G350500	6.25e-32	AT1G65900	plant/protein;
10	TraesCS5A02G203400	1.79e-31	AT2G01770	ATVIT1, VACUOLAR IRON TRANSPORTER 1, VIT1；Encodes an iron transporter required for iron sequestration into vacuoles. Expressed in developing embryo and seed. Localized in the vacuolar membrane.intracellular sequestering of iron ion, iron ion homeostasis
10	TraesCS5B02G183500	3.64e-31	AT1G15520	ABCG40, ARABIDOPSIS THALIANA ATP-BINDING CASSETTE G40, ATABCG40, ATP-BINDING CASSETTE G40, ATPDR12, PDR12, PLEIOTROPIC DRUG RESISTANCE 12；ABC transporter family involved in ABA transport and resistance to lead. Localizes to plasma membrane. Upregulated by lead. Expressed in leaves, flowers, stomata and roots.
10	TraesCS3A02G180200	3.87e-30	AT5G66390	PER72, PEROXIDASE 72,Encodes a peroxidase that is involved in lignin biosynthesis. Required for casparian strip lignification as well as partially required for SGN-dependent compensatory lignification.
10	TraesCS5A02G152700	3.05e-29	AT4G18640	MORPHOGENESIS OF ROOT HAIR 1, MRH1；Required for root hair elongation during tip growth. root hair cell differentiation； root, root hair cell,
10	TraesCS2B02G354400	5.46e-29	AT2G42490	COPPER AMINE OXIDASE ZETA, CUAO-ZETA；Peroxisome-localized copper amine oxidase involved in lateral root formation.amine metabolic process
10	TraesCS3D02G003600	1.98e-27	AT1G75500	UMAMIT5, USUALLY MULTIPLE ACIDS MOVE IN AND OUT TRANSPORTERS 5, WALLS ARE THIN 1, WAT1； auxin efflux, plant-type secondary cell wall biogenesis, positive regulation of auxin metabolic process, positive regulation of tryptophan metabolic process, unidimensional cell growth； xylem fiber cell, xylem vessel member
10	TraesCS5D02G112500	2e-27	AT2G37170	PIP2;2, PIP2B, PLASMA MEMBRANE INTRINSIC PROTEIN 2, PLASMA MEMBRANE INTRINSIC PROTEIN 2;2；a member of the plasma membrane intrinsic protein subfamily PIP2. localizes to the plasma membrane and exhibits water transport activity in Xenopus oocyte. expressed specifically in the vascular bundles；
10	TraesCS1D02G109200	2.36e-27	AT1G09390	GDSL-motif esterase/acyltransferase/lipase. Enzyme group with broad substrate specificity that may catalyze acyltransfer or hydrolase reactions with lipid and non-lipid substrates.
10	TraesCS6D02G028900	2.73e-27	AT3G07040	RESISTANCE TO P. SYRINGAE PV MACULICOLA 1, RESISTANCE TO PSEUDOMONAS SYRINGAE 3, RPM1, RPS3；Contains an N-terminal tripartite nucleotide binding site and a C-terminal tandem array of leucine-rich repeats. Confers resistance to Pseudomonas syringae strains that carry the avirulence genes avrB and avrRpm1.
10	TraesCS5A02G144200	4.27e-27	AT2G19830	SNF7.2, VPS32； SNF7 family protein;vesicle-mediated transport；late endosome to vacuole transport via multivesicular body sorting pathway, vesicle budding from membrane
10	TraesCS1A02G105800	7.76e-27	AT1G09390	GDSL-motif esterase/acyltransferase/lipase. Enzyme group with broad substrate specificity that may catalyze acyltransfer or hydrolase reactions with lipid and non-lipid substrates.
10	TraesCS1B02G470500	2.62e-26	AT3G14470	NB-ARC domain-containing disease resistance protein;
10	TraesCS3D02G189900	2.37e-24	AT2G39040	Peroxidase superfamily protein; root
10	TraesCS3B02G215500	2.93e-24	AT5G64120	ATPRX71, PEROXIDASE 71, PRX71；Encodes a cell wall bound peroxidase that is induced by hypo-osmolarity and is involved in the lignification of cell walls. Class III peroxidase cell wall-targeted protein localized to the micropylar endosperm facing the radicle. Involved in seed germination.
10	TraesCS6D02G212200	4.25e-24	AT3G53260	Encodes phenylalanine lyase.
10	TraesCS2D02G326900	9.04e-24	AT3G48170	ALDEHYDE DEHYDROGENASE 10A9, ALDH10A9,ALDH10A9 encodes a protein that can function as a betaine aldehyde dehydrogenase in vitro. The C-terminal amino acids of this protein direct GFP to the peroxisome suggesting that ALDH10A9 accumulates in this organelle. ALDH10A9 transcript levels rise in response to ABA, NaCl, chilling, methyl viologen, and dehydration stress. The enzyme can catalyze the forma…
10	TraesCS5B02G405400	1.92e-23	AT3G49960	Its expression is enriched in root hair cells (compared to non-root hair cells) and this enrichment is associated with increase in the transcription-associated mark trimethylation of H3 lysine 4 (H3K4me3) and decrease in the Polycomb silencing-associated mark trimethylation of H3 lysine 27 (H3K27me3) in root hair cells relative to non-root hair cells.response to oxidative stress；root hair cell, t…
10	TraesCS2D02G381000	2.42e-22	AT4G21760	BETA-GLUCOSIDASE 47, BGLU47； beta-glucosidase 47;
10	TraesCS4A02G099100	7.83e-22	AT2G28760	UDP-XYL SYNTHASE 5, UXS5； D-xylose metabolic process, xylan biosynthetic process
10	TraesCS5D02G168000	1.04e-21	NA	NA
10	TraesCS2A02G327600	1.14e-21	AT2G42490	COPPER AMINE OXIDASE ZETA, CUAO-ZETA；Peroxisome-localized copper amine oxidase involved in lateral root formation.amine metabolic process
10	TraesCS3A02G293700	1.04e-20	AT3G58120	ATBZIP61, BZIP61；Encodes a member of the BZIP family of transcription factors. Forms heterodimers with the related protein AtbZIP34. Binds to G-boxes in vitro and is localized to the nucleus in onion epidermal cells. positive regulation of transcription, DNA-templated；
10	TraesCS5A02G400600	1.15e-20	AT3G49960	Its expression is enriched in root hair cells (compared to non-root hair cells) and this enrichment is associated with increase in the transcription-associated mark trimethylation of H3 lysine 4 (H3K4me3) and decrease in the Polycomb silencing-associated mark trimethylation of H3 lysine 27 (H3K27me3) in root hair cells relative to non-root hair cells.response to oxidative stress；root hair cell, t…
10	TraesCS5D02G410600	2.52e-20	AT3G49960	Its expression is enriched in root hair cells (compared to non-root hair cells) and this enrichment is associated with increase in the transcription-associated mark trimethylation of H3 lysine 4 (H3K4me3) and decrease in the Polycomb silencing-associated mark trimethylation of H3 lysine 27 (H3K27me3) in root hair cells relative to non-root hair cells.response to oxidative stress；root hair cell, t…
10	TraesCS7D02G038500	2.87e-20	AT4G28720	CKRC2, CYTOKININ INDUCED ROOT CURLING 2, YUC8, YUCCA 8；Auxin biosynthetic gene regulated by RVE1. Overexpression leads to suppression of bri1 phenotype.auxin biosynthetic process, brassinosteroid mediated signaling pathway, regulation of auxin biosynthetic process, response to cytokinin, response to ethylene； quiescent center, root, root tip, root vascular system,
10	TraesCS3B02G328400	4.99e-20	AT3G58120	ATBZIP61, BZIP61；Encodes a member of the BZIP family of transcription factors. Forms heterodimers with the related protein AtbZIP34. Binds to G-boxes in vitro and is localized to the nucleus in onion epidermal cells. positive regulation of transcription, DNA-templated；
10	TraesCS5A02G163000	5.72e-20	NA	NA
10	TraesCS3D02G299900	7.99e-20	AT3G62760	ATGSTF13；Encodes glutathione transferase belonging to the phi class of GSTs. toxin catabolic process
10	TraesCS4A02G400300	8.92e-20	AT3G50950	HOPZ-ACTIVATED RESISTANCE 1, ZAR1；Encodes a canonical CC-type NLR protein that is required for the recognition of the T3SE HopZ1a as well as several other Hop effectors from the pathogenic bacteria P. syringae.
10	TraesCS7D02G178100	8.62e-19	NA	NA
10	TraesCS2D02G418200	2.63e-18	AT2G32240	PAMP-INDUCED COILED COIL, PICC；PAMP induced protein involved in defense response. Interaction with UBAC2 proteins in the ER, is necessary for PAMP mediated accumulation of the callose synthase PMR4.
10	TraesCS4B02G062600	2.73e-18	AT1G02305	ATCATHB2；Encodes a capase involved in stress induced cell death. Proteolysis
10	TraesCS4A02G485900	2.88e-17	AT1G62660	VACUOLAR INVERTASE 1, VI1；Glycosyl hydrolases family 32 protein; carbohydrate metabolic process, cellular response to gibberellin stimulus, response to abscisic acid, response to bacterium, response to salt stress, response to water deprivation, sucrose metabolic process
10	TraesCS2B02G440200	5.42e-17	AT2G32240	PAMP-INDUCED COILED COIL, PICC；PAMP induced protein involved in defense response. Interaction with UBAC2 proteins in the ER, is necessary for PAMP mediated accumulation of the callose synthase PMR4.
10	TraesCS2D02G152600	8.68e-17	AT5G05340	PEROXIDASE 52, PRX52；Encodes a protein with sequence similarity to peroxidases that is involved in lignin biosynthesis. Loss of function mutations show abnormal development of xylem fibers and reduced levels of lignin biosynthetic enxymes.lignin biosynthetic process, positive regulation of syringal lignin biosynthetic process, xylem development
10	TraesCS3D02G293500	2.64e-16	AT3G58120	ATBZIP61, BZIP61；Encodes a member of the BZIP family of transcription factors. Forms heterodimers with the related protein AtbZIP34. Binds to G-boxes in vitro and is localized to the nucleus in onion epidermal cells. positive regulation of transcription, DNA-templated；
10	TraesCS6D02G262400	3.15e-16	NA	NA
10	TraesCS4D02G050600	5.86e-16	AT5G15490	UDP-GLUCOSE DEHYDROGENASE 3, UGD3； Encodes one of four UDP-glucose dehydrogenase UGD) genes. cell wall pectin metabolic process
10	TraesCS2B02G281200	1.25e-15	AT1G74160	TON1 RECRUITING MOTIF 4, TRM4；Member of a small gene family in Arabidopsis. Quadruple mutants in this family display defects in cell elongation.unidimensional cell growth；
10	TraesCS1B02G205300	2.62e-15	AT4G34890	ATXDH1, XANTHINE DEHYDROGENASE 1, XDH1；Encodes a xanthine dehydrogenase, involved in purine catabolism. Ubiquitously expressed, but the transcript level is altered during aging, senescence, salt and cold stress, ABA treatment, and dark treatment. RNAi lines that suppress both XDH1 and XDH2 produce small plants with reduced fertility and accelerated leaf senescence. Role in drought tolerance.purin…
10	TraesCS5B02G235500	3.71e-14	AT1G45207	Remorin family protein;
10	TraesCS2D02G148600	9.41e-14	AT4G36020	COLD SHOCK DOMAIN PROTEIN 1, COLD SHOCK PROTEIN 1, CSDP1, CSP1； Encodes a cold shock domain protein. Involved in cold acclimation by blocking the secondary structure of mRNA which in turn facilitates translation at cold temperature.DNA duplex unwinding, RNA secondary structure unwinding, response to cold；
10	TraesCS7A02G361600	1.24e-13	AT5G21105	Plant L-ascorbate oxidase;
10	TraesCS6B02G258400	2.03e-13	AT3G53260	Encodes phenylalanine lyase.
10	TraesCS7B02G265200	4.53e-13	AT5G21105	Plant L-ascorbate oxidase;
10	TraesCS4A02G486000	9.76e-13	AT1G62660	VACUOLAR INVERTASE 1, VI1；Glycosyl hydrolases family 32 protein; carbohydrate metabolic process, cellular response to gibberellin stimulus, response to abscisic acid, response to bacterium, response to salt stress, response to water deprivation, sucrose metabolic process
10	TraesCS4D02G256700	2.13e-12	AT2G14820	MAB4/ENP/NPY1-LIKE 3, MEL3, NAKED PINS IN YUC MUTANTS 2, NPY2；A member of the NPY gene family； Involved in auxin-mediated organogenesis. positive gravitropism；protein ubiquitination；embryo hypophysis, root meristem
10	TraesCS4D02G012900	4.81e-12	AT5G17920	METS1，Encodes a cytosolic cobalamin-independent methionine synthase, involved in methionine regeneration via the activated methyl cycle (SAM cycle). The protein undergoes thiolation following treatment with the oxidant tert-butylhydroperoxide. DNA methylation-dependent heterochromatin assembly, methionine biosynthetic process, positive regulation of histone H3-K9 methylation, response to zinc ion…
10	TraesCS5A02G143300	8.7e-12	AT3G58120	ATBZIP61, BZIP61，Encodes a member of the BZIP family of transcription factors. Forms heterodimers with the related protein AtbZIP34. Binds to G-boxes in vitro and is localized to the nucleus in onion epidermal cells. positive regulation of transcription, DNA-templated，
11	TraesCS2B02G225400	3.9e-265	AT5G26330	Cupredoxin superfamily protein;
11	TraesCS6D02G395900	5.66e-237	AT1G21250	CELL WALL-ASSOCIATED KINASE 1, PRO25, WAK1；cell surface receptor signaling pathway, defense response to fungus, phosphorylation, response to salicylic acid, response to virus；
11	TraesCS2D02G206000	1.02e-235	AT5G26330	Cupredoxin superfamily protein;
11	TraesCS7D02G486900	6.57e-207	AT3G03560	hypothetical protein;
11	TraesCS2B02G037900	1.63e-206	AT3G50950	HOPZ-ACTIVATED RESISTANCE 1, ZAR1；Encodes a canonical CC-type NLR protein that is required for the recognition of the T3SE HopZ1a as well as several other Hop effectors from the pathogenic bacteria P. syringae.
11	TraesCS6D02G255900	2.37e-206	AT5G23100	MIZU-KUSSEI-like protein (Protein of unknown function,
11	TraesCS5B02G535200	5.15e-202	AT4G00960	Protein kinase superfamily protein; protein phosphorylation
11	TraesCS6B02G002300	5.78e-177	NA	NA
11	TraesCS5D02G157300	1.02e-166	AT2G38320	TBL34, TRICHOME BIREFRINGENCE-LIKE 34；(domain of unknown function) domain. TBL gene family has 46 members, two of which (TBR/AT5G06700 and TBL3/AT5G01360) have been shown to be involved in the synthesis and deposition of secondary wall cellulose, presumably by influencing the esterification state of pectic polymers. A nomenclature for this gene family has been proposed (Volker Bischoff & Wolf Sch…
11	TraesCS5D02G005600	1.23e-166	AT3G50950	HOPZ-ACTIVATED RESISTANCE 1, ZAR1；Encodes a canonical CC-type NLR protein that is required for the recognition of the T3SE HopZ1a as well as several other Hop effectors from the pathogenic bacteria P. syringae.
11	TraesCS2A02G198000	5.48e-165	AT5G26330	Cupredoxin superfamily protein;
11	TraesCS5A02G151400	1.06e-163	AT2G40370	LAC5, LACCASE 5；Together with DP1/DIR12 involved in neolignan biosynthesis via sinapoylcholine/feruloylcholine.response to copper ion；located in Casparian strip, extracellular region
11	TraesCS5D02G156500	1.8e-159	AT5G05390	LAC12, LACCASE 12；putative laccase, a member of laccase family of genes； extracellular region
11	TraesCS1A02G128900	1.38e-146	AT4G29100	BASIC HELIX LOOP HELIX 68, BHLH68, PFA3；Member of basic helix loop helix protein family. Expressed primarily in vascular system. Overexpression causes ABA sensitivity.
11	TraesCS2D02G574300	1.29e-145	AT3G46530	RECOGNITION OF PERONOSPORA PARASITICA 11, RECOGNITION OF PERONOSPORA PARASITICA 13, RPP11, RPP13；Confers resistance to the biotrophic oomycete, Peronospora parasitica. Encodes an NBS-LRR type R protein with a putative amino-terminal leucine zipper. Fungal protein ATR13 induces RPP13 gene expression and disease resistance.
11	TraesCS6B02G333800	1.44e-140	AT5G66390	PER72, PEROXIDASE 72, PRX72;Encodes a peroxidase that is involved in lignin biosynthesis. Required for casparian strip lignification as well as partially required for SGN-dependent compensatory lignification. lignin biosynthetic process
11	TraesCS7A02G184200	3.86e-137	AT1G03010	Phototropic-responsive NPH3 family protein;pollen tube growth；protein ubiquitination
11	TraesCS4B02G173100	1.17e-136	AT1G79620	VASCULAR-RELATED RLK 1, VRLK1。VRLK1 is a LRR kinase involved in switching between cell elongation and secondary cell wall thickening.VRLK1 is a member of a gene family that includes a small number of recently duplicated paralogs.
11	TraesCS2A02G026200	4.82e-136	AT3G46530	RECOGNITION OF PERONOSPORA PARASITICA 11, RECOGNITION OF PERONOSPORA PARASITICA 13, RPP11, RPP13；Confers resistance to the biotrophic oomycete, Peronospora parasitica. Encodes an NBS-LRR type R protein with a putative amino-terminal leucine zipper. Fungal protein ATR13 induces RPP13 gene expression and disease resistance.
11	TraesCS6A02G217600	4.12e-135	AT3G59660	BAGP1；Encodes a C2-GRAM domain-containing protein that is induced by B. cinerea infection. It is required for cleavage of BAG6 and thus plays a role in mediating resistance to fungal infection.
11	TraesCS7A02G023100	1.34e-128	AT2G45550	CYP76C4, CYTOCHROME P450, FAMILY 76, SUBFAMILY C, POLYPEPTIDE 4；Member of CYP76C family of cytochrome P450 enzymes.Has geraniol 9- or 8-hydroxylase activity.
11	TraesCS4A02G117700	7.5e-128	AT2G47500	P-loop nucleoside triphosphate hydrolases superfamily protein with CH (Calponin Homology) domain-containing protein; microtubule-based movement
11	TraesCS5D02G463700	4.71e-126	AT1G03010	Phototropic-responsive NPH3 family protein;pollen tube growth；protein ubiquitination
11	TraesCS5B02G486000	1.53e-124	AT3G11030	TBL32, TRICHOME BIREFRINGENCE-LIKE 32； Encodes a member of the TBL (TRICHOME BIREFRINGENCE-LIKE) gene family containing a plant-specific DUF231 (domain of unknown function) domain.plant-type secondary cell wall biogenesis, xylan acetylation；xylem
11	TraesCS5D02G096200	1.25e-122	AT1G21230	WAK5, WALL ASSOCIATED KINASE 5；encodes a wall-associated kinase；cell surface receptor signaling pathway, protein phosphorylation
11	TraesCS2D02G002600	5.21e-121	AT1G21210	WAK4, WALL ASSOCIATED KINASE 4；cell wall-associated ser/thr kinase involved in cell elongation and lateral root development；unidimensional cell growth；root, trichome
11	TraesCS1A02G396200	7.21e-121	AT5G57550	XTH25, XTR3, XYLOGLUCAN ENDOTRANSGLUCOSYLASE/HYDROLASE 25, XYLOGLUCAN ENDOTRANSGLYCOSYLASE 3;xyloglucan endotransglycosylase-related protein (XTR3); xyloglucan metabolic process
11	TraesCS1D02G343800	2.37e-120	AT1G73860	P-loop containing nucleoside triphosphate hydrolases superfamily protein;microtubule-based movement； root hair cell,
11	TraesCS5B02G461900	1.77e-119	AT1G03010	Phototropic-responsive NPH3 family protein;pollen tube growth；protein ubiquitination
11	TraesCS6B02G201600	6.99e-115	AT3G19450	CAD, CAD-C, CAD4, CINNAMYL ALCOHOL DEHYDROGENASE 4；Encodes a catalytically active cinnamyl alcohol dehydrogenase which uses p-coumaryl aldehyde as a preferred substrate. It can also use caffeyl, coniferyl and d-hydroxyconiferyl aldehydes as substrates. lignin biosynthetic process；portion of vascular tissue, root
11	TraesCS3D02G247300	2.09e-109	NA	NA
11	TraesCS1A02G077700	2.39e-108	AT4G33420	PEROXIDASE 47, PRX47;Peroxidase superfamily protein;plant-type cell wall
11	TraesCS6D02G212200	1.14e-106	AT3G53260	Encodes phenylalanine lyase.
11	TraesCS6A02G173700	5.57e-106	AT3G19450	CAD, CAD-C, CAD4, CINNAMYL ALCOHOL DEHYDROGENASE 4；Encodes a catalytically active cinnamyl alcohol dehydrogenase which uses p-coumaryl aldehyde as a preferred substrate. It can also use caffeyl, coniferyl and d-hydroxyconiferyl aldehydes as substrates. lignin biosynthetic process；portion of vascular tissue, root
11	TraesCS5A02G084200	8.73e-104	AT1G21210	WAK4, WALL ASSOCIATED KINASE 4；cell wall-associated ser/thr kinase involved in cell elongation and lateral root development；unidimensional cell growth；root, trichome
11	TraesCS3D02G106100	2.29e-103	AT3G13730	CYP90D1, CYTOCHROME P450, FAMILY 90, SUBFAMILY D, POLYPEPTIDE 1；Encodes a cytochrome P-450 gene that is involved in brassinosteroid biosynthesis, most likely in the conversion step of teasterone (TE) to 3-dehydroteasterone (3DT), and/or 6-deoxoteasterone
11	TraesCS6D02G281600	6.15e-102	AT1G78060	Glycosyl hydrolase family protein;arabinan catabolic process, xylan catabolic process；
11	TraesCS6B02G331300	1.11e-97	AT1G78060	Glycosyl hydrolase family protein;arabinan catabolic process, xylan catabolic process；
11	TraesCS6D02G199900	1.19e-96	AT3G59660	BAGP1；Encodes a C2-GRAM domain-containing protein that is induced by B. cinerea infection. It is required for cleavage of BAG6 and thus plays a role in mediating resistance to fungal infection.
11	TraesCS3D02G450500	6.56e-93	AT3G21420	LATERAL BRANCHING OXIDOREDUCTASE 1, LBO1； LATERAL BRANCHING OXIDOREDUCTASE (LBO), encodes an oxidoreductase-like enzyme of the 2-oxoglutarate and Fe(II)-dependent dioxygenase superfamily. It is involved in the biosynthesis of strigolactones.
11	TraesCS1D02G404300	1.98e-91	AT5G57550	XTH25, XTR3, XYLOGLUCAN ENDOTRANSGLUCOSYLASE/HYDROLASE 25, XYLOGLUCAN ENDOTRANSGLYCOSYLASE 3;xyloglucan endotransglycosylase-related protein (XTR3); xyloglucan metabolic process
11	TraesCS5D02G005500	2.94e-88	AT4G00960	Protein kinase superfamily protein; protein phosphorylation
11	TraesCS4B02G186700	1.95e-87	AT2G47500	P-loop nucleoside triphosphate hydrolases superfamily protein with CH (Calponin Homology) domain-containing protein; microtubule-based movement
11	TraesCS3B02G121200	1.19e-86	AT3G13730	CYP90D1, CYTOCHROME P450, FAMILY 90, SUBFAMILY D, POLYPEPTIDE 1；Encodes a cytochrome P-450 gene that is involved in brassinosteroid biosynthesis, most likely in the conversion step of teasterone (TE) to 3-dehydroteasterone (3DT), and/or 6-deoxoteasterone
11	TraesCS4D02G188000	1.22e-85	AT2G47500	P-loop nucleoside triphosphate hydrolases superfamily protein with CH (Calponin Homology) domain-containing protein; microtubule-based movement
11	TraesCS2D02G352200	2.81e-85	NA	NA
11	TraesCS6D02G127100	1.97e-83	AT5G05340	PEROXIDASE 52, PRX52；Encodes a protein with sequence similarity to peroxidases that is involved in lignin biosynthesis. Loss of function mutations show abnormal development of xylem fibers and reduced levels of lignin biosynthetic enxymes.lignin biosynthetic process, positive regulation of syringal lignin biosynthetic process, xylem development
11	TraesCS6B02G258400	6.12e-82	AT3G53260	Encodes phenylalanine lyase.
11	TraesCS1B02G354200	2.57e-81	AT1G73860	P-loop containing nucleoside triphosphate hydrolases superfamily protein;microtubule-based movement； root hair cell,
11	TraesCS1D02G125100	6.04e-80	AT4G29100	BASIC HELIX LOOP HELIX 68, BHLH68, PFA3；Member of basic helix loop helix protein family. Expressed primarily in vascular system. Overexpression causes ABA sensitivity.
11	TraesCS6A02G222900	1.47e-79	AT2G37040	Encodes PAL1, a phenylalanine ammonia-lyase.
11	TraesCS2A02G473800	5.31e-76	AT3G14470	NB-ARC domain-containing disease resistance protein;
11	TraesCS1A02G409200	1.44e-75	NA	NA
11	TraesCS7D02G120200	2.79e-75	AT3G45680	NPF2.3，Major facilitator superfamily protein;NPF2.7, NRT1/ PTR FAMILY 2.7， Encodes a nitrate efflux transporter NAXT1 (for NITRATE EXCRETION TRANSPORTER1). Localized to the plasma membrane. NAXT1 belongs to a subclass of seven NAXT members from the large NITRATE TRANSPORTER1/PEPTIDE TRANSPORTER family and is mainly expressed in the cortex of mature roots.
11	TraesCS2A02G380500	5.64e-73	AT2G28315	UDP-XYLOSE TRANSPORTER1, UXT1；UXT1 is a member of the NST-KT subfamily of nucleotide/sugar transporters. It is localized to the golgi and ER. UXT1 functions as a UDP-Xyl transporter.UDP-xylose transmembrane transport, regulation of pectin biosynthetic process
11	TraesCS3B02G578100	8.08e-73	AT1G52360	Coatomer, beta subunit; endoplasmic reticulum to Golgi vesicle-mediated transport, intra-Golgi vesicle-mediated transport, intracellular protein transport, retrograde vesicle-mediated transport, Golgi to endoplasmic reticulum
11	TraesCS6D02G219800	2.33e-71	AT2G45820	REM1.3, REMORIN 1.3；Lipid raft regulatory protein, crucial for plasma membrane nanodomain assembly to control plasmodesmata aperture and functionality.
11	TraesCS6B02G166200	2.89e-70	AT5G05340	PEROXIDASE 52, PRX52；Encodes a protein with sequence similarity to peroxidases that is involved in lignin biosynthesis. Loss of function mutations show abnormal development of xylem fibers and reduced levels of lignin biosynthetic enxymes.lignin biosynthetic process, positive regulation of syringal lignin biosynthetic process, xylem development
11	TraesCS3B02G419200	1.7e-69	AT1G33470	RNA-binding (RRM/RBD/RNP motifs) family protein;
11	TraesCS4A02G491000	3.37e-68	AT3G46530	RECOGNITION OF PERONOSPORA PARASITICA 11, RECOGNITION OF PERONOSPORA PARASITICA 13, RPP11, RPP13；Confers resistance to the biotrophic oomycete, Peronospora parasitica. Encodes an NBS-LRR type R protein with a putative amino-terminal leucine zipper. Fungal protein ATR13 induces RPP13 gene expression and disease resistance.
11	TraesCS4A02G107400	5.84e-68	AT2G37090	IRREGULAR XYLEM 9, IRX9；The IRX9 gene encodes a putative family 43 glycosyl transferase. It was coordinately expressed with the cellulose synthase subunits during secondary cell wall formation. Cell wall analysis revealed a decrease in the abundance of xylan in the irx9 mutant, indicating that IRX9 is required for xylan synthesis. Mutants have irregular xylem phenotype suggesting a role in second…
11	TraesCS2B02G533900	7.63e-68	AT4G39170	Sec14p-like phosphatidylinositol transfer family protein;Golgi apparatus
11	TraesCS3D02G299900	1.32e-67	AT3G62760	ATGSTF13；Encodes glutathione transferase belonging to the phi class of GSTs. toxin catabolic process
11	TraesCS4D02G208400	2.38e-63	AT2G28930	APK1B, PBL10, PBS1-LIKE 10, PK1B, PROTEIN KINASE 1B；protein kinase 1B; positive regulation of stomatal opening, protein phosphorylation
11	TraesCS6B02G265700	1.97e-61	AT5G23750	Remorin family protein
11	TraesCS4A02G197900	5.91e-61	AT2G46710	ROP GUANOSINE TRIPHOSPHATASE (GTPASE)-ACTIVATING PROTEIN 3, ROPGAP3；ROP (Rho of plant GTPases) family member Involved in cell wall patterning. Encodes ROP inactivator, regulates the formation of ROP-activated domains; these in turn determined the pattern of cell wall pits. Positively regulates pit formation, but negatively regulates pit size, required for periodic formation of secondary cell wall…
11	TraesCS2D02G217400	1.05e-59	AT4G21390	B120；S-locus lectin protein kinase family protein;innate immune response；
11	TraesCS3A02G302100	1.27e-59	AT3G62760	Encodes glutathione transferase belonging to the phi class of GSTs. guard cell, root
11	TraesCS2B02G236800	2.44e-59	NA	NA
11	TraesCS5A02G490800	2.15e-58	AT5G13000	CALLOSE SYNTHASE 5, CALS5, GLS2, Responsible for the synthesis of callose deposited at the primary cell wall of meiocytes, tetrads and microspores. Required for exine formation during microgametogenesis and for pollen viability. Highest expression in meiocytes, tetrads, microspores and mature pollen.(1->3)-beta-D-glucan biosynthetic process, microsporogenesis, pollen development, pollen germinati…
11	TraesCS4A02G263800	4.3e-55	AT2G01910	ATMAP65-6, MAP65-6；Binds microtubules. Induces a crisscross mesh of microtubules, not bundles. Not involved in microtubule polymerization nor nucleation. Localizes to mitochondria. The mRNA is cell-to-cell mobile.
11	TraesCS1A02G179000	4.51e-55	AT5G09810	ACT7, ACTIN 7, ATACT7；Member of Actin gene family.Mutants are defective in germination and root growth. cell division, cytoskeleton organization, response to auxin, response to light stimulus, response to wounding, root development, root epidermal cell differentiation, root hair elongation, seed germination
11	TraesCSU02G095400	5.32e-55	AT5G45910	GDSL-motif esterase/acyltransferase/lipase. Enzyme group with broad substrate specificity that may catalyze acyltransfer or hydrolase reactions with lipid and non-lipid substrates.
11	TraesCS5D02G396300	8.41e-55	AT2G31900	MYOSIN 5, MYOSIN XI F, MYOSIN-LIKE PROTEIN XIF, XIF； Encodes an novel myosin isoform.actin filament-based movement
11	TraesCS2D02G376800	1.91e-54	AT2G28315	UDP-XYLOSE TRANSPORTER1, UXT1；UXT1 is a member of the NST-KT subfamily of nucleotide/sugar transporters. It is localized to the golgi and ER. UXT1 functions as a UDP-Xyl transporter.UDP-xylose transmembrane transport, regulation of pectin biosynthetic process
11	TraesCS6A02G138000	5.27e-51	AT5G05340	PEROXIDASE 52, PRX52；Encodes a protein with sequence similarity to peroxidases that is involved in lignin biosynthesis. Loss of function mutations show abnormal development of xylem fibers and reduced levels of lignin biosynthetic enxymes.lignin biosynthetic process, positive regulation of syringal lignin biosynthetic process, xylem development
11	TraesCS2B02G065600	1.3e-50	AT4G21410	CRK29, CYSTEINE-RICH RLK (RECEPTOR-LIKE PROTEIN KINASE) 29；Encodes a cysteine-rich receptor-like protein kinase.response to abscisic acid；protein serine/threonine kinase activity；Calcium signaling regulates polar transport of auxin
11	TraesCS3B02G334500	5.47e-49	AT3G62760	ATGSTF13；Encodes glutathione transferase belonging to the phi class of GSTs. toxin catabolic process
11	TraesCS6B02G276700	2.14e-48	AT1G02500	S-ADENOSYLMETHIONINE SYNTHETASE-1, SAM-1, SAM1; encodes a S-adenosylmethionine synthetase. SAM1 is regulated by protein S-nitrosylation. ethylene biosynthetic process; methionine adenosyltransferase activity, protein binding；root, root cortex,
11	TraesCS4B02G393000	9.31e-48	NA	NA
11	TraesCS2A02G211200	1.16e-47	AT4G21390	B120；S-locus lectin protein kinase family protein;innate immune response；
11	TraesCS2D02G014400	1.84e-46	AT3G30180	BR6OX2, BRASSINOSTEROID-6-OXIDASE 2, CYP85A2；Encodes a cytochrome p450 enzyme that catalyzes the last reaction in the production of brassinolide. brassinosteroid biosynthetic process；apical meristem,
11	TraesCS5D02G532400	2.06e-43	AT3G14470	NB-ARC domain-containing disease resistance protein;
11	TraesCS4B02G230800	4.18e-43	AT1G68130	IDD14BETA, INDETERMINATE(ID)-DOMAIN 14；Encodes the longer of two splice variants of a transcription factor involved in regulating starch metabolism in response to cold. root, root cortex, root endodermis, root stele,
11	TraesCSU02G033600	2.85e-41	NA	NA
11	TraesCS6D02G075800	3.06e-40	AT2G46760	GULLO6, L -GULONO-1,4-LACTONE ( L -GULL) OXIDASE 6；D-arabinono-1,4-lactone oxidase family protein;L-ascorbic acid biosynthetic process
11	TraesCS2B02G521700	6.33e-40	AT4G13930	SERINE HYDROXYMETHYLTRANSFERASE 4, SHM4；Encodes a serine hydroxymethyltransferase maximally expressed in root； L-serine catabolic process, circadian rhythm, folic acid metabolic process, glycine biosynthetic process from serine, one-carbon metabolic process, tetrahydrofolate interconversion, tetrahydrofolate metabolic process
11	TraesCS3D02G256200	1.18e-37	NA	NA
11	TraesCS7B02G098800	2.4e-37	AT1G10200	ATWLIM1, WLIM1；actin filament bundle assembly
11	TraesCS1A02G105800	7.19e-37	AT1G09390	GDSL-motif esterase/acyltransferase/lipase. Enzyme group with broad substrate specificity that may catalyze acyltransfer or hydrolase reactions with lipid and non-lipid substrates.
11	TraesCS3A02G389600	6.66e-36	AT1G33470	RNA-binding (RRM/RBD/RNP motifs) family protein;
11	TraesCS1D02G109200	6.89e-36	AT1G09390	GDSL-motif esterase/acyltransferase/lipase. Enzyme group with broad substrate specificity that may catalyze acyltransfer or hydrolase reactions with lipid and non-lipid substrates.
11	TraesCS4B02G220700	2.23e-35	AT3G09770	ABA INSENSITIVE RING PROTEIN 3, AIRP3, ATAIRP3, LOG2, LOSS OF GDU 2；Encodes a ubiquitin E3 ligase LOG2 (LOSS OF GDU2). Required for GLUTAMINE DUMPER1(GDU1)-induced amino secretion.abscisic acid-activated signaling pathway involved in stomatal movement, amino acid homeostasis, response to abscisic acid
11	TraesCS7B02G460400	7.47e-35	AT1G79990	coatomer subunit beta-2;endoplasmic reticulum to Golgi vesicle-mediated transport, intra-Golgi vesicle-mediated transport, intracellular protein transport, retrograde vesicle-mediated transport, Golgi to endoplasmic reticulum
11	TraesCS3A02G177700	3.51e-33	AT1G55550	P-loop containing nucleoside triphosphate hydrolases superfamily protein; cytoskeleton-dependent intracellular transport, microtubule-based movement
11	TraesCS5A02G091700	2.51e-32	AT3G03080	Zinc-binding dehydrogenase family protein;
11	TraesCS3A02G381100	2.02e-30	AT1G10940	SNRK2-4, SNRK2.4, SRK2A, SUCROSE NONFERMENTING 1-RELATED PROTEIN KINASE 2-4； Encodes a plant protein kinase similar to the calcium/calmodulin-dependent protein kinase subfamily and the SNF1 kinase subfamily (SnRK2) whose activity is activated by ionic (salt) and non-ionic (mannitol) osmotic stress. Kinase activity of its homolog in tobacco is induced by hyperosmotic condition within 1 minute. Pho…
11	TraesCS7A02G540200	2.09e-28	AT1G79990	coatomer subunit beta-2;endoplasmic reticulum to Golgi vesicle-mediated transport, intra-Golgi vesicle-mediated transport, intracellular protein transport, retrograde vesicle-mediated transport, Golgi to endoplasmic reticulum
11	TraesCS4D02G232000	4.84e-25	AT1G68130	IDD14, IDD14ALPHA, IDD14BETA, INDETERMINATE(ID)-DOMAIN 14；floral organ morphogenesis, gravitropism, leaf morphogenesis, positive regulation of auxin biosynthetic process, regulation of auxin polar transport, regulation of starch metabolic process, regulation of transcription, DNA-templated；primary root differentiation zone, primary root elongation zone, root, root cortex, root endodermis, root st…
11	TraesCS4B02G051200	1.12e-21	AT2G01910	ATMAP65-6, MAP65-6；Binds microtubules. Induces a crisscross mesh of microtubules, not bundles. Not involved in microtubule polymerization nor nucleation. Localizes to mitochondria. The mRNA is cell-to-cell mobile.
12	TraesCS2B02G531600	1.67e-273	AT5G07990	CYP75B1, CYTOCHROME P450 75B1,Required for flavonoid 3' hydroxylase activity. Enzyme abundance relative to CHS determines Quercetin/Kaempferol metabolite ratio. flavonoid biosynthetic process, response to UV, response to auxin
12	TraesCS3D02G402400	2.45e-234	AT3G26760	NAD(P)-binding Rossmann-fold superfamily protein;
12	TraesCS2D02G504100	2.73e-188	AT5G07990	CYP75B1, CYTOCHROME P450 75B1,Required for flavonoid 3' hydroxylase activity. Enzyme abundance relative to CHS determines Quercetin/Kaempferol metabolite ratio. flavonoid biosynthetic process, response to UV, response to auxin
12	TraesCS4A02G330800	1.24e-187	NA	NA
12	TraesCSU02G009300	5.32e-183	AT1G21270	WAK2, WALL-ASSOCIATED KINASE 2； cytoplasmic serine/threonine protein kinase induced by salicylic acid. mutant plants exhibit a loss of cell expansion and dependence on sugars and salts for seedling growth, affecting the expression and activity of vacuolar invertase.
12	TraesCS3A02G369700	2.01e-174	AT3G62150	ABCB21, ATP-BINDING CASSETTE B21, P-GLYCOPROTEIN 21, PGP21；Encodes a facultative transporter controlling auxin concentrations in plant cells.auxin efflux, auxin influx， pericycle, root,
12	TraesCS5B02G545500	7.96e-169	NA	NA
12	TraesCSU02G114300	2.74e-155	AT1G66950	ABCG39, ATP-BINDING CASSETTE G39, ATPDR11, PDR11, PLEIOTROPIC DRUG RESISTANCE 11；Encodes a plasma membrane-localized ABC transporter. Confers tolerance to herbicide paraquat.response to reactive oxygen species, xenobiotic transport
12	TraesCS4B02G359700	1.64e-152	AT2G46740	GULLO5, L -GULONO-1,4-LACTONE ( L -GULL) OXIDASE 5；Encodes a homolog of rat L-gulono-1,4-lactone (L-GulL) oxidase that is involved in the biosynthesis of L-ascorbic acid.L-ascorbic acid biosynthetic process
12	TraesCS1B02G470800	5.33e-151	AT3G24420	D14-LIKE2, DLK2；DLK2 is a divergent member of the DWARF14 family. It's expression is dependent on D14 and KAI2 but it does not appear to play a role in stringolactone metabolism.
12	TraesCS7D02G236300	3.65e-148	AT3G18180	KAN, KAN1, KANADI, KANADI 1； Encodes a KANADI protein (KAN) that regulates organ polarity in Arabidopsis. KAN is required for abaxial identity in both leaves and carpels, and encodes a nuclear-localized protein in the GARP family of putative transcription factors. KAN1 appears to be required for proper regulation of PIN1 in early embryogenesis. abaxial cell fate specification, adaxial/abaxial axi…
12	TraesCS3B02G339400	1.45e-147	AT5G51890	PEROXIDASE 66, PRX66；encodes peroxidase involved in the lignification of tracheary elements (TE) in roots；cellular oxidant detoxification
12	TraesCS6D02G010600	3.52e-134	NA	NA
12	TraesCS6A02G171800	1.12e-125	AT3G28345	ABCB15，Encodes an ATP-binding cassette (ABC) transporter. Expressed in the vascular tissue of primary stem. cortex, cotyledon, epidermis, flower, guard cell, hypocotyl, inflorescence meristem, parenchyma, peduncle, phloem, shoot apex, vascular bundle
12	TraesCS2D02G336900	6.17e-125	AT1G60680	NAD(P)-linked oxidoreductase superfamily protein;
12	TraesCSU02G111000	3.82e-124	AT3G55350	HHP1，PIF / Ping-Pong family of plant transposase;
12	TraesCS5B02G029700	1.08e-119	AT1G20050	HYD1, HYDRA1, MAD4, MIRNA ACTION DEFICIENT 4；C-8 sterol isomerase that also plays a role in miRNA function. sterol biosynthetic process
12	TraesCS3A02G414500	7.66e-119	NA	NA
12	TraesCS4B02G339700	9.81e-113	AT1G75220	ERD6-LIKE 6, ERDL6；Encodes a vacuolar glucose exporter that is induced in response to factors that activate vacuolar glucose pools like darkness, heat stress and wounding and repressed during conditions that trigger glucose accumulation in the vacuole like cold stress and external sugar supply.glucose homeostasis, positive regulation of seed germination_x000D_
12	TraesCS6B02G053100	1.1e-111	AT5G26660	MYB DOMAIN PROTEIN 86, MYB86； myb domain protein 86;negative regulation of transcription, DNA-templated；
12	TraesCS4B02G205400	1.21e-110	AT5G54500	FLAVODOXIN-LIKE QUINONE REDUCTASE 1, FQR1；Encodes a flavin mononucleotide-binding flavodoxin-like quinone reductase that is a primary auxin-response gene.
12	TraesCS3B02G347900	8.52e-109	AT4G01630	EXP17, EXPA17, EXPANSIN 17, EXPANSIN A17； member of Alpha-Expansin Gene Family.plant-type cell wall loosening, unidimensional cell growth；lateral root formation, plant-type cell wall loosening
12	TraesCS2B02G338400	8.12e-107	AT1G34580	Major facilitator superfamily protein;monosaccharide transmembrane transport
12	TraesCS2D02G318200	1.8e-102	AT1G34580	Major facilitator superfamily protein;monosaccharide transmembrane transport
12	TraesCS2B02G282400	3.57e-101	AT1G11260	ATSTP1, STP1, SUGAR TRANSPORTER 1； Encodes a H+/hexose cotransporter. monosaccharide transmembrane transport
12	TraesCS3D02G362700	5.19e-101	AT3G62150	ABCB21, ATP-BINDING CASSETTE B21, P-GLYCOPROTEIN 21, PGP21；Encodes a facultative transporter controlling auxin concentrations in plant cells.auxin efflux, auxin influx， pericycle, root,
12	TraesCS7B02G162100	5.82e-100	AT1G43160	ERF113, ETHYLENE RESPONSIVE FACTOR113, RAP2.6, RELATED TO AP2 6；encodes a member of the ERF (ethylene response factor) subfamily B-4 of ERF/AP2 transcription factor family (RAP2.6). The protein contains one AP2 domain. cellular response to heat, chloroplast organization, positive regulation of transcription, DNA-templated, regulation of transcription, DNA-templated, response to abscisic acid, res…
12	TraesCS3B02G478100	9.36e-99	NA	NA
12	TraesCS1A02G303100	8.36e-98	AT5G24910	CYP714A1, CYTOCHROME P450, FAMILY 714, SUBFAMILY A, POLYPEPTIDE 1, ELA1, EUI-LIKE P450 A1；heme binding, iron ion binding, monooxygenase activity, oxidoreductase activity, acting on paired donors, with incorporation or reduction of molecular oxygen
12	TraesCS2D02G583500	3.55e-96	AT1G22550	NPF5.16；Tonoplast localized pH dependent, low affinity nitrogen transporter.In shoots, expressed in leaf veins and mesophyll. In roots, GUS activity was detected in root vascular stele. More highly expressed in roots.nitrate transport； root, root vascular system,
12	TraesCS1B02G313400	3.01e-94	AT5G24910	CYP714A1, CYTOCHROME P450, FAMILY 714, SUBFAMILY A, POLYPEPTIDE 1, ELA1, EUI-LIKE P450 A1；heme binding, iron ion binding, monooxygenase activity, oxidoreductase activity, acting on paired donors, with incorporation or reduction of molecular oxygen
12	TraesCS1D02G101900	4.53e-94	NA	NA
12	TraesCS7D02G498100	1.27e-92	AT5G20960	AAO1, ALDEHYDE OXIDASE 1, ALDEHYDE OXIDASE ALPHA, AO1, AOALPHA, ARABIDOPSIS THALIANA ALDEHYDE OXIDASE 1, Encodes aldehyde oxidase AA01.auxin biosynthetic process
12	TraesCS6B02G011100	8.2e-91	AT5G54160	O-METHYLTRANSFERASE 1, O-METHYLTRANSFERASE 3, OMT1, OMT3； A caffeic acid/5-hydroxyferulic acid O-methyltransferase. Interacts with 14-4-3 proteins in yeast 2 hybrid assay. AtOMT1 (At5g54160) encodes a flavonol 3?-O-methyltransferase that is highly active towards quercetin and myricetin. The substrate specificity identifies the enzyme as flavonol 3?-methyltransferase which replaces the former anno…
12	TraesCS1D02G310100	6.77e-89	AT3G24503	ALDEHYDE DEHYDROGENASE 1A, ALDH1A,；Arabidopsis thaliana aldehyde dehydrogenase AtALDH1a mRNA. a sinapaldehyde dehydrogenase catalyzes both the oxidation of coniferylaldehyde and sinapaldehyde forming ferulic acid and sinapic acid, respectively；phenylpropanoid biosynthetic process
12	TraesCS1B02G466900	2.2e-88	AT1G50180	CAR1, CEL-ACTIVATED RESISTANCE 1；Host immune receptor which recognizes the conserved effectors AvrE and HopAA1.
12	TraesCS2B02G356100	2.14e-86	AT1G60690	NAD(P)-linked oxidoreductase superfamily protein; D-threo-aldose 1-dehydrogenase activity
12	TraesCS3B02G448600	1.78e-85	AT5G54160	O-METHYLTRANSFERASE 1, O-METHYLTRANSFERASE 3, OMT1, OMT3； A caffeic acid/5-hydroxyferulic acid O-methyltransferase. Interacts with 14-4-3 proteins in yeast 2 hybrid assay. AtOMT1 (At5g54160) encodes a flavonol 3?-O-methyltransferase that is highly active towards quercetin and myricetin. The substrate specificity identifies the enzyme as flavonol 3?-methyltransferase which replaces the former anno…
12	TraesCS5B02G572600	1.34e-84	AT1G66950	PDR11, PLEIOTROPIC DRUG RESISTANCE 11；Encodes a plasma membrane-localized ABC transporter. Confers tolerance to herbicide paraquat.response to reactive oxygen species, xenobiotic transport
12	TraesCS1D02G025100	6.55e-82	AT4G28360	Ribosomal protein L22p/L17e family protein;
12	TraesCS6D02G127900	2.77e-81	AT1G60710	ATB2， response to cadmium ion，D-threo-aldose 1-dehydrogenase activity，response to cadmium ion
12	TraesCS2B02G535500	1.34e-80	AT4G21585	ENDO4, ENDONUCLEASE 4；Encodes a putative endonuclease but no demonstrable endonuclease activity, either towards single stranded DNA or mismatches, has been seen in vitro.DNA catabolic process, RNA phosphodiester bond hydrolysis, endonucleolytic
12	TraesCS2D02G163300	1.59e-80	AT2G02990	RIBONUCLEASE 1, RNS1；Encodes a member of the ribonuclease T2 family that responds to inorganic phosphate starvation, and inhibits production of anthocyanin. Also involved in wound-induced signaling independent of jasmonic acid. Its expression is responsive to both phosphate (Pi) and phosphite (Phi) in roots. aging, anthocyanin-containing compound biosynthetic process, cellular response to phospha…
12	TraesCS2D02G287300	2.61e-80	AT4G13420	HAK5, HIGH AFFINITY K+ TRANSPORTER 5；Encodes a protein of the KUP/HAK/KT potassium channel class that is upregulated in the roots by K levels.potassium ion import across plasma membrane, potassium ion transport； root, root cortex, root stele,
12	TraesCS3A02G212300	1.22e-79	AT3G24503	Arabidopsis thaliana aldehyde dehydrogenase AtALDH1a mRNA. a sinapaldehyde dehydrogenase catalyzes both the oxidation of coniferylaldehyde and sinapaldehyde forming ferulic acid and sinapic acid, respectively； phenylpropanoid biosynthetic process
12	TraesCS1D02G302500	2.97e-78	AT5G24910	CYP714A1, CYTOCHROME P450, FAMILY 714, SUBFAMILY A, POLYPEPTIDE 1, ELA1, EUI-LIKE P450 A1；heme binding, iron ion binding, monooxygenase activity, oxidoreductase activity, acting on paired donors, with incorporation or reduction of molecular oxygen
12	TraesCS1D02G271500	5.4e-76	AT4G23240	CRK16, CYSTEINE-RICH RLK (RECEPTOR-LIKE PROTEIN KINASE) 16； Encodes a cysteine-rich receptor-like protein kinase.
12	TraesCS3D02G502500	2.15e-75	AT3G21070	NAD KINASE 1, NADK1；Encodes a protein with NAD(H) kinase activity.NADP biosynthetic process, phosphorylation
12	TraesCS4A02G349700	1.89e-74	AT3G62760	ATGSTF13；Encodes glutathione transferase belonging to the phi class of GSTs. toxin catabolic process
12	TraesCS1D02G361000	4.97e-73	AT1G74320	CEK2, CHOLINE/ETHANOLAMINE KINASE 2，encodes a choline kinase, whose expression is induced by high salt and mannitol.
12	TraesCS5D02G165700	1.18e-72	AT4G35220	CYCLASE2；Cyclase family protein; tryptophan catabolic process to kynurenine
12	TraesCS2D02G286800	3.87e-72	AT1G12880	NUDIX HYDROLASE HOMOLOG 12, NUDT12；nudix hydrolase homolog 12
12	TraesCS4D02G079500	3.98e-72	AT1G27740	ROOT HAIR DEFECTIVE 6-LIKE 4, RSL4；Basic helix-loop-helix (bHLH) transcription factor that is sufficient to promote postmitotic cell growth in root-hair cells. RSL4 is a direct transcriptional target of RHD6； positive regulation of transcription, DNA-templated, regulation of transcription, DNA-templated, response to auxin, root hair initiation
12	TraesCS2B02G340500	7.89e-71	AT4G39640	GAMMA-GLUTAMYL TRANSPEPTIDASE 1, GGT1；The gene encodes a gamma-glutamyltransferase (AKA gamma-glutamyl transpeptidase, EC 2.3.2.2) that is located in vascular tissues (predominantly phloem) of leaves and is involved in the degradation of glutathione. The encoded enzyme also mitigates oxidative stress by metabolizing GSSG (oxidized form of GSH - glutathione) in the apoplast.
12	TraesCS2D02G026400	1.51e-70	AT3G11480	BSMT1；The gene encodes a SABATH methyltransferase that methylates both salicylic acid and benzoic acid. It is highly expressed in flowers, induced by biotic and abiotic stress and thought to be involved in direct defense mechanism.defense response, methylation, response to other organism, response to wounding
12	TraesCS1D02G095400	1.93e-70	AT3G62760	ATGSTF13；Encodes glutathione transferase belonging to the phi class of GSTs. toxin catabolic process
12	TraesCS5B02G202700	5.81e-70	AT4G37980	ELI3, ELI3-1, ELICITOR-ACTIVATED GENE 3, ELICITOR-ACTIVATED GENE 3-1；NADPH-dependent cinnamaldehyde and hexenal reductase involved in the production of green leaf volitile compounds. green leaf volatile biosynthetic process, plant-type hypersensitive response,
12	TraesCS4A02G264800	5.2e-67	AT2G01830	AHK4, ARABIDOPSIS HISTIDINE KINASE 4, ATCRE1, CRE1, CYTOKININ RESPONSE 1, Histidine kinase: cytokinin-binding receptor that transduces cytokinin signals across the plasma membrane； embryonic root morphogenesis, osmosensory signaling pathway, protein phosphorylation, regulation of seed germination, regulation of shoot system development, response to water deprivation； cellular response to phosphat…
12	TraesCS6D02G161200	2.25e-66	AT3G28345	ABCB15，Encodes an ATP-binding cassette (ABC) transporter. Expressed in the vascular tissue of primary stem. cortex, cotyledon, epidermis, flower, guard cell, hypocotyl, inflorescence meristem, parenchyma, peduncle, phloem, shoot apex, vascular bundle
12	TraesCS5A02G205700	1.34e-65	AT4G37980	ELI3, ELI3-1, ELICITOR-ACTIVATED GENE 3, ELICITOR-ACTIVATED GENE 3-1；NADPH-dependent cinnamaldehyde and hexenal reductase involved in the production of green leaf volitile compounds. green leaf volatile biosynthetic process, plant-type hypersensitive response,
12	TraesCS6D02G127800	3.38e-65	AT1G10370	Encodes GSTU17 (Glutathione S-Transferase U17). Functions as a negative component of stress-mediated signal transduction pathways in drought and salt stress responses. de-etiolation, glutathione metabolic process, lateral root development, negative regulation of response to water deprivation, response to growth hormone, response to salt stress, toxin catabolic process
12	TraesCS4A02G063800	1.23e-64	AT5G16570	GLN1;4, GLUTAMINE SYNTHETASE 1;4；Encodes a cytosolic glutamine synthetase, the enzyme has high affinity with substrate ammonium； nitrate assimilation
12	TraesCS2A02G340600	1.76e-64	AT1G34580	Major facilitator superfamily protein;monosaccharide transmembrane transport
12	TraesCS2A02G170600	5.81e-62	AT2G05940	PBL14, PBS1-LIKE 14, Encodes a receptor-like cytoplasmic kinase that phosphorylates the host target RIN4, leading to the activation of a plant innate immune receptor RPM1.defense response to bacterium
12	TraesCS4A02G486500	3.18e-59	AT3G46730	NB-ARC domain-containing disease resistance protein
12	TraesCS3A02G124700	3.37e-59	AT3G53150	UDP-GLUCOSYL TRANSFERASE 73D1, UGT73D1，UDP-glucosyl transferase 73D1
12	TraesCS5B02G155400	9.28e-59	AT2G37280	PDR5, PLEIOTROPIC DRUG RESISTANCE 5；Encodes an ATP-binding cassette (ABC) transporter. Expressed in the vascular tissue of primary stem.
12	TraesCS7A02G264500	1.83e-58	AT5G61820	stress up-regulated Nod 19 protein;功能未知
12	TraesCS5B02G031800	5.1e-57	AT3G17630	ATCHX19, CATION/H+ EXCHANGER 19, CHX19；member of Putative Na+/H+ antiporter family；cation transport, regulation of pH
12	TraesCS2B02G305900	6.45e-57	AT4G13420	HAK5, HIGH AFFINITY K+ TRANSPORTER 5；Encodes a protein of the KUP/HAK/KT potassium channel class that is upregulated in the roots by K levels.potassium ion import across plasma membrane, potassium ion transport； root, root cortex, root stele,
12	TraesCS3B02G290300	2.19e-56	AT2G47000	ABCB4, ARABIDOPSIS P-GLYCOPROTEIN 4, ATABCB4, ATP-BINDING CASSETTE B4, ATPGP4, MDR4, MULTIDRUG RESISTANCE 4, P-GLYCOPROTEIN 4, PGP4；Encodes an auxin efflux transmembrane transporter that is a member of the multidrug resistance P-glycoprotein (MDR/PGP) subfamily of ABC transporters. Functions in the basipetal redirection of auxin from the root tip. Exhibits apolar plasma membrane localization in t…
12	TraesCS7D02G277500	4.25e-54	AT3G52880	ATMDAR1, MDAR1, MONODEHYDROASCORBATE REDUCTASE 1；Encodes a peroxisomal monodehydroascorbate reductase, involved in the ascorbate-glutathione cycle which removes toxic H2O2；hydrogen peroxide catabolic process
12	TraesCS1B02G350800	1.1e-53	AT2G16060	HB1, HEMOGLOBIN 1, Encodes a class 1 nonsymbiotic hemoglobin induced by low oxygen levels with very high oxygen affinity. It is not likely to be a hemoglobin transporter because of its extremely high affinity for oxygen. Overexpression impairs cold stress-induced nitric oxide (NO) production.
12	TraesCS5A02G213900	1.84e-53	AT4G37980	ATCAD7, CAD7, CHR, CINNAMALDEHYDE AND HEXENAL REDUCTASE, green leaf volatile biosynthetic process, plant-type hypersensitive response, response to bacterium
12	TraesCS3B02G334500	2.65e-53	AT3G62760	ATGSTF13；Encodes glutathione transferase belonging to the phi class of GSTs. toxin catabolic process
12	TraesCS6D02G245900	5.33e-53	AT5G45580	G2-LIKE FLAVONOID REGULATOR, GFR;GARP-G2-like transcription factor involved in low temperature regulation of flavonoid biosynthesis.
12	TraesCS2D02G313700	3.81e-51	AT1G59960	NAD(P)-linked oxidoreductase superfamily protein;
12	TraesCS5A02G092000	7.68e-51	AT2G47710	Adenine nucleotide alpha hydrolases-like superfamily protein;Golgi apparatus, cytoplasm, cytosol, plant-type vacuole, plasma membrane
12	TraesCS5A02G022200	1.31e-50	AT4G14880	OLD3, ONSET OF LEAF DEATH 3； Encodes a cytosolic isoform of cytosolic O-acetylserine(thiol)lyase, a key enzyme in cysteine biosynthesis and for the fixation of inorganic sulfide. It catalyzes the formation of cysteine from O-acetylserine and inorganic sulfide. Gene expression is predominant in the root cortex and the xylem parenchyma. Gene expression is induced in leave, stems and roots by high s…
12	TraesCS2B02G497300	3.98e-48	NA	NA
12	TraesCS3D02G001600	5.01e-48	AT3G04630	WDL1, WVD2-LIKE 1；Member of a small gene family which have a KLEEK domain which may be involved in protein- protein interactions. Over expression of WDL1 results in abnormal root development；Encodes a novel protein. The wvd2 gain-of-function mutant has impaired cell expansion and root waving, and changed root skewing. establishment or maintenance of cell polarity, microtubule bundle formation, mi…
12	TraesCS2D02G398200	7.94e-48	AT1G12740	CYP87A2, CYTOCHROME P450, FAMILY 87, SUBFAMILY A, POLYPEPTIDE 2；encodes a protein with cytochrome P450 domain； brassinosteroid biosynthetic process, brassinosteroid homeostasis, multicellular ；root
12	TraesCS4A02G104300	8.01e-48	AT5G02780	GLUTATHIONE TRANSFERASE LAMBDA 1, GSTL1；Encodes a member of the lambda family of glutathione transferases. It has thiol transferase activity and self S-glutathionylation activity in vitro.
12	TraesCS4D02G240700	1.32e-47	AT5G16570	GLN1;4, GLUTAMINE SYNTHETASE 1;4；Encodes a cytosolic glutamine synthetase, the enzyme has high affinity with substrate ammonium； nitrate assimilation
12	TraesCS2B02G516300	7.85e-47	AT1G55120	6-FRUCTAN EXOHYDROLASE, ATCWINV3, ATFRUCT5, BETA-FRUCTOFURANOSIDASE 5, FRUCT5
12	TraesCS7B02G162600	1.1e-46	AT5G61820	stress up-regulated Nod 19 protein;功能未知
12	TraesCS5D02G039900	2.7e-45	AT3G17630	ATCHX19, CATION/H+ EXCHANGER 19, CHX19；member of Putative Na+/H+ antiporter family；cation transport, regulation of pH
12	TraesCS2D02G507900	1.01e-44	AT4G21585	Encodes a putative endonuclease but no demonstrable endonuclease activity, either towards single stranded DNA or mismatches, has been seen in vitro.DNA catabolic process, RNA phosphodiester bond hydrolysis, endonucleolytic
12	TraesCS2D02G568100	4.52e-43	NA	NA
12	TraesCS4B02G048500	1.73e-40	AT1G76680	12-OXOPHYTODIENOATE REDUCTASE 1, ARABIDOPSIS 12-OXOPHYTODIENOATE REDUCTASE 1, ATOPR1, OPR1； Encodes a member of an alpha/beta barrel fold family of FMN-containing oxidoreductases. One of the closely related 12-oxophytodienoic acid reductases. Expressed predominately in root. Up-regulated by senescence and jasmonic acid. Induced by salicylic acid. Independent of NPR1 for their induction by salicyl…
12	TraesCS4B02G240900	1.92e-38	AT5G16570	GLN1;4, GLUTAMINE SYNTHETASE 1;4；Encodes a cytosolic glutamine synthetase, the enzyme has high affinity with substrate ammonium； nitrate assimilation
12	TraesCS1A02G344300	3.28e-38	AT1G51880	RHS6, ROOT HAIR SPECIFIC 6； root hair specific 6；kinase activity, protein serine kinase activity, protein threonine kinase activity；root hair cell
12	TraesCS5B02G097900	2.35e-36	AT3G03080	Zinc-binding dehydrogenase family protein;
12	TraesCS5D02G032300	4.34e-36	AT3G50950	HOPZ-ACTIVATED RESISTANCE 1, ZAR1；Encodes a canonical CC-type NLR protein that is required for the recognition of the T3SE HopZ1a as well as several other Hop effectors from the pathogenic bacteria P. syringae.
12	TraesCS2A02G026400	6.03e-35	NA	NA
12	TraesCS4D02G300400	1.12e-34	AT5G48930	HCT, HYDROXYCINNAMOYL-COA SHIKIMATE/QUINATE HYDROXYCINNAMOYL TRANSFERASE。At5g48930 has been shown to encode for the hydroxycinnamoyl-Coenzyme A shikimate/quinate hydroxycinnamoyltransferase (HCT) both synthesizing and catabolizing the hydroxycinnamoyleste
12	TraesCS3A02G302100	3.01e-31	AT3G62760	Encodes glutathione transferase belonging to the phi class of GSTs. guard cell, root
12	TraesCS5D02G103800	1.94e-30	AT3G03080	Zinc-binding dehydrogenase family protein;
12	TraesCS3B02G049100	2.42e-18	AT1G18390	LEAF RUST 10 DISEASE-RESISTANCE LOCUS RECEPTOR- LIKE PROTEIN KINASE-LIKE 1.1, LEAF RUST 10 DISEASE-RESISTANCE LOCUS RECEPTOR- LIKE PROTEIN KINASE-LIKE 1.2, LRK10L1.1, LRK10L1.2；Serine/Threonine kinase family catalytic domain protein;cellular response to abscisic acid stimulus, cellular response to water deprivation, photoperiodism, flowering
12	TraesCS5D02G005400	2.11e-16	AT3G14470	NB-ARC domain-containing disease resistance protein;
13	TraesCS5A02G230500	0	AT3G25710	ATAIG1, BASIC HELIX-LOOP-HELIX 32, BHLH32, TARGET OF MONOPTEROS 5, TMO5;Encodes a basic helix-loop-helix transcription factor that is expressed in the hypophysis-adjacent embryo cells, and is required and partially sufficient for MP-dependent root initiation. Involved in response to phosphate starvation. Negative regulator of root hair development, anthocyanin formation and Pi content. Its expres…
13	TraesCS5D02G237300	0	AT3G25710	ATAIG1, BASIC HELIX-LOOP-HELIX 32, BHLH32, TARGET OF MONOPTEROS 5, TMO5;Encodes a basic helix-loop-helix transcription factor that is expressed in the hypophysis-adjacent embryo cells, and is required and partially sufficient for MP-dependent root initiation. Involved in response to phosphate starvation. Negative regulator of root hair development, anthocyanin formation and Pi content. Its expres…
13	TraesCS4D02G316800	3.06e-248	AT2G18060	VASCULAR RELATED NAC-DOMAIN PROTEIN 1, VND1；Encodes a NAC-domain transcription factor that is expressed in developing vessels and protoxylem. Along with other members of this family, VND1 appears to regulate the development of genes required for secondary cell wall biosynthesis.positive regulation of secondary cell wall biogenesis, regulation of transcription, DNA-templated, xylem vessel member c…
13	TraesCS1D02G155500	6.64e-232	NA	NA
13	TraesCS4B02G320300	2.58e-228	AT2G18060	VASCULAR RELATED NAC-DOMAIN PROTEIN 1, VND1；Encodes a NAC-domain transcription factor that is expressed in developing vessels and protoxylem. Along with other members of this family, VND1 appears to regulate the development of genes required for secondary cell wall biosynthesis.positive regulation of secondary cell wall biogenesis, regulation of transcription, DNA-templated, xylem vessel member c…
13	TraesCS4B02G217400	6.06e-222	AT3G25710	ATAIG1, BASIC HELIX-LOOP-HELIX 32, BHLH32, TARGET OF MONOPTEROS 5, TMO5;Encodes a basic helix-loop-helix transcription factor that is expressed in the hypophysis-adjacent embryo cells, and is required and partially sufficient for MP-dependent root initiation. Involved in response to phosphate starvation. Negative regulator of root hair development, anthocyanin formation and Pi content. Its expres…
13	TraesCS4D02G217700	4.71e-199	AT3G25710	ATAIG1, BASIC HELIX-LOOP-HELIX 32, BHLH32, TARGET OF MONOPTEROS 5, TMO5;Encodes a basic helix-loop-helix transcription factor that is expressed in the hypophysis-adjacent embryo cells, and is required and partially sufficient for MP-dependent root initiation. Involved in response to phosphate starvation. Negative regulator of root hair development, anthocyanin formation and Pi content. Its expres…
13	TraesCS5B02G229000	1.29e-193	AT3G25710	ATAIG1, BASIC HELIX-LOOP-HELIX 32, BHLH32, TARGET OF MONOPTEROS 5, TMO5;Encodes a basic helix-loop-helix transcription factor that is expressed in the hypophysis-adjacent embryo cells, and is required and partially sufficient for MP-dependent root initiation. Involved in response to phosphate starvation. Negative regulator of root hair development, anthocyanin formation and Pi content. Its expres…
13	TraesCS1A02G158200	2.01e-170	NA	NA
13	TraesCS3B02G224500	2.19e-164	AT5G26660	MYB DOMAIN PROTEIN 86, MYB86； myb domain protein 86; negative regulation of transcription, DNA-templated
13	TraesCS2A02G089000	3.12e-161	AT4G28850	XTH26, XYLOGLUCAN ENDOTRANSGLUCOSYLASE/HYDROLASE 26； cell wall biogenesis, xyloglucan metabolic process；root hair cell, trichoblast
13	TraesCS3D02G392900	5.46e-158	AT3G59690	IQ-DOMAIN 13, IQD13； Member of IQ67 (CaM binding) domain containing family.
13	TraesCS2B02G309000	1.99e-151	AT2G27740	RAB6-interacting golgin (DUF662);
13	TraesCS1B02G174200	4.63e-148	NA	NA
13	TraesCS5D02G152400	3.82e-137	AT4G35350	XCP1, XYLEM CYSTEINE PEPTIDASE 1。tracheary element vacuolar protein
13	TraesCS3B02G126200	8.06e-135	AT4G29230	NAC DOMAIN CONTAINING PROTEIN 75, NAC075, NAC domain protein involved in negative regulation of flowering. regulation of vegetative phase change；root vascular system
13	TraesCS5A02G138700	2.56e-130	AT4G35350	XCP1, XYLEM CYSTEINE PEPTIDASE 1。tracheary element vacuolar protein
13	TraesCS5B02G138300	4.05e-127	AT4G35350	XCP1, XYLEM CYSTEINE PEPTIDASE 1。tracheary element vacuolar protein
13	TraesCS3A02G419400	1.21e-123	NA	NA
13	TraesCS3A02G107400	4.63e-116	AT4G29230	NAC DOMAIN CONTAINING PROTEIN 75, NAC075, NAC domain protein involved in negative regulation of flowering. regulation of vegetative phase change；root vascular system
13	TraesCS3D02G109400	1.16e-115	AT4G29230	NAC DOMAIN CONTAINING PROTEIN 75, NAC075, NAC domain protein involved in negative regulation of flowering. regulation of vegetative phase change；root vascular system
13	TraesCS5B02G060100	3.7e-112	AT3G63300	FKD1, FORKED 1；Encodes a pleckstrin homology domain- and DUF828-containing protein. auxin-activated signaling pathway, leaf vascular tissue pattern formation, phloem or xylem histogenesis, post-Golgi vesicle-mediated transport, response to auxin, signal transduction； portion of vascular tissue, root, root vascular system,
13	TraesCS5A02G056700	1.65e-111	AT3G63300	FKD1, FORKED 1；Encodes a pleckstrin homology domain- and DUF828-containing protein. auxin-activated signaling pathway, leaf vascular tissue pattern formation, phloem or xylem histogenesis, post-Golgi vesicle-mediated transport, response to auxin, signal transduction； portion of vascular tissue, root, root vascular system,
13	TraesCS4B02G077400	3.39e-104	NA	NA
13	TraesCS1B02G340800	2.17e-103	AT5G67470	FH6, FORMIN HOMOLOG 6；cell wall, cytoplasm, nucleolus, nucleus, phragmoplast, spindle
13	TraesCS2A02G444000	2.97e-93	AT1G67510	Leucine-rich repeat protein kinase family protein;protein phosphorylation
13	TraesCS4D02G359600	2.51e-92	AT5G60690	IFL, IFL1, INTERFASCICULAR FIBERLESS, INTERFASCICULAR FIBERLESS 1, REV, REVOLUTA；REVOLUTA regulates meristem initiation at lateral positions. a member of a small homeodomain-leucine zipper family. Has overlapping functions with PHAVOLUTA and PHABULOSA.cell differentiation, determination of bilateral symmetry, meristem initiation, polarity specification of adaxial/abaxial axis, radial pattern form…
13	TraesCS4D02G075800	1.52e-84	NA	NA
13	TraesCS4B02G385200	2.27e-77	AT5G60690	IFL, IFL1, INTERFASCICULAR FIBERLESS, INTERFASCICULAR FIBERLESS 1, REV, REVOLUTA；REVOLUTA regulates meristem initiation at lateral positions. a member of a small homeodomain-leucine zipper family. Has overlapping functions with PHAVOLUTA and PHABULOSA.cell differentiation, determination of bilateral symmetry, meristem initiation, polarity specification of adaxial/abaxial axis, radial pattern form…
13	TraesCS1D02G026500	1.01e-61	AT4G35350	XCP1, XYLEM CYSTEINE PEPTIDASE 1。tracheary element vacuolar protein
13	TraesCS5D02G067900	1.02e-59	AT4G14740	FL3, FORKED-LIKE3； post-Golgi vesicle-mediated transport, signal transduction； auxin-activated signaling pathway, leaf vascular tissue pattern formation, phloem or xylem histogenesis
13	TraesCS4A02G237700	2.61e-56	NA	NA
13	TraesCS3B02G454800	2.76e-56	NA	NA
13	TraesCS7D02G261100	2.37e-50	AT1G27920	MAP65-8, MICROTUBULE-ASSOCIATED PROTEIN 65-8。microtubule-associated protein 65-8;(source:Araport11)
13	TraesCS2A02G026200	2.8e-47	AT3G46530	RECOGNITION OF PERONOSPORA PARASITICA 11, RECOGNITION OF PERONOSPORA PARASITICA 13, RPP11, RPP13；Confers resistance to the biotrophic oomycete, Peronospora parasitica. Encodes an NBS-LRR type R protein with a putative amino-terminal leucine zipper. Fungal protein ATR13 induces RPP13 gene expression and disease resistance.
13	TraesCS6D02G287100	1.42e-45	AT1G69530	AT-EXP1, ATEXP1, ATEXPA1, ATHEXP ALPHA 1.2, EXP1, EXPA1, EXPANSIN 1, EXPANSIN A1；Member of Alpha-Expansin Gene Family. Naming convention from the Expansin Working Group； plant-type cell wall loosening, regulation of stomatal movement, response to gibberellin, response to red light, syncytium formation, unidimensional cell growth；root, root tip, lateral root,
13	TraesCS5A02G375800	3.41e-43	AT2G34710	PHABULOSA, PHABULOSA 1D, PHB, PHB-1D； Dominant PHB mutations cause transformation of abaxial leaf fates into adaxial leaf fates. Encodes a member of HD-Zip family which contains homeodomain-leucine zipper domains and domain similar to a mammalian sterol binding domain. adaxial/abaxial pattern specification, determination of bilateral symmetry, integument development, meristem initiation, polarity…
13	TraesCS2B02G465200	1.92e-41	AT1G67510	Leucine-rich repeat protein kinase family protein;protein phosphorylation
13	TraesCS7A02G260100	8.97e-40	AT1G27920	MAP65-8, MICROTUBULE-ASSOCIATED PROTEIN 65-8。microtubule-associated protein 65-8;(source:Araport11)
13	TraesCS5D02G485800	3.16e-37	AT2G40320	TBL33, TRICHOME BIREFRINGENCE-LIKE 33；plant-type secondary cell wall biogenesis, xylan acetylation；xylem
13	TraesCS3D02G092800	2.4e-34	AT5G50150	LOTR1 protein has an unknown function. It contains both DUF4409 and DUF239 domains. Loss of function mutations show defects in formation of the Casparian band- which is correlated with mis localization of CASP1.
13	TraesCS2A02G580000	1.42e-33	AT1G63430	Leucine-rich repeat protein kinase family protein; protein phosphorylation
13	TraesCS4D02G114200	1.6e-31	AT2G36020	HVA22-LIKE PROTEIN J, HVA22J；HVA22-like protein J;
13	TraesCS6A02G137100	2.43e-31	AT3G20570	EARLY NODULIN-LIKE PROTEIN 9, ENODL9；early nodulin-like protein 9; anchored component of plasma membrane；
13	TraesCS1D02G254200	4.54e-28	AT1G03440	Leucine-rich repeat (LRR) family protein;defense response, signal transduction
13	TraesCS6D02G162800	8.35e-28	AT3G19450	CAD, CAD-C, CAD4, CINNAMYL ALCOHOL DEHYDROGENASE 4；Encodes a catalytically active cinnamyl alcohol dehydrogenase which uses p-coumaryl aldehyde as a preferred substrate. It can also use caffeyl, coniferyl and d-hydroxyconiferyl aldehydes as substrates. lignin biosynthetic process；portion of vascular tissue, root
13	TraesCS1D02G123800	1.2e-27	AT3G16490	IQ-DOMAIN 26, IQD26；Member of IQ67 (CaM binding) domain containing family.
13	TraesCS5A02G549700	2.16e-25	AT5G60690	IFL, IFL1, INTERFASCICULAR FIBERLESS, INTERFASCICULAR FIBERLESS 1, REV, REVOLUTA；REVOLUTA regulates meristem initiation at lateral positions. a member of a small homeodomain-leucine zipper family. Has overlapping functions with PHAVOLUTA and PHABULOSA.cell differentiation, determination of bilateral symmetry, meristem initiation, polarity specification of adaxial/abaxial axis, radial pattern form…
13	TraesCS4A02G074700	4.16e-24	AT1G68130	IDD14, IDD14ALPHA, IDD14BETA, INDETERMINATE(ID)-DOMAIN 14；floral organ morphogenesis, gravitropism, leaf morphogenesis, positive regulation of auxin biosynthetic process, regulation of auxin polar transport, regulation of starch metabolic process, regulation of transcription, DNA-templated；primary root differentiation zone, primary root elongation zone, root, root cortex, root endodermis, root st…
13	TraesCS5B02G378000	1.01e-23	AT2G34710	PHABULOSA, PHABULOSA 1D, PHB, PHB-1D； Dominant PHB mutations cause transformation of abaxial leaf fates into adaxial leaf fates. Encodes a member of HD-Zip family which contains homeodomain-leucine zipper domains and domain similar to a mammalian sterol binding domain. adaxial/abaxial pattern specification, determination of bilateral symmetry, integument development, meristem initiation, polarity…
13	TraesCS2D02G508400	2.24e-23	AT4G21585	Encodes a putative endonuclease but no demonstrable endonuclease activity, either towards single stranded DNA or mismatches, has been seen in vitro.DNA catabolic process, RNA phosphodiester bond hydrolysis, endonucleolytic
13	TraesCS7D02G006700	2.09e-22	NA	NA
13	TraesCS4B02G234600	3.58e-22	AT5G65700	BAM1, BARELY ANY MERISTEM 1； Encodes a CLAVATA1-related receptor kinase-like protein required for both shoot and flower meristem function. Very similar to BAM2,with more than 85% a.a. identity. It has a broad expression pattern and is involved in vascular strand development in the leaf, control of leaf shape, size and symmetry, male gametophyte development and ovule specification and function. An…
13	TraesCS5A02G245200	7.52e-22	AT4G37080	ternary complex factor MIP1 leucine-zipper protein (Protein of unknown function, DUF547);
13	TraesCS7D02G399300	7.63e-21	AT5G35670	IQ-DOMAIN 33, IQD33；Member of IQ67 (CaM binding) domain containing family.
13	TraesCS4B02G247300	5.17e-20	AT1G13750	PAP1, PURPLE ACID PHOSPHATASE 1； Encodes a purple acid phosphatase whose expression is responsive to both phosphate (Pi) and phosphite (Phi) in roots.
13	TraesCS4D02G246600	6.4e-18	AT1G13750	PAP1, PURPLE ACID PHOSPHATASE 1；Encodes a purple acid phosphatase whose expression is responsive to both phosphate (Pi) and phosphite (Phi) in roots.
13	TraesCS3B02G181400	2.52e-17	AT4G29100	BASIC HELIX LOOP HELIX 68, BHLH68, PFA3；Member of basic helix loop helix protein family. Expressed primarily in vascular system. Overexpression causes ABA sensitivity.
13	TraesCS4A02G104500	2.74e-17	NA	NA
13	TraesCS6A02G307900	2.27e-16	AT1G69530	AT-EXP1, ATEXP1, ATEXPA1, ATHEXP ALPHA 1.2, EXP1, EXPA1, EXPANSIN 1, EXPANSIN A1；Member of Alpha-Expansin Gene Family. Naming convention from the Expansin Working Group； plant-type cell wall loosening, regulation of stomatal movement, response to gibberellin, response to red light, syncytium formation, unidimensional cell growth；root, root tip, lateral root,
13	TraesCS2D02G285500	2.89e-16	AT5G13250	RING finger protein;
13	TraesCS5D02G385300	2.42e-15	AT2G34710	PHABULOSA, PHABULOSA 1D, PHB, PHB-1D； Dominant PHB mutations cause transformation of abaxial leaf fates into adaxial leaf fates. Encodes a member of HD-Zip family which contains homeodomain-leucine zipper domains and domain similar to a mammalian sterol binding domain. adaxial/abaxial pattern specification, determination of bilateral symmetry, integument development, meristem initiation, polarity…
13	TraesCS5D02G141600	3.37e-15	AT3G06130	ATHMP25, HEAVY METAL ASSOCIATED PROTEIN 25，cell wall, cytoplasm，
13	TraesCS2A02G498600	2.05e-14	AT5G16510	REVERSIBLY GLYCOSYLATED PROTEIN 5, RGP5； RGP5 is a member of the reversably-glycosylated family of proteins. Analyses using tagged RGP5 suggest that it is present in the cytosol and in association with the Golgi apparatus. UDP-L-arabinose metabolic process, plant-type cell wall biogenesis
13	TraesCS5D02G191500	2.99e-14	AT2G25737	Sulfite exporter TauE/SafE family protein； protein ubiquitination； Cul4A-RING E3 ubiquitin ligase complex
13	TraesCS2B02G065600	3.31e-14	AT4G21410	CRK29, CYSTEINE-RICH RLK (RECEPTOR-LIKE PROTEIN KINASE) 29；Encodes a cysteine-rich receptor-like protein kinase.response to abscisic acid；protein serine/threonine kinase activity；Calcium signaling regulates polar transport of auxin
13	TraesCS5B02G216000	3.45e-14	AT1G21430	Flavin-binding monooxygenase family protein; regulation of anatomical structure morphogenesis, response to ethylene； auxin biosynthetic process
13	TraesCS1D02G155200	5.68e-14	AT5G60690	IFL, IFL1, INTERFASCICULAR FIBERLESS, INTERFASCICULAR FIBERLESS 1, REV, REVOLUTA；REVOLUTA regulates meristem initiation at lateral positions. a member of a small homeodomain-leucine zipper family. Has overlapping functions with PHAVOLUTA and PHABULOSA.cell differentiation, determination of bilateral symmetry, meristem initiation, polarity specification of adaxial/abaxial axis, radial pattern form…
13	TraesCS7B02G304800	7.77e-14	AT5G35670	IQ-DOMAIN 33, IQD33；Member of IQ67 (CaM binding) domain containing family.
13	TraesCS7B02G095500	5.05e-13	AT1G73590	ARABIDOPSIS THALIANA PIN-FORMED 1, ATPIN1, PIN-FORMED 1, PIN1；Encodes an auxin efflux carrier involved in shoot and root development. It is involved in the maintenance of embryonic auxin gradients. Loss of function severely affects organ initiation, pin1 mutants are characterised by an inflorescence meristem that does not initiate any flowers, resulting in the formation of a naked inflorescence s…
13	TraesCS7D02G191600	5.14e-13	AT1G73590	ARABIDOPSIS THALIANA PIN-FORMED 1, ATPIN1, PIN-FORMED 1, PIN1；Encodes an auxin efflux carrier involved in shoot and root development. It is involved in the maintenance of embryonic auxin gradients. Loss of function severely affects organ initiation, pin1 mutants are characterised by an inflorescence meristem that does not initiate any flowers, resulting in the formation of a naked inflorescence s…
13	TraesCS6D02G265600	2.67e-12	AT1G77380	AAP3, AMINO ACID PERMEASE 3, ATAAP3；Amino acid permease which transports basic amino acids.amino acid transmembrane transport, basic amino acid transport, defense response
13	TraesCS4B02G230800	8.28e-12	AT1G68130	IDD14BETA, INDETERMINATE(ID)-DOMAIN 14；Encodes the longer of two splice variants of a transcription factor involved in regulating starch metabolism in response to cold. root, root cortex, root endodermis, root stele,
13	TraesCS5D02G545000	8.28e-12	AT5G13750	ZIFL1, ZINC INDUCED FACILITATOR-LIKE 1； zinc induced facilitator-like 1; basipetal auxin transport, gravitropism, regulation of stomatal closure, response to water deprivation, root development； root system
13	TraesCS1B02G294900	1.45e-11	AT3G15980	Coatomer, beta subunit; endoplasmic reticulum to Golgi vesicle-mediated transport, intra-Golgi vesicle-mediated transport, intracellular protein transport, retrograde vesicle-mediated transport, Golgi to endoplasmic reticulum
13	TraesCS5D02G329600	3.86e-11	AT1G19940	GH9B5, GLYCOSYL HYDROLASE 9B5；glycosyl hydrolase 9B5;
13	TraesCS1A02G222200	8.14e-11	AT3G11040	ENDO-BETA-N-ACETYGLUCOSAMINIDASE 85B, ENGASE85B； Encodes a cytosolic beta-endo-N-acetyglucosaminidase (ENGase). ENGases N-glycans cleave the O-glycosidic linkage between the two GlcNAc residues of the N-glycan core structure and thus generate a protein with a single GlcNAc attached to asparagine.N-glycan processing, protein deglycosylation
13	TraesCS3D02G003600	1.15e-10	AT1G75500	UMAMIT5, USUALLY MULTIPLE ACIDS MOVE IN AND OUT TRANSPORTERS 5, WALLS ARE THIN 1, WAT1； auxin efflux, plant-type secondary cell wall biogenesis, positive regulation of auxin metabolic process, positive regulation of tryptophan metabolic process, unidimensional cell growth； xylem fiber cell, xylem vessel member
13	TraesCS7D02G297200	1.07e-09	AT4G22540	ORP2A, OSBP(OXYSTEROL BINDING PROTEIN)-RELATED PROTEIN 2A；OSBP(oxysterol binding protein)-related protein 2A; signal transduction
13	TraesCS6D02G075800	1.19e-09	AT2G46760	GULLO6, L -GULONO-1,4-LACTONE ( L -GULL) OXIDASE 6；D-arabinono-1,4-lactone oxidase family protein;L-ascorbic acid biosynthetic process
13	TraesCS2A02G286900	8.23e-09	AT5G13250	RING finger protein;
13	TraesCS1A02G118400	2.87e-08	AT2G22670	IAA8, INDOLEACETIC ACID-INDUCED PROTEIN 8； Encodes a transcriptional repressor of the auxin response that is auxin inducible and is involved in lateral root formation. lateral root formation, negative regulation of lateral root development, negative regulation of transcription, DNA-templated, response to auxin
13	TraesCS7A02G190600	9.45e-08	AT2G01420	ARABIDOPSIS PIN-FORMED 4, ATPIN4, PIN-FORMED 4, PIN4；Encodes a putative auxin efflux carrier that is localized in developing and mature root meristems. It is involved in the maintenance of embryonic auxin gradients. A role for AtPIN4 in generating a sink for auxin below the quiescent center of the root meristem that is essential for auxin distribution and patterning is proposed. In the root, PIN4…
13	TraesCS2D02G376800	2.79e-06	AT2G28315	UDP-XYLOSE TRANSPORTER1, UXT1；UXT1 is a member of the NST-KT subfamily of nucleotide/sugar transporters. It is localized to the golgi and ER. UXT1 functions as a UDP-Xyl transporter.UDP-xylose transmembrane transport, regulation of pectin biosynthetic process
13	TraesCS2B02G535800	2.83e-06	AT4G21585	ENDO4, ENDONUCLEASE 4；Encodes a putative endonuclease but no demonstrable endonuclease activity, either towards single stranded DNA or mismatches, has been seen in vitro.DNA catabolic process, RNA phosphodiester bond hydrolysis, endonucleolytic
13	TraesCS4D02G232000	3.4e-06	AT1G68130	IDD14, IDD14ALPHA, IDD14BETA, INDETERMINATE(ID)-DOMAIN 14；floral organ morphogenesis, gravitropism, leaf morphogenesis, positive regulation of auxin biosynthetic process, regulation of auxin polar transport, regulation of starch metabolic process, regulation of transcription, DNA-templated；primary root differentiation zone, primary root elongation zone, root, root cortex, root endodermis, root st…
13	TraesCS4D02G256700	5.75e-06	AT2G14820	MAB4/ENP/NPY1-LIKE 3, MEL3, NAKED PINS IN YUC MUTANTS 2, NPY2；A member of the NPY gene family； Involved in auxin-mediated organogenesis. positive gravitropism；protein ubiquitination；embryo hypophysis, root meristem
13	TraesCS4D02G306200	6.64e-06	AT5G18410	KLK, KLUNKER, LPL2, PIR, PIR121, PIROGI, PIROGI 121, PIRP, SRA1；distorted trichomes and exhibits a diffuse actin cytoskeleton；actin cytoskeleton organization, actin nucleation, trichome morphogenesis
13	TraesCS1A02G231200	1.71e-05	AT2G47520	ERF71, ETHYLENE RESPONSE FACTOR 71,encodes a member of the ERF (ethylene response factor) subfamily B-2 of ERF/AP2 transcription factor family. The protein contains one AP2 domain. There are 5 members in this subfamily including RAP2.2 AND RAP2.12. It plays a role in hypoxia-induced root slanting. cellular response to hypoxia, regulation of root development, response to anoxia；root system,
13	TraesCS3D02G031400	0.000195817	AT1G23000	ATHMP05, HEAVY METAL ASSOCIATED PROTEIN 5；Heavy metal transport/detoxification superfamily protein;
13	TraesCS4D02G188000	0.00050035	AT2G47500	P-loop nucleoside triphosphate hydrolases superfamily protein with CH (Calponin Homology) domain-containing protein; microtubule-based movement
13	TraesCS4B02G173500	0.00080101	AT4G16340	SPIKE1, SPK1；Encodes SPIKE1 (SPK1), the lone DOCK family guanine nucleotide exchange factor (GEF) in Arabidopsis. SPK1 is a peripheral membrane protein that accumulates at, and promotes the formation of, a specialized domain of the endoplasmic reticulum (ER) termed the ER exit site (ERES). SPK1 promotes polarized growth and cell-cell adhesion in the leaf epidermis. Mutant has seedling lethal; cot…
13	TraesCS4B02G186700	0.00219408	AT2G47500	P-loop nucleoside triphosphate hydrolases superfamily protein with CH (Calponin Homology) domain-containing protein; microtubule-based movement
13	TraesCS4A02G131100	0.00281665	AT4G16340	SPIKE1, SPK1；Encodes SPIKE1 (SPK1), the lone DOCK family guanine nucleotide exchange factor (GEF) in Arabidopsis. SPK1 is a peripheral membrane protein that accumulates at, and promotes the formation of, a specialized domain of the endoplasmic reticulum (ER) termed the ER exit site (ERES). SPK1 promotes polarized growth and cell-cell adhesion in the leaf epidermis. Mutant has seedling lethal; cot…
13	TraesCS1A02G320500	0.0158851	AT5G54500	FLAVODOXIN-LIKE QUINONE REDUCTASE 1, FQR1；Encodes a flavin mononucleotide-binding flavodoxin-like quinone reductase that is a primary auxin-response gene.
13	TraesCS2A02G380500	0.0697529	AT2G28315	UDP-XYLOSE TRANSPORTER1, UXT1；UXT1 is a member of the NST-KT subfamily of nucleotide/sugar transporters. It is localized to the golgi and ER. UXT1 functions as a UDP-Xyl transporter.UDP-xylose transmembrane transport, regulation of pectin biosynthetic process
13	TraesCS1B02G332700	0.099647	AT5G54500	FLAVODOXIN-LIKE QUINONE REDUCTASE 1, FQR1；Encodes a flavin mononucleotide-binding flavodoxin-like quinone reductase that is a primary auxin-response gene.
13	TraesCS7B02G146700	0.856598	AT2G42320	nucleolar protein gar2-like protein;
13	TraesCS1A02G105800	1	AT1G09390	GDSL-motif esterase/acyltransferase/lipase. Enzyme group with broad substrate specificity that may catalyze acyltransfer or hydrolase reactions with lipid and non-lipid substrates.
13	TraesCS3D02G346600	1	AT2G37080	ICR2, INTERACTOR OF CONSTITUTIVELY ACTIVE ROP2, RIP2, RIP3, ROP INTERACTIVE PARTNER 2, ROP INTERACTIVE PARTNER 3；Encodes RIP2 (ROP interactive partner 2), a putative Rho protein effector, interacting specifically with the active form of ROPs (Rho proteins of plants).
14	TraesCS6A02G419900	0	AT5G13000	CALLOSE SYNTHASE 5, CALS5, GLS2, Responsible for the synthesis of callose deposited at the primary cell wall of meiocytes, tetrads and microspores. Required for exine formation during microgametogenesis and for pollen viability. Highest expression in meiocytes, tetrads, microspores and mature pollen.(1->3)-beta-D-glucan biosynthetic process, microsporogenesis, pollen development, pollen germinati…
14	TraesCS2B02G152000	0	AT2G38760	ANN3, ANNAT3, ANNEXIN 3, ATANN3; Annexins are calcium binding proteins that are localized in the cytoplasm. When cytosolic Ca2+ increases, they relocate to the plasma membrane. response to cold, response to heat, response to salt stress, response to water deprivation;
14	TraesCS6A02G381900	0	AT1G80110	PHLOEM PROTEIN 2-B11, PP2-B11；phloem protein 2-B11;protein ubiquitination
14	TraesCS7D02G035400	0	AT3G07040	RESISTANCE TO P. SYRINGAE PV MACULICOLA 1, RESISTANCE TO PSEUDOMONAS SYRINGAE 3, RPM1, RPS3；Contains an N-terminal tripartite nucleotide binding site and a C-terminal tandem array of leucine-rich repeats. Confers resistance to Pseudomonas syringae strains that carry the avirulence genes avrB and avrRpm1.
14	TraesCS7D02G035500	0	AT3G07040	RESISTANCE TO P. SYRINGAE PV MACULICOLA 1, RESISTANCE TO PSEUDOMONAS SYRINGAE 3, RPM1, RPS3；Contains an N-terminal tripartite nucleotide binding site and a C-terminal tandem array of leucine-rich repeats. Confers resistance to Pseudomonas syringae strains that carry the avirulence genes avrB and avrRpm1.
14	TraesCS2A02G089900	0	AT2G38480	CASP-LIKE PROTEIN 4B1, CASPL4B1；Uncharacterized protein family (UPF0497);
14	TraesCS6D02G366600	0	AT2G02360	PHLOEM PROTEIN 2-B10, PP2-B10；phloem protein 2-B10;protein ubiquitination；Encodes an F-box protein containing a Nictaba-related lectin domain that can act as a carbohydrate-binding protein.Expression is induced by SA and pathogenic bacteria.
14	TraesCS2D02G087800	2.01e-267	AT2G38480	CASP-LIKE PROTEIN 4B1, CASPL4B1；Uncharacterized protein family (UPF0497);
14	TraesCS6B02G421100	1.06e-265	AT1G09155	PHLOEM PROTEIN 2-B15, PP2-B15；phloem protein 2-B15;
14	TraesCS6D02G406000	1.24e-264	AT2G31960	GLUCAN SYNTHASE-LIKE 3, GSL03；encodes a protein similar to callose synthase；(1->3)-beta-D-glucan biosynthetic process
14	TraesCS4A02G418200	8.4e-231	AT1G32900	GBSS1, GRANULE BOUND STARCH SYNTHASE 1；UDP-Glycosyltransferase superfamily protein;starch biosynthetic process；
14	TraesCS6B02G273200	1.17e-225	AT5G55050	GDSL-motif esterase/acyltransferase/lipase. Enzyme group with broad substrate specificity that may catalyze acyltransfer or hydrolase reactions with lipid and non-lipid substrates.
14	TraesCS6B02G468600	7.4e-222	AT5G13000	CALLOSE SYNTHASE 5, CALS5, GLS2, Responsible for the synthesis of callose deposited at the primary cell wall of meiocytes, tetrads and microspores. Required for exine formation during microgametogenesis and for pollen viability. Highest expression in meiocytes, tetrads, microspores and mature pollen.(1->3)-beta-D-glucan biosynthetic process, microsporogenesis, pollen development, pollen germinati…
14	TraesCS2D02G310400	7.25e-219	AT4G02600	MILDEW RESISTANCE LOCUS O 1, MLO1； A member of a large family of seven-transmembrane domain proteins specific to plants, homologs of the barley mildew resistance locus o (MLO) protein. The Arabidopsis genome contains 15 genes encoding MLO proteins, with localization in plasma membrane. Phylogenetic analysis revealed four clades of closely-related AtMLO genes. ATMLO1 belongs to the clade II, with …
14	TraesCS1A02G200700	3.9e-216	AT4G10465	HEAVY METAL ASSOCIATED PROTEIN 34, HIPP44；Heavy metal transport/detoxification superfamily protein;
14	TraesCS2A02G312100	4.74e-210	AT4G02600	MILDEW RESISTANCE LOCUS O 1, MLO1； A member of a large family of seven-transmembrane domain proteins specific to plants, homologs of the barley mildew resistance locus o (MLO) protein. The Arabidopsis genome contains 15 genes encoding MLO proteins, with localization in plasma membrane. Phylogenetic analysis revealed four clades of closely-related AtMLO genes. ATMLO1 belongs to the clade II, with …
14	TraesCS2B02G328700	1.16e-202	AT4G02600	MILDEW RESISTANCE LOCUS O 1, MLO1； A member of a large family of seven-transmembrane domain proteins specific to plants, homologs of the barley mildew resistance locus o (MLO) protein. The Arabidopsis genome contains 15 genes encoding MLO proteins, with localization in plasma membrane. Phylogenetic analysis revealed four clades of closely-related AtMLO genes. ATMLO1 belongs to the clade II, with …
14	TraesCS1A02G239600	8.3e-201	AT2G38750	ANNAT4, ANNEXIN 4, ATANN4；Annexins are a family of calcium dependent membrane binding proteins though to be involved in Golgi mediated secretion. This is one of four annexins identified in Arabidopsis.response to abscisic acid, response to cold, response to heat, response to osmotic stress, response to salt stress, response to water deprivation
14	TraesCS4A02G358500	3e-197	AT1G09460	Carbohydrate-binding X8 domain superfamily protein; carbohydrate metabolic process
14	TraesCS5B02G245300	2.14e-189	AT3G54140	NPF8.1, NRT1/ PTR FAMILY 8.1, PEPTIDE TRANSPORTER 1, PTR1；Encodes a di- and tri-peptide transporter that recognizes a variety of different amino acid combinations. GFP-tagged PTR1 localizes to the plasma membrane and has 8 to 11 predicted transmembrane domains. PTR1 is expressed in a number of different vascular tissues throughout the plant based on promoter:GUS expression analysis. ptr1 mutants …
14	TraesCS4A02G332200	8.64e-188	NA	NA
14	TraesCS6A02G234200	1.01e-183	AT5G23370	GRAM domain-containing protein / ABA-responsive protein-like protein;
14	TraesCS4B02G280100	1.42e-180	AT2G38750	ANNAT4, ANNEXIN 4, ATANN4；Annexins are a family of calcium dependent membrane binding proteins though to be involved in Golgi mediated secretion. This is one of four annexins identified in Arabidopsis.response to abscisic acid, response to cold, response to heat, response to osmotic stress, response to salt stress, response to water deprivation
14	TraesCS5D02G513400	1.57e-172	AT1G09460	Carbohydrate-binding X8 domain superfamily protein; carbohydrate metabolic process
14	TraesCS7B02G233500	2.14e-168	AT1G30080	Glycosyl hydrolase superfamily protein;
14	TraesCS6A02G253200	1.42e-157	AT3G04290	LI-TOLERANT LIPASE 1, LTL1；hyperosmotic salinity response, response to lithium ion, response to salicylic acid
14	TraesCS7D02G329400	5.04e-157	AT1G30080	Glycosyl hydrolase superfamily protein;
14	TraesCS6D02G234600	8.48e-152	AT5G55050	GDSL-motif esterase/acyltransferase/lipase. Enzyme group with broad substrate specificity that may catalyze acyltransfer or hydrolase reactions with lipid and non-lipid substrates.
14	TraesCS1A02G239700	7.05e-147	AT1G35720	ANN1, ANNAT1, ANNEXIN 1, ATANN1,Encodes a member of the annexin gene family, a diverse, multigene family of calcium-dependent, membrane-binding proteins. The protein was determined to have peroxidase activity. calcium ion transmembrane transport, phloem sucrose unloading, potassium ion export across plasma membrane, primary root development, response to abscisic acid, response to cold, response t…
14	TraesCS5D02G005600	4.72e-142	AT3G50950	HOPZ-ACTIVATED RESISTANCE 1, ZAR1；Encodes a canonical CC-type NLR protein that is required for the recognition of the T3SE HopZ1a as well as several other Hop effectors from the pathogenic bacteria P. syringae.
14	TraesCS4D02G251000	6.33e-137	NA	NA
14	TraesCS4A02G053500	2.03e-134	NA	NA
14	TraesCS7D02G181600	1.04e-117	AT1G35720	ANN1, ANNAT1, ANNEXIN 1, ATANN1, Encodes a member of the annexin gene family, a diverse, multigene family of calcium-dependent, membrane-binding proteins. The protein was determined to have peroxidase activity. This activity is thought to be dependent on the presence of post-translational modifications (most likely phosphorylation). The protein was shown to be present as a mixture of monomer and …
14	TraesCS3D02G543900	2.99e-117	AT2G37050	Leucine-rich repeat protein kinase family protein;
14	TraesCS4B02G202300	7.13e-114	AT1G07710	Ankyrin repeat family protein;regulation of protein dephosphorylation；
14	TraesCS6B02G182300	1.8e-111	AT3G14570	ATGSL04, ATGSL4, GLUCAN SYNTHASE-LIKE 4, GSL04, GSL4；encodes a protein similar to callose synthase
14	TraesCS2A02G402200	3e-104	AT3G61850	DAG1, DOF AFFECTING GERMINATION 1；Zinc finger transcription factor of the Dof family involved in the control of seed germination.negative regulation of transcription, DNA-templated, response to red or far red light, seed germination； primary root differentiation zone, primary root elongation zone, root, root stele,
14	TraesCS6B02G263000	2.18e-101	AT5G23370	GRAM domain-containing protein / ABA-responsive protein-like protein;
14	TraesCS1D02G203700	1.44e-99	AT1G05260	RARE COLD INDUCIBLE GENE 3, RCI3, RCI3A;Encodes a cold-inducible cationic peroxidase that is involved in the stress response. In response to low temperature, RCI3 transcripts accumulate in the aerial part and in roots of etiolated seedlings but only in roots of light-grown seedlings.
14	TraesCS6D02G216600	4.98e-94	AT5G23370	GRAM domain-containing protein / ABA-responsive protein-like protein;
14	TraesCS4B02G230800	6.99e-91	AT1G68130	IDD14BETA, INDETERMINATE(ID)-DOMAIN 14；Encodes the longer of two splice variants of a transcription factor involved in regulating starch metabolism in response to cold. root, root cortex, root endodermis, root stele,
14	TraesCS4D02G232000	5.77e-90	AT1G68130	IDD14, IDD14ALPHA, IDD14BETA, INDETERMINATE(ID)-DOMAIN 14；floral organ morphogenesis, gravitropism, leaf morphogenesis, positive regulation of auxin biosynthetic process, regulation of auxin polar transport, regulation of starch metabolic process, regulation of transcription, DNA-templated；primary root differentiation zone, primary root elongation zone, root, root cortex, root endodermis, root st…
14	TraesCS6D02G144200	1.48e-89	AT3G14570	ATGSL04, ATGSL4, GLUCAN SYNTHASE-LIKE 4, GSL04, GSL4；encodes a protein similar to callose synthase
14	TraesCS1B02G351600	2.51e-86	AT1G78580	TPS1, TREHALOSE-6-PHOSPHATE SYNTHASE, TREHALOSE-6-PHOSPHATE SYNTHASE 1；Encodes an enzyme putatively involved in trehalose biosynthesis. The protein has a trehalose synthase (TPS)-like domain but no trehalose phosphatase (TPP)-like domain. ATTPS1 is able to complement yeast tps1 mutants in vivo. The gene product modulates cell growth but not cell differentiation by determining cell wall deposition…
14	TraesCS3B02G578100	1.81e-83	AT1G52360	Coatomer, beta subunit; endoplasmic reticulum to Golgi vesicle-mediated transport, intra-Golgi vesicle-mediated transport, intracellular protein transport, retrograde vesicle-mediated transport, Golgi to endoplasmic reticulum
14	TraesCS4A02G074700	7.41e-82	AT1G68130	IDD14, IDD14ALPHA, IDD14BETA, INDETERMINATE(ID)-DOMAIN 14；floral organ morphogenesis, gravitropism, leaf morphogenesis, positive regulation of auxin biosynthetic process, regulation of auxin polar transport, regulation of starch metabolic process, regulation of transcription, DNA-templated；primary root differentiation zone, primary root elongation zone, root, root cortex, root endodermis, root st…
14	TraesCS2B02G065600	8.59e-81	AT4G21410	CRK29, CYSTEINE-RICH RLK (RECEPTOR-LIKE PROTEIN KINASE) 29；Encodes a cysteine-rich receptor-like protein kinase.response to abscisic acid；protein serine/threonine kinase activity；Calcium signaling regulates polar transport of auxin
14	TraesCS1D02G431700	1.52e-78	AT1G64110	DAA1, DUO1-ACTIVATED ATPASE 1； Target promoter of the male germline-specific transcription factor DUO1.pollen sperm cell differentiation；
14	TraesCS6B02G265700	4.5e-78	AT5G23750	Remorin family protein
14	TraesCS5B02G535200	1.89e-77	AT4G00960	Protein kinase superfamily protein; protein phosphorylation
14	TraesCS2A02G297700	9.39e-77	AT3G44220	NHL17； Late embryogenesis abundant (LEA) hydroxyproline-rich glycoprotein family; anchored component of plasma membrane, plasmodesma
14	TraesCS6D02G219800	2.04e-76	AT2G45820	REM1.3, REMORIN 1.3；Lipid raft regulatory protein, crucial for plasma membrane nanodomain assembly to control plasmodesmata aperture and functionality.
14	TraesCS3D02G318700	2.2e-76	AT1G27970	NTF2B, NUCLEAR TRANSPORT FACTOR 2B；Encodes an ortholog of yeast NTF2, a nuclear envelop transport protein that functions as the nuclear import receptor for RanGDP, an essential player in nucleocytoplasmic transport. nucleocytoplasmic transport, protein import into nucleus
14	TraesCS7A02G200200	3.21e-74	AT3G02850	SKOR, STELAR K+ OUTWARD RECTIFIER；Encodes SKOR, a member of Shaker family potassium ion (K+) channel. Mediates the delivery of K+ from stelar cells to the xylem in the roots towards the shoot. root stele
14	TraesCS6B02G333800	6.74e-72	AT5G66390	PER72, PEROXIDASE 72, PRX72;Encodes a peroxidase that is involved in lignin biosynthesis. Required for casparian strip lignification as well as partially required for SGN-dependent compensatory lignification. lignin biosynthetic process
14	TraesCS4B02G324000	5.47e-70	NA	NA
14	TraesCS1B02G455200	5.24e-69	AT1G64110	DAA1, DUO1-ACTIVATED ATPASE 1； Target promoter of the male germline-specific transcription factor DUO1.pollen sperm cell differentiation；
14	TraesCS1A02G423100	6.65e-69	AT1G64110	DAA1, DUO1-ACTIVATED ATPASE 1； Target promoter of the male germline-specific transcription factor DUO1.pollen sperm cell differentiation；
14	TraesCS1A02G128900	9.23e-68	AT4G29100	BASIC HELIX LOOP HELIX 68, BHLH68, PFA3；Member of basic helix loop helix protein family. Expressed primarily in vascular system. Overexpression causes ABA sensitivity.
14	TraesCS1B02G214900	2.28e-67	AT1G05260	RARE COLD INDUCIBLE GENE 3, RCI3, RCI3A;Encodes a cold-inducible cationic peroxidase that is involved in the stress response. In response to low temperature, RCI3 transcripts accumulate in the aerial part and in roots of etiolated seedlings but only in roots of light-grown seedlings.
14	TraesCS2B02G313900	3.6e-67	AT3G44220	NHL17； Late embryogenesis abundant (LEA) hydroxyproline-rich glycoprotein family; anchored component of plasma membrane, plasmodesma
14	TraesCS1D02G388600	7.93e-63	AT1G15150	MATE efflux family protein; xenobiotic detoxification by transmembrane export across the plasma membrane；
14	TraesCS3B02G229700	2.48e-60	AT3G59100	ATGSL11, GLUCAN SYNTHASE-LIKE 11, GSL11；encodes a protein similar to callose synthase
14	TraesCS6A02G154400	6.8e-58	AT3G14570	ATGSL04, ATGSL4, GLUCAN SYNTHASE-LIKE 4, GSL04, GSL4；encodes a protein similar to callose synthase
14	TraesCS1A02G339300	2.59e-57	AT1G78580	TPS1, TREHALOSE-6-PHOSPHATE SYNTHASE, TREHALOSE-6-PHOSPHATE SYNTHASE 1；Encodes an enzyme putatively involved in trehalose biosynthesis. The protein has a trehalose synthase (TPS)-like domain but no trehalose phosphatase (TPP)-like domain. ATTPS1 is able to complement yeast tps1 mutants in vivo. The gene product modulates cell growth but not cell differentiation by determining cell wall deposition…
14	TraesCS7A02G054000	1.11e-56	AT3G45680	NPF2.3，Major facilitator superfamily protein;NPF2.7, NRT1/ PTR FAMILY 2.7， Encodes a nitrate efflux transporter NAXT1 (for NITRATE EXCRETION TRANSPORTER1). Localized to the plasma membrane. NAXT1 belongs to a subclass of seven NAXT members from the large NITRATE TRANSPORTER1/PEPTIDE TRANSPORTER family and is mainly expressed in the cortex of mature roots.
14	TraesCS2B02G169300	1.74e-56	AT3G14590	NTMC2T6.2, NTMC2TYPE6.2;Ca2+-dependent lipid-binding protein
14	TraesCS1D02G341100	1.93e-56	AT1G78580	TPS1, TREHALOSE-6-PHOSPHATE SYNTHASE, TREHALOSE-6-PHOSPHATE SYNTHASE 1；Encodes an enzyme putatively involved in trehalose biosynthesis. The protein has a trehalose synthase (TPS)-like domain but no trehalose phosphatase (TPP)-like domain. ATTPS1 is able to complement yeast tps1 mutants in vivo. The gene product modulates cell growth but not cell differentiation by determining cell wall deposition…
14	TraesCS1D02G043300	4.49e-56	AT5G59780	ATMYB59, In roots it is involved in K+/NO3- transport and expression of the NPF7.3 transporter.cellular response to potassium ion, regulation of potassium ion transport.primary root, root,
14	TraesCS2D02G148300	2.26e-54	AT3G14590	NTMC2T6.2, NTMC2TYPE6.2;Ca2+-dependent lipid-binding protein
14	TraesCS1D02G239800	2.48e-53	AT2G38750	ANNAT4, ANNEXIN 4, ATANN4；Annexins are a family of calcium dependent membrane binding proteins though to be involved in Golgi mediated secretion. This is one of four annexins identified in Arabidopsis.response to abscisic acid, response to cold, response to heat, response to osmotic stress, response to salt stress, response to water deprivation
14	TraesCS6D02G075800	3.89e-53	AT2G46760	GULLO6, L -GULONO-1,4-LACTONE ( L -GULL) OXIDASE 6；D-arabinono-1,4-lactone oxidase family protein;L-ascorbic acid biosynthetic process
14	TraesCS5A02G490800	2.81e-51	AT5G13000	CALLOSE SYNTHASE 5, CALS5, GLS2, Responsible for the synthesis of callose deposited at the primary cell wall of meiocytes, tetrads and microspores. Required for exine formation during microgametogenesis and for pollen viability. Highest expression in meiocytes, tetrads, microspores and mature pollen.(1->3)-beta-D-glucan biosynthetic process, microsporogenesis, pollen development, pollen germinati…
14	TraesCS3A02G325400	2.98e-51	AT1G27970	NTF2B, NUCLEAR TRANSPORT FACTOR 2B；Encodes an ortholog of yeast NTF2, a nuclear envelop transport protein that functions as the nuclear import receptor for RanGDP, an essential player in nucleocytoplasmic transport. nucleocytoplasmic transport, protein import into nucleus
14	TraesCS7B02G460400	4.46e-50	AT1G79990	coatomer subunit beta-2;endoplasmic reticulum to Golgi vesicle-mediated transport, intra-Golgi vesicle-mediated transport, intracellular protein transport, retrograde vesicle-mediated transport, Golgi to endoplasmic reticulum
14	TraesCS1D02G223600	2.3e-49	AT2G40340	ATERF48, DREB2C； Encodes a member of the DREB subfamily A-2 of ERF/AP2 transcription factor family. The protein contains one AP2 domain. heat acclimation, response to abscisic acid
14	TraesCS6A02G237200	7.24e-49	AT5G23750	Remorin family protein
14	TraesCS3A02G202000	7e-48	AT3G59100	ATGSL11, GLUCAN SYNTHASE-LIKE 11, GSL11；encodes a protein similar to callose synthase
14	TraesCS5A02G191200	1.87e-47	AT4G39830	AO, CUPREDOXIN SUPERFAMILY PROTEIN； positive regulation of defense response to insect
14	TraesCS7D02G361300	1.46e-43	AT5G21105	Plant L-ascorbate oxidase;
14	TraesCS7B02G160900	1.59e-43	AT5G13180	VND-INTERACTING 2, VNI2； Encodes a NAC domain transcription factor that interacts with VND7 and negatively regulates xylem vessel formation. leaf senescence, negative regulation of transcription, DNA-templated, response to abscisic acid, response to salt stress, xylem development； protophloem, protoxylem, root, root procambium,
14	TraesCS1B02G235100	2.02e-43	AT2G40340	ATERF48, DREB2C； Encodes a member of the DREB subfamily A-2 of ERF/AP2 transcription factor family. The protein contains one AP2 domain. heat acclimation, response to abscisic acid
14	TraesCS3D02G201500	1.06e-40	AT1G06490	Encodes Callose Synthase 7 (CalS7), a phloem-specific callose synthase responsible for callose deposition in developing sieve elements during phloem formation and in mature phloem induced by wounding.
14	TraesCS2D02G168300	1.51e-40	AT4G39770	TPPH, TREHALOSE-6-PHOSPHATE PHOSPHATASE H；Haloacid dehalogenase-like hydrolase (HAD) superfamily protein;
14	TraesCS1D02G125100	7.28e-39	AT4G29100	BASIC HELIX LOOP HELIX 68, BHLH68, PFA3；Member of basic helix loop helix protein family. Expressed primarily in vascular system. Overexpression causes ABA sensitivity.
14	TraesCS5D02G547200	1.2e-38	AT3G46530	RECOGNITION OF PERONOSPORA PARASITICA 11, RECOGNITION OF PERONOSPORA PARASITICA 13, RPP11, RPP13；Confers resistance to the biotrophic oomycete, Peronospora parasitica. Encodes an NBS-LRR type R protein with a putative amino-terminal leucine zipper. Fungal protein ATR13 induces RPP13 gene expression and disease resistance.
14	TraesCS3A02G177700	6.77e-38	AT1G55550	P-loop containing nucleoside triphosphate hydrolases superfamily protein; cytoskeleton-dependent intracellular transport, microtubule-based movement
14	TraesCS2A02G357500	9.68e-38	AT4G32060	MICU；Encodes an EF-hand protein with homology to constituents of the mitochondrial Ca2+ uniporter machinery in mammals. MICU binds Ca2+ and localizes to the mitochondria in Arabidopsis. It is a negative regulator of mitochondrial calcium uptake. Mutants display elevated matrix calcium at steady state and modified calcium transient kinetics in vivo.calcium ion transport, negative regulation of mit…
14	TraesCS1D02G343800	3.27e-37	AT1G73860	P-loop containing nucleoside triphosphate hydrolases superfamily protein;microtubule-based movement； root hair cell,
14	TraesCS2D02G217400	4.58e-37	AT4G21390	B120；S-locus lectin protein kinase family protein;innate immune response；
14	TraesCS2A02G026200	2.99e-36	AT3G46530	RECOGNITION OF PERONOSPORA PARASITICA 11, RECOGNITION OF PERONOSPORA PARASITICA 13, RPP11, RPP13；Confers resistance to the biotrophic oomycete, Peronospora parasitica. Encodes an NBS-LRR type R protein with a putative amino-terminal leucine zipper. Fungal protein ATR13 induces RPP13 gene expression and disease resistance.
14	TraesCS5B02G160400	6.91e-32	NA	NA
14	TraesCS1D02G022000	3.93e-30	NA	NA
14	TraesCS5D02G199900	9.19e-29	AT4G39830	AO, CUPREDOXIN SUPERFAMILY PROTEIN； positive regulation of defense response to insect
14	TraesCS1A02G022000	2.29e-26	NA	NA
14	TraesCS7A02G427600	1.2e-24	AT5G57560	TCH4, TOUCH 4, XTH22, XYLOGLUCAN ENDOTRANSGLUCOSYLASE/HYDROLASE 22； Encodes a cell wall-modifying enzyme, rapidly upregulated in response to environmental stimuli.cellular response to hypoxia, plant-type cell wall organization, response to auxin, response to brassinosteroid, response to cold, response to heat, response to mechanical stimulus
14	TraesCS5A02G084200	4.52e-23	AT1G21210	WAK4, WALL ASSOCIATED KINASE 4；cell wall-associated ser/thr kinase involved in cell elongation and lateral root development；unidimensional cell growth；root, trichome
14	TraesCS7A02G414700	1.56e-21	AT4G02390	PARP2, POLY(ADP-RIBOSE) POLYMERASE, POLY(ADP-RIBOSE) POLYMERASE 2, PP；Encodes a DNA dependent nuclear poly (ADP-ribose) polymerase (E.C.2.4.2.30), thought to be involved in post-translational modification .DNA ADP-ribosylation, double-strand break repair via nonhomologous end joining, protein poly-ADP-ribosylation；root, root hair cell,
14	TraesCS6D02G212200	8.63e-21	AT3G53260	Encodes phenylalanine lyase.
14	TraesCS1A02G179000	7.38e-20	AT5G09810	ACT7, ACTIN 7, ATACT7；Member of Actin gene family.Mutants are defective in germination and root growth. cell division, cytoskeleton organization, response to auxin, response to light stimulus, response to wounding, root development, root epidermal cell differentiation, root hair elongation, seed germination
15	TraesCS7A02G374300	0	AT1G71691	GDSL-motif esterase/acyltransferase/lipase. Enzyme group with broad substrate specificity that may catalyze acyltransfer or hydrolase reactions with lipid and non-lipid substrates.
15	TraesCS6B02G412600	0	AT5G60700	glycosyltransferase family protein 2;
15	TraesCS3A02G296600	0	AT3G19430	late embryogenesis abundant protein-related / LEA protein-like protein;
15	TraesCS1A02G023300	0	AT3G19430	late embryogenesis abundant protein-related / LEA protein-like protein;
15	TraesCS3D02G395000	0	AT2G43850	ILK1, INTEGRIN-LINKED KINASE1；Integrin-linked protein kinase family; innate immune response, protein autophosphorylation, response to osmotic stress；root, root epidermis, xylem
15	TraesCS3B02G039000	0	AT3G02570	MATERNAL EFFECT EMBRYO ARREST 31, MEE31, PHOSPHOMANNOSE ISOMERASE 1, PMI1；Encodes a protein with phosphomannose isomerase activity. GDP-mannose biosynthetic process, carbohydrate metabolic process, cell wall mannoprotein biosynthetic process, protein glycosylation, response to L-ascorbic acid, response to cadmium ion, response to cobalt ion, response to light stimulus, response to zinc ion
15	TraesCS5D02G450900	0	AT1G20190	EXPA11, EXPANSIN 11, EXPANSIN 11；member of Alpha-Expansin Gene Family. Naming convention from the Expansin Working Group； plant-type cell wall loosening, unidimensional cell growth
15	TraesCS3B02G340500	0	AT3G19430	late embryogenesis abundant protein-related / LEA protein-like protein;
15	TraesCS3D02G284400	0	NA	NA
15	TraesCS3A02G400600	0	AT2G43850	ILK1, INTEGRIN-LINKED KINASE1；Integrin-linked protein kinase family; innate immune response, protein autophosphorylation, response to osmotic stress；root, root epidermis, xylem
15	TraesCS5D02G127100	0	AT5G64030	S-adenosyl-L-methionine-dependent methyltransferases superfamily protein;
15	TraesCS5B02G448000	0	AT1G20190	EXPA11, EXPANSIN 11, EXPANSIN 11；member of Alpha-Expansin Gene Family. Naming convention from the Expansin Working Group； plant-type cell wall loosening, unidimensional cell growth
15	TraesCS7D02G325000	0	AT3G48980	O-glucosyltransferase rumi-like protein；
15	TraesCS7D02G143900	0	AT1G24570	transmembrane protein,
15	TraesCS2D02G058500	0	AT1G13110	CYP71B7, CYTOCHROME P450, FAMILY 71 SUBFAMILY B, POLYPEPTIDE 7；member of CYP71B；
15	TraesCS7A02G142700	0	AT1G13000	transmembrane protein, root
15	TraesCS2D02G431200	0	AT3G19430	late embryogenesis abundant protein-related / LEA protein-like protein;
15	TraesCSU02G113200	0	AT5G05340	PEROXIDASE 52, PRX52；Encodes a protein with sequence similarity to peroxidases that is involved in lignin biosynthesis. Loss of function mutations show abnormal development of xylem fibers and reduced levels of lignin biosynthetic enxymes.lignin biosynthetic process, positive regulation of syringal lignin biosynthetic process, xylem development
15	TraesCS3B02G318500	0	NA	NA
15	TraesCS3D02G423900	1.74e-302	AT2G02061	Nucleotide-diphospho-sugar transferase family protein;
15	TraesCS2D02G431300	2.65e-293	AT3G19430	late embryogenesis abundant protein-related / LEA protein-like protein;
15	TraesCS3A02G519700	1.59e-290	AT3G19430	late embryogenesis abundant protein-related / LEA protein-like protein;
15	TraesCS2D02G431400	4.13e-285	AT3G19430	late embryogenesis abundant protein-related / LEA protein-like protein;
15	TraesCS3A02G518800	8e-284	AT3G19430	late embryogenesis abundant protein-related / LEA protein-like protein;
15	TraesCS2A02G433400	2.05e-282	AT3G19430	late embryogenesis abundant protein-related / LEA protein-like protein;
15	TraesCS3B02G586300	1.02e-281	AT3G19430	late embryogenesis abundant protein-related / LEA protein-like protein;
15	TraesCS7B02G075800	1.34e-281	AT2G03220	FT1, FUCOSYLTRANSFERASE 1, plant-type cell wall biogenesis, xyloglucan biosynthetic process
15	TraesCS3D02G036100	1.29e-276	AT3G02570	MATERNAL EFFECT EMBRYO ARREST 31, MEE31, PHOSPHOMANNOSE ISOMERASE 1, PMI1；Encodes a protein with phosphomannose isomerase activity. GDP-mannose biosynthetic process, carbohydrate metabolic process, cell wall mannoprotein biosynthetic process, protein glycosylation, response to L-ascorbic acid, response to cadmium ion, response to cobalt ion, response to light stimulus, response to zinc ion
15	TraesCS7D02G171700	4.98e-274	AT2G03220	FT1, FUCOSYLTRANSFERASE 1, plant-type cell wall biogenesis, xyloglucan biosynthetic process
15	TraesCS2A02G433300	7.93e-265	AT3G19430	late embryogenesis abundant protein-related / LEA protein-like protein;
15	TraesCS3A02G518700	7.64e-264	AT3G19430	late embryogenesis abundant protein-related / LEA protein-like protein;
15	TraesCS4B02G389300	3.12e-263	AT1G11680	CYP51, CYP51A2, CYP51G1, CYTOCHROME P450 51, CYTOCHROME P450 51A2, CYTOCHROME P450 51G1,putative obtusifoliol 14-alpha demethylase involved in sterol biosynthesis.
15	TraesCS1D02G022800	5.58e-263	AT3G19430	late embryogenesis abundant protein-related / LEA protein-like protein;
15	TraesCS3B02G587200	1.04e-260	AT3G19430	late embryogenesis abundant protein-related / LEA protein-like protein;
15	TraesCS5D02G330100	1.43e-260	AT3G19430	late embryogenesis abundant protein-related / LEA protein-like protein;
15	TraesCS2A02G445300	5.23e-257	NA	NA
15	TraesCS3D02G526100	3.33e-251	AT3G19430	late embryogenesis abundant protein-related / LEA protein-like protein;
15	TraesCS2B02G454400	2.61e-243	AT3G19430	late embryogenesis abundant protein-related / LEA protein-like protein;
15	TraesCS3B02G032700	2.76e-243	AT1G20190	EXPA11, EXPANSIN 11, EXPANSIN 11；member of Alpha-Expansin Gene Family. Naming convention from the Expansin Working Group； plant-type cell wall loosening, unidimensional cell growth
15	TraesCS6B02G071200	2.64e-240	AT5G05340	PEROXIDASE 52, PRX52；Encodes a protein with sequence similarity to peroxidases that is involved in lignin biosynthesis. Loss of function mutations show abnormal development of xylem fibers and reduced levels of lignin biosynthetic enxymes.lignin biosynthetic process, positive regulation of syringal lignin biosynthetic process, xylem development
15	TraesCS3B02G512300	1.34e-238	AT3G19430	late embryogenesis abundant protein-related / LEA protein-like protein;
15	TraesCS3A02G044800	1.52e-238	AT3G02570	MATERNAL EFFECT EMBRYO ARREST 31, MEE31, PHOSPHOMANNOSE ISOMERASE 1, PMI1；Encodes a protein with phosphomannose isomerase activity. GDP-mannose biosynthetic process, carbohydrate metabolic process, cell wall mannoprotein biosynthetic process, protein glycosylation, response to L-ascorbic acid, response to cadmium ion, response to cobalt ion, response to light stimulus, response to zinc ion
15	TraesCS2D02G459300	2.92e-235	AT1G65680	ATEXPB2, ATHEXP BETA 1.4, EXPANSIN B2, EXPB2；member of BETA-EXPANSINS. plant-type cell wall loosening, unidimensional cell growth，root
15	TraesCS3D02G306100	1.23e-234	AT3G19430	late embryogenesis abundant protein-related / LEA protein-like protein;
15	TraesCS3A02G518300	4.13e-234	AT3G19430	late embryogenesis abundant protein-related / LEA protein-like protein;
15	TraesCSU02G059000	4.13e-231	AT3G19430	late embryogenesis abundant protein-related / LEA protein-like protein;
15	TraesCS2D02G431100	8.83e-209	AT3G19430	late embryogenesis abundant protein-related / LEA protein-like protein;
15	TraesCS3B02G586200	2.57e-207	AT3G19430	late embryogenesis abundant protein-related / LEA protein-like protein;
15	TraesCS3D02G526000	3.03e-205	AT3G19430	late embryogenesis abundant protein-related / LEA protein-like protein;
15	TraesCS3D02G526200	6.56e-203	AT3G19430	late embryogenesis abundant protein-related / LEA protein-like protein;
15	TraesCS3D02G325100	3.04e-182	AT3G12490	CYSB, CYSTATIN B；Encodes a protein with cysteine proteinase inhibitor activity. Overexpression increases tolerance to abiotic stressors； hyperosmotic response, response to cold, response to oxidative stress, response to water deprivation
15	TraesCS2A02G294100	1.59e-179	AT3G19430	late embryogenesis abundant protein-related / LEA protein-like protein;
15	TraesCS2B02G480700	1.06e-164	AT1G65680	ATEXPB2, ATHEXP BETA 1.4, EXPANSIN B2, EXPB2；member of BETA-EXPANSINS. plant-type cell wall loosening, unidimensional cell growth，root
15	TraesCS6B02G407000	1.37e-144	AT1G12740	CYP87A2, CYTOCHROME P450, FAMILY 87, SUBFAMILY A, POLYPEPTIDE 2；encodes a protein with cytochrome P450 domain； brassinosteroid biosynthetic process, brassinosteroid homeostasis, multicellular ；root
15	TraesCS3B02G586400	1.18e-140	AT3G19430	late embryogenesis abundant protein-related / LEA protein-like protein;
15	TraesCS2B02G545100	1.89e-140	AT4G32140	EamA-like transporter family;
15	TraesCS2B02G310100	8.23e-136	AT3G19430	late embryogenesis abundant protein-related / LEA protein-like protein;
15	TraesCS5D02G233900	7.24e-134	AT4G02050	STP7, SUGAR TRANSPORTER PROTEIN 7；STP7 is a monosaccharide/H+ symporter that transports arabinose and xylose. L-arabinose transmembrane transport
15	TraesCS2B02G200900	1.87e-130	AT5G15650	REVERSIBLY GLYCOSYLATED POLYPEPTIDE 2, RGP2；RGP2 is a UDP-arabinose mutase that catalyzes the interconversion between the pyranose and furanose forms of UDP-L-arabinose. It appears to be required for proper cell wall formation. rgp1(at3g02230)/rgp2 double mutants have a male gametophyte lethal phenotype. RGP2 fusion proteins can be found in the cytosol and peripherally associated with the Golgi a…
15	TraesCS4B02G059100	3.19e-129	AT2G02930	ATGSTF3, GLUTATHIONE S-TRANSFERASE 16, GLUTATHIONE S-TRANSFERASE F3, GST16, GSTF3；Encodes glutathione transferase belonging to the phi class of GSTs. phloem,
15	TraesCS3D02G296800	1.15e-125	NA	NA
15	TraesCS2D02G181700	6.02e-125	AT3G02230	REVERSIBLY GLYCOSYLATED POLYPEPTIDE 1, RGP1；RGP1 is a UDP-arabinose mutase that catalyzes the interconversion between the pyranose and furanose forms of UDP-L-arabinose. It appears to be required for proper cell wall formation. rgp1/rgp2 (at5g15650) double mutants have a male gametophyte lethal phenotype. RGP1 fusion proteins can be found in the cytosol and peripherally associated with the Golgi …
15	TraesCS2B02G055600	1.46e-117	NA	NA
15	TraesCS2B02G245900	3.56e-114	AT1G61800	GLUCOSE-6-PHOSPHATE/PHOSPHATE TRANSLOCATOR 2, GPT2；glucose6-Phosphate/phosphate transporter 2. Expression is upregulated in the shoot of cax1/cax3 mutant. photosynthesis, regulation of photosynthesis, response to glucose, response to nematode, response to sucrose； portion of vascular tissue,
15	TraesCS1A02G004400	1.85e-112	AT3G18380	SAWADEE HOMEODOMAIN HOMOLOG 2, SHH2；
15	TraesCS4D02G063300	7.64e-111	NA	NA
15	TraesCS2B02G384500	1.19e-110	AT4G13330	S-adenosyl-L-methionine-dependent methyltransferases superfamily protein;
15	TraesCS5B02G115700	2.97e-109	AT5G63940	kinase with adenine nucleotide alpha hydrolases-like domain-containing protein;
15	TraesCS3B02G160100	5.23e-108	AT5G11650	MAGL13，alpha/beta-Hydrolases superfamily protein;
15	TraesCS2D02G182000	5.31e-106	AT3G29970	B12D protein;
15	TraesCS4A02G250400	4.22e-104	NA	NA
15	TraesCS1A02G443900	7.9e-94	AT1G64440	RHD1, ROOT HAIR DEFECTIVE 1, Encodes a protein with UDP-D-glucose 4-epimerase activity. Mutants in RHD1 have abnormally shaped root hairs with a bulbous region at the base.cell wall biogenesis, plant-type cell wall biogenesis, root epidermal cell differentiation, xyloglucan biosynthetic process； root, root cortex, root elongation zone, root endodermis, root epidermis, root stele,
15	TraesCS1B02G478400	1.47e-91	AT1G64440	RHD1, ROOT HAIR DEFECTIVE 1, Encodes a protein with UDP-D-glucose 4-epimerase activity. Mutants in RHD1 have abnormally shaped root hairs with a bulbous region at the base.cell wall biogenesis, plant-type cell wall biogenesis, root epidermal cell differentiation, xyloglucan biosynthetic process； root, root cortex, root elongation zone, root endodermis, root epidermis, root stele,
15	TraesCS5A02G375000	5.92e-87	AT5G46180	DELTA-OAT, ORNITHINE-DELTA-AMINOTRANSFERASE；Encodes an ornithine delta-aminotransferase that is transcriptionally up-regulated in young seedlings and in response to salt stress. It is unlikely to play a role in salt-stress-induced proline accumulation, however, it appears to participate in arginine and ornithine catabolism.arginine catabolic process to glutamate, hyperosmotic salinity response, m…
15	TraesCS6B02G075700	9.7e-86	AT3G14470	NB-ARC domain-containing disease resistance protein;
15	TraesCS7D02G206400	1.5e-84	AT1G70680	Caleosin-related family protein;
15	TraesCS5D02G309000	9.65e-68	AT5G28840	GDP-D-MANNOSE 3, GME； Encodes a protein with GDP-D-mannose 3',5'-epimerase activity. The enzyme is involved in ascorbate biosynthesis. It catalyzes the conversion of GDP-D-mannose to GDP-L-galactose.
15	TraesCS4A02G094000	3.23e-64	AT2G39770	CYT1, CYTOKINESIS DEFECTIVE 1, L-ascorbic acid biosynthetic process, cellulose biosynthetic process, defense response to bacterium, response to ammonium ion, response to heat, response to jasmonic acid, response to ozone, response to salt stress
15	TraesCS3B02G024600	4.36e-64	AT1G15110	PHYTOPHTHORA SOJAE SUSCEPTIBLE 1, PSS1；PSS1 encodes a base-exchange-type Phosphatidylserine (PS) synthase. Mutant analysis revealed its role in pollen maturation.
15	TraesCS4D02G211100	4.34e-63	AT2G39770	CYT1, CYTOKINESIS DEFECTIVE 1, L-ascorbic acid biosynthetic process, cellulose biosynthetic process, defense response to bacterium, response to ammonium ion, response to heat, response to jasmonic acid, response to ozone, response to salt stress
15	TraesCS4B02G210300	4.56e-62	AT2G39770	CYT1, CYTOKINESIS DEFECTIVE 1, L-ascorbic acid biosynthetic process, cellulose biosynthetic process, defense response to bacterium, response to ammonium ion, response to heat, response to jasmonic acid, response to ozone, response to salt stress
15	TraesCS2B02G050800	2.4e-59	AT2G04160	AIR3, AUXIN-INDUCED IN ROOT CULTURES 3；lateral root morphogenesis, response to auxin
15	TraesCS7D02G242500	8.86e-56	AT5G55480	GLYCEROPHOSPHODIESTERASE-LIKE 1, GPDL1, SHV3-LIKE 1, SVL1；Glycerophosphoryl diester phosphodiesterase-like protein involved in cell wall cellulose accumulation and pectin linking. Impacts root hair, trichome and epidermal cell development. The mRNA is cell-to-cell mobile.plant-type cell wall cellulose metabolic process, trichome differentiation, root, root meristem,
15	TraesCS5B02G302500	1.35e-51	AT5G28840	GDP-D-MANNOSE 3, GME； Encodes a protein with GDP-D-mannose 3',5'-epimerase activity. The enzyme is involved in ascorbate biosynthesis. It catalyzes the conversion of GDP-D-mannose to GDP-L-galactose.
15	TraesCS2D02G460600	8.4e-49	AT1G30620	HIGH SUGAR RESPONSE8, HSR8, MUR4, MURUS 4, UDP-D-XYLOSE 4-EPIMERASE 1, UXE1； arabinose biosynthetic process, plant-type cell wall biogenesis
15	TraesCS1B02G449700	1.42e-47	AT1G27680	ADPGLC-PPASE LARGE SUBUNIT, APL2；ADP-glucose pyrophosphorylase catalyzes the first, rate limiting step in starch biosynthesis. The large subunit plays a regulatory role whereas the small subunit (ApS) is the catalytic isoform.starch biosynthetic process； companion cell,
15	TraesCS1B02G377500	2.07e-45	AT4G23200	CRK12, CYSTEINE-RICH RLK (RECEPTOR-LIKE PROTEIN KINASE) 12； Encodes a cysteine-rich receptor-like protein kinase.defense response to bacterium, protein phosphorylation
15	TraesCS3A02G257500	3.03e-45	AT2G47000	ABCB4, ARABIDOPSIS P-GLYCOPROTEIN 4, ATABCB4, ATP-BINDING CASSETTE B4, ATPGP4, MDR4, MULTIDRUG RESISTANCE 4, P-GLYCOPROTEIN 4, PGP4；Encodes an auxin efflux transmembrane transporter that is a member of the multidrug resistance P-glycoprotein (MDR/PGP) subfamily of ABC transporters. Functions in the basipetal redirection of auxin from the root tip. Exhibits apolar plasma membrane localization in t…
15	TraesCS3D02G288700	2.58e-44	AT5G18650	MIEL1, MYB30-INTERACTING E3 LIGASE 1， Encodes a RING-type E3 ubiquitin ligase that interacts with and ubiquitinates MYB30, leads to MYB30 proteasomal degradation and downregulation of its transcriptional activity. Since MYB30 is a positive regulator of Arabidopsis HR and defence responses, MIEL1 is involved in the negative regulation of these processes. The mRNA is cell-to-cell mobile.
15	TraesCS1D02G043300	8.75e-44	AT5G59780	ATMYB59, In roots it is involved in K+/NO3- transport and expression of the NPF7.3 transporter.cellular response to potassium ion, regulation of potassium ion transport.primary root, root,
15	TraesCS2B02G344000	7.22e-41	AT2G22630	AGAMOUS-LIKE 17, AGL17；Encodes a MADs domain containing protein involved in promoting flowering. Loss of function mutations show delayed flowering in long days and reduced levels of LFY and AP1 expression.positive regulation of long-day photoperiodism, flowering, regulation of transcription, DNA-templated； root cap, root elongation zone, root epidermis,
15	TraesCS2A02G259500	6.95e-40	AT1G11260	ATSTP1, STP1, SUGAR TRANSPORTER 1； Encodes a H+/hexose cotransporter. monosaccharide transmembrane transport
15	TraesCS2A02G037100	5.56e-38	AT2G04160	AIR3, AUXIN-INDUCED IN ROOT CULTURES 3；lateral root morphogenesis, response to auxin
15	TraesCS5D02G112800	6.9e-38	AT2G41880	鸟苷酸激酶
15	TraesCS2B02G282400	1.05e-37	AT1G11260	STP1, SUGAR TRANSPORTER 1;monosaccharide transmembrane transport
15	ALI1	9.31e-32		NA
15	TraesCS2A02G274700	1.92e-28	AT1G60730	AT1G60730； NAD(P)-linked oxidoreductase superfamily protein； D-threo-aldose 1-dehydrogenase activity
15	TraesCS1D02G025100	6.97e-26	AT4G28360	Ribosomal protein L22p/L17e family protein;
15	TraesCS4D02G238600	5.15e-22	AT2G16060	HB1, HEMOGLOBIN 1, Encodes a class 1 nonsymbiotic hemoglobin induced by low oxygen levels with very high oxygen affinity. It is not likely to be a hemoglobin transporter because of its extremely high affinity for oxygen. Overexpression impairs cold stress-induced nitric oxide (NO) production.
15	TraesCS5A02G494800	1.04e-19	AT1G11310	MILDEW RESISTANCE LOCUS O 2, MLO2, PMR2, POWDERY MILDEW RESISTANT 2；A member of a large family of seven-transmembrane domain proteins specific to plants, homologs of the barley mildew resistance locus o (MLO) protein. lateral root primordium, root, root vascular system,
16	TraesCS6B02G183500	1.91e-223	AT1G79430	ALTERED PHLOEM DEVELOPMENT, APL, WDY, WOODY；Encodes gene product that is required for several aspects of phloem development in the root: (1) the specific divisions organizing the phloem pole, (2) sieve element differentiation and (3) the expression of a companion-specific gene. phloem development, positive regulation of transcription, DNA-templated, regulation of transcription, DNA-templated, xyl…
16	TraesCS6A02G056900	1.01e-213	AT3G14470	NB-ARC domain-containing disease resistance protein;
16	TraesCS4A02G224800	3.15e-193	AT5G65700	BAM1, BARELY ANY MERISTEM 1； Encodes a CLAVATA1-related receptor kinase-like protein required for both shoot and flower meristem function. Very similar to BAM2,with more than 85% a.a. identity. It has a broad expression pattern and is involved in vascular strand development in the leaf, control of leaf shape, size and symmetry, male gametophyte development and ovule specification and function. An…
16	TraesCS7B02G385700	5.34e-190	AT1G79430	ALTERED PHLOEM DEVELOPMENT, APL, WDY, WOODY；Encodes gene product that is required for several aspects of phloem development in the root: (1) the specific divisions organizing the phloem pole, (2) sieve element differentiation and (3) the expression of a companion-specific gene. phloem development, positive regulation of transcription, DNA-templated, regulation of transcription, DNA-templated, xyl…
16	TraesCS7B02G251200	7.25e-165	AT5G42180	Peroxidase required for casparian strip lignification as well as partially required for SGN-dependent compensatory lignification. portion of vascular tissue, root,
16	TraesCS6D02G145300	4.68e-155	AT1G79430	ALTERED PHLOEM DEVELOPMENT, APL, WDY, WOODY；Encodes gene product that is required for several aspects of phloem development in the root: (1) the specific divisions organizing the phloem pole, (2) sieve element differentiation and (3) the expression of a companion-specific gene. phloem development, positive regulation of transcription, DNA-templated, regulation of transcription, DNA-templated, xyl…
16	TraesCS7A02G483100	2.43e-138	AT1G79430	ALTERED PHLOEM DEVELOPMENT, APL, WDY, WOODY；Encodes gene product that is required for several aspects of phloem development in the root: (1) the specific divisions organizing the phloem pole, (2) sieve element differentiation and (3) the expression of a companion-specific gene. phloem development, positive regulation of transcription, DNA-templated, regulation of transcription, DNA-templated, xyl…
16	TraesCS6A02G155400	6.18e-135	AT1G79430	ALTERED PHLOEM DEVELOPMENT, APL, WDY, WOODY；Encodes gene product that is required for several aspects of phloem development in the root: (1) the specific divisions organizing the phloem pole, (2) sieve element differentiation and (3) the expression of a companion-specific gene. phloem development, positive regulation of transcription, DNA-templated, regulation of transcription, DNA-templated, xyl…
16	TraesCS4A02G117500	4.56e-131	AT4G25800	CBP60D；Calmodulin-binding protein; regulation of salicylic acid biosynthetic process；epidermis, root,
16	TraesCS6B02G002100	6.36e-121	AT3G59100	ATGSL11, GLUCAN SYNTHASE-LIKE 11, GSL11；encodes a protein similar to callose synthase
16	TraesCS1A02G203900	3.75e-115	AT3G03190	GLUTATHIONE S-TRANSFERASE F11, GSTF11；Encodes glutathione transferase belonging to the phi class of GSTs. response to oxidative stress, toxin catabolic process
16	TraesCS1D02G207400	4.61e-111	AT3G03190	GLUTATHIONE S-TRANSFERASE F11, GSTF11；Encodes glutathione transferase belonging to the phi class of GSTs. response to oxidative stress, toxin catabolic process
16	TraesCS4B02G186900	1.36e-110	AT4G25800	CBP60D；Calmodulin-binding protein; regulation of salicylic acid biosynthetic process；epidermis, root,
16	TraesCS1B02G217700	1.84e-102	AT3G03190	GLUTATHIONE S-TRANSFERASE F11, GSTF11；Encodes glutathione transferase belonging to the phi class of GSTs. response to oxidative stress, toxin catabolic process
16	TraesCS4B02G330800	4.5e-102	AT2G30870	GLUTATHIONE S-TRANSFERASE PHI 10, GSTF10；Encodes glutathione transferase belonging to the phi class of GSTs.response to water deprivation, toxin catabolic process； phloem,
16	TraesCS3D02G109400	1.1e-101	AT4G29230	NAC DOMAIN CONTAINING PROTEIN 75, NAC075, NAC domain protein involved in negative regulation of flowering. regulation of vegetative phase change；root vascular system
16	TraesCS6B02G165500	5.81e-101	AT3G20570	EARLY NODULIN-LIKE PROTEIN 9, ENODL9；early nodulin-like protein 9; anchored component of plasma membrane；
16	TraesCS4B02G330900	1.08e-97	AT2G47730	GST6, GSTF8；Encodes glutathione transferase belonging to the phi class of GSTs. cellular response to hypoxia, defense response, response to cold, toxin catabolic process
16	TraesCS3B02G126200	1.48e-89	AT4G29230	NAC DOMAIN CONTAINING PROTEIN 75, NAC075, NAC domain protein involved in negative regulation of flowering. regulation of vegetative phase change；root vascular system
16	TraesCS6B02G209100	5.04e-87	AT3G15680	Ran BP2/NZF zinc finger-like superfamily protein
16	TraesCS6A02G137200	1.18e-86	AT3G20570	EARLY NODULIN-LIKE PROTEIN 9, ENODL9；early nodulin-like protein 9; anchored component of plasma membrane；
16	TraesCS2A02G432700	3.95e-85	AT5G57110	ACA8, AT-ACA8, AUTOINHIBITED CA2+ -ATPASE, ISOFORM 8；Arabidopsis-autoinhibited Ca2+ -ATPase, isoform 8, contains all of the characteristic motifs of Ca2+ -transporting P-type Ca2+ -ATPases and is localized to the plasma membrane.
16	TraesCS5A02G143800	2.25e-82	AT2G38650	LGT7, LIKE GLYCOSYL TRANSFERASE 7;Galacturonosyltransferase (GAUT) family member, interacts with GAUT1. Required for synthesis of native homogalacturonan in growing pollen tubes; critical role in pollen tube growh and male fertility. pectin biosynthetic process
16	TraesCS7B02G232700	3.38e-82	AT5G53120	SPERMIDINE SYNTHASE 3, SPMS；encodes a novel spermine synthase and is a paralog of previously characterized spermidine synthases, SPDS1 and SPDS2. SPDS3 forms heterodimers with SDPS2, which in turn forms heterodimers with SDPS1 in vivo. The gene does not complement speDelta3 deficiency of spermidine synthase in yeast but DOES complement speDelta4 deficiency.defense response to bacterium, polyamine…
16	TraesCS4D02G088400	3.27e-79	AT5G65700	BAM1, BARELY ANY MERISTEM 1； Encodes a CLAVATA1-related receptor kinase-like protein required for both shoot and flower meristem function. Very similar to BAM2,with more than 85% a.a. identity. It has a broad expression pattern and is involved in vascular strand development in the leaf, control of leaf shape, size and symmetry, male gametophyte development and ovule specification and function. An…
16	TraesCS6D02G126200	3.71e-76	AT3G20570	EARLY NODULIN-LIKE PROTEIN 9, ENODL9；early nodulin-like protein 9; anchored component of plasma membrane；
16	TraesCS3D02G537400	5.64e-69	AT5G02460	PEAR2, PHLOEM EARLY DOF 2；PEAR protein involved in the formation of a short-range concentration gradient that peaks at protophloem sieve elements, and activates gene expression that promotes radial growth. Locally promotes transcription of inhibitory HD-ZIP III genes, and thereby establishes a negative-feedback loop that forms a robust boundary that demarks the zone of cell division.root radial p…
16	TraesCS7D02G084900	5.77e-64	AT4G08770	PEROXIDASE 37, PRX37;Encodes a putative apoplastic peroxidase Prx37. Primarily expressed in the vascular bundles. Overexpression renders a dwarf phenotype with smaller plants and delayed development. Plants overexpressing Prx37 also shows an increase in the amount of esterified phenolic material associated with their walls.
16	TraesCS3A02G107400	1e-63	AT4G29230	NAC DOMAIN CONTAINING PROTEIN 75, NAC075, NAC domain protein involved in negative regulation of flowering. regulation of vegetative phase change；root vascular system
16	TraesCS7A02G089700	7.27e-63	AT4G08770	PEROXIDASE 37, PRX37;Encodes a putative apoplastic peroxidase Prx37. Primarily expressed in the vascular bundles. Overexpression renders a dwarf phenotype with smaller plants and delayed development. Plants overexpressing Prx37 also shows an increase in the amount of esterified phenolic material associated with their walls.
16	TraesCS6B02G182300	2.35e-62	AT3G14570	ATGSL04, ATGSL4, GLUCAN SYNTHASE-LIKE 4, GSL04, GSL4；encodes a protein similar to callose synthase
16	TraesCS6D02G144200	3.47e-60	AT3G14570	ATGSL04, ATGSL4, GLUCAN SYNTHASE-LIKE 4, GSL04, GSL4；encodes a protein similar to callose synthase
16	TraesCS7B02G304800	5.65e-59	AT5G35670	IQ-DOMAIN 33, IQD33；Member of IQ67 (CaM binding) domain containing family.
16	TraesCS4A02G389000	8.27e-58	AT3G21770	Peroxidase superfamily protein; response to oxidative stress, response to stress
16	TraesCS7D02G399300	1.66e-55	AT5G35670	IQ-DOMAIN 33, IQD33；Member of IQ67 (CaM binding) domain containing family.
16	TraesCS6A02G176400	4.5e-53	AT3G15680	Ran BP2/NZF zinc finger-like superfamily protein
16	TraesCS5B02G180200	9.62e-53	AT2G34190	Xanthine/uracil permease family protein;transmembrane transport
16	TraesCS4D02G173400	3.18e-52	AT5G58300	Leucine-rich repeat protein kinase family protein;protein phosphorylation；
16	TraesCS5A02G182200	6.78e-52	AT2G34190	Xanthine/uracil permease family protein;transmembrane transport
16	TraesCS3A02G532000	1.95e-51	AT3G55370	OBF-BINDING PROTEIN 3, OBP3；Encodes a nuclear localized Dof domain containing transcription factor expressed primarily in roots. Responsive to salicylic acid. photomorphogenesis, positive regulation of transcription, DNA-templated
16	TraesCS2B02G454000	2.72e-49	AT5G57110	ACA8, AT-ACA8, AUTOINHIBITED CA2+ -ATPASE, ISOFORM 8；Arabidopsis-autoinhibited Ca2+ -ATPase, isoform 8, contains all of the characteristic motifs of Ca2+ -transporting P-type Ca2+ -ATPases and is localized to the plasma membrane.
16	TraesCS6B02G076300	9.61e-48	NA	NA
16	TraesCS7A02G350100	4.44e-47	AT5G53120	SPERMIDINE SYNTHASE 3, SPMS；encodes a novel spermine synthase and is a paralog of previously characterized spermidine synthases, SPDS1 and SPDS2. SPDS3 forms heterodimers with SDPS2, which in turn forms heterodimers with SDPS1 in vivo. The gene does not complement speDelta3 deficiency of spermidine synthase in yeast but DOES complement speDelta4 deficiency.defense response to bacterium, polyamine…
16	TraesCS6A02G154400	1.64e-44	AT3G14570	ATGSL04, ATGSL4, GLUCAN SYNTHASE-LIKE 4, GSL04, GSL4；encodes a protein similar to callose synthase
16	TraesCS4A02G491000	2.93e-39	AT3G46530	RECOGNITION OF PERONOSPORA PARASITICA 11, RECOGNITION OF PERONOSPORA PARASITICA 13, RPP11, RPP13；Confers resistance to the biotrophic oomycete, Peronospora parasitica. Encodes an NBS-LRR type R protein with a putative amino-terminal leucine zipper. Fungal protein ATR13 induces RPP13 gene expression and disease resistance.
16	TraesCS1D02G341100	2.99e-38	AT1G78580	TPS1, TREHALOSE-6-PHOSPHATE SYNTHASE, TREHALOSE-6-PHOSPHATE SYNTHASE 1；Encodes an enzyme putatively involved in trehalose biosynthesis. The protein has a trehalose synthase (TPS)-like domain but no trehalose phosphatase (TPP)-like domain. ATTPS1 is able to complement yeast tps1 mutants in vivo. The gene product modulates cell growth but not cell differentiation by determining cell wall deposition…
16	TraesCS5D02G240600	3.89e-38	AT1G68130	IDD14, IDD14ALPHA, IDD14BETA, INDETERMINATE(ID)-DOMAIN 14；floral organ morphogenesis, gravitropism, leaf morphogenesis, positive regulation of auxin biosynthetic process, regulation of auxin polar transport, regulation of starch metabolic process, regulation of transcription, DNA-templated；primary root differentiation zone, primary root elongation zone, root, root cortex, root endodermis, root st…
16	TraesCS2B02G204700	6.93e-38	AT1G18650	PDCB3, PLASMODESMATA CALLOSE-BINDING PROTEIN 3； Encodes a member of the X8-GPI family of proteins. It localizes to the plasmodesmata and is predicted to bind callose.(1->3)-beta-D-glucan binding, polysaccharide binding
16	TraesCS7D02G270700	2.4e-37	AT1G01225	NC domain-containing protein-like protein；
16	TraesCS3B02G229700	1.27e-35	AT3G59100	ATGSL11, GLUCAN SYNTHASE-LIKE 11, GSL11；encodes a protein similar to callose synthase
16	TraesCS2D02G352200	3.72e-33	NA	NA
16	TraesCS7A02G209600	1.05e-31	AT1G70280	NHL domain-containing protein;
16	TraesCS5B02G232200	3.76e-31	AT1G68130	IDD14BETA, INDETERMINATE(ID)-DOMAIN 14；Encodes the longer of two splice variants of a transcription factor involved in regulating starch metabolism in response to cold. root, root cortex, root endodermis, root stele,
16	TraesCS2B02G350400	1.24e-30	AT3G50660	DWARF 4, DWF4, brassinosteroid biosynthetic process, jasmonic acid mediated signaling pathway, leaf development, leaf shaping, response to brassinosteroid, response to jasmonic acid, unidimensional cell growth
16	TraesCS7D02G211500	1.81e-30	AT1G70280	NHL domain-containing protein;
16	TraesCS5D02G343100	4.77e-27	NA	NA
16	TraesCS2B02G372200	6.23e-26	NA	NA
16	TraesCS3B02G419200	5.94e-25	AT1G33470	RNA-binding (RRM/RBD/RNP motifs) family protein;
16	TraesCS7A02G270500	6.45e-25	AT1G01225	NC domain-containing protein-like protein;
16	TraesCSU02G021500	6.74e-25	AT3G59100	ATGSL11, GLUCAN SYNTHASE-LIKE 11, GSL11；encodes a protein similar to callose synthase
16	TraesCS6D02G234600	9.81e-24	AT5G55050	GDSL-motif esterase/acyltransferase/lipase. Enzyme group with broad substrate specificity that may catalyze acyltransfer or hydrolase reactions with lipid and non-lipid substrates.
16	TraesCS1B02G294900	1.41e-23	AT3G15980	Coatomer, beta subunit; endoplasmic reticulum to Golgi vesicle-mediated transport, intra-Golgi vesicle-mediated transport, intracellular protein transport, retrograde vesicle-mediated transport, Golgi to endoplasmic reticulum
16	TraesCS3A02G202000	2.02e-23	AT3G59100	ATGSL11, GLUCAN SYNTHASE-LIKE 11, GSL11；encodes a protein similar to callose synthase
16	TraesCS7D02G006700	1.07e-22	NA	NA
16	TraesCS7B02G357700	4.98e-22	AT4G21410	CRK29, CYSTEINE-RICH RLK (RECEPTOR-LIKE PROTEIN KINASE) 29；Encodes a cysteine-rich receptor-like protein kinase.response to abscisic acid；protein serine/threonine kinase activity；Calcium signaling regulates polar transport of auxin
16	TraesCS5D02G513400	2.9e-21	AT1G09460	Carbohydrate-binding X8 domain superfamily protein; carbohydrate metabolic process
16	TraesCS4B02G324000	1.62e-20	NA	NA
16	TraesCS4A02G358500	6.83e-19	AT1G09460	Carbohydrate-binding X8 domain superfamily protein; carbohydrate metabolic process
16	TraesCS5A02G048500	2.56e-18	AT2G26770	SCAB1, STOMATAL CLOSURE-RELATED ACTIN BINDING PROTEIN 1；Encodes a plant-specific actin binding protein SCAB1 (STOMATAL CLOSURE-RELATED ACTIN BINDING PROTEIN1). SCAB1 stabilizes actin filaments and regulates stomatal movement.
16	TraesCS1B02G351600	8.55e-18	AT1G78580	TPS1, TREHALOSE-6-PHOSPHATE SYNTHASE, TREHALOSE-6-PHOSPHATE SYNTHASE 1；Encodes an enzyme putatively involved in trehalose biosynthesis. The protein has a trehalose synthase (TPS)-like domain but no trehalose phosphatase (TPP)-like domain. ATTPS1 is able to complement yeast tps1 mutants in vivo. The gene product modulates cell growth but not cell differentiation by determining cell wall deposition…
16	TraesCS7B02G460400	1.08e-17	AT1G79990	coatomer subunit beta-2;endoplasmic reticulum to Golgi vesicle-mediated transport, intra-Golgi vesicle-mediated transport, intracellular protein transport, retrograde vesicle-mediated transport, Golgi to endoplasmic reticulum
16	TraesCS2A02G473800	1.68e-17	AT3G14470	NB-ARC domain-containing disease resistance protein;
16	TraesCS4D02G321000	4.83e-17	NA	NA
16	TraesCS7D02G263800	3.44e-16	AT5G13180	VND-INTERACTING 2, VNI2； Encodes a NAC domain transcription factor that interacts with VND7 and negatively regulates xylem vessel formation. leaf senescence, negative regulation of transcription, DNA-templated, response to abscisic acid, response to salt stress, xylem development； protophloem, protoxylem, root, root procambium,
16	TraesCS1A02G339300	5.04e-15	AT1G78580	TPS1, TREHALOSE-6-PHOSPHATE SYNTHASE, TREHALOSE-6-PHOSPHATE SYNTHASE 1；Encodes an enzyme putatively involved in trehalose biosynthesis. The protein has a trehalose synthase (TPS)-like domain but no trehalose phosphatase (TPP)-like domain. ATTPS1 is able to complement yeast tps1 mutants in vivo. The gene product modulates cell growth but not cell differentiation by determining cell wall deposition…
16	TraesCS6D02G075800	7.34e-13	AT2G46760	GULLO6, L -GULONO-1,4-LACTONE ( L -GULL) OXIDASE 6；D-arabinono-1,4-lactone oxidase family protein;L-ascorbic acid biosynthetic process
16	TraesCS2B02G214300	2.14e-12	AT5G50890	alpha/beta-Hydrolases superfamily protein;
16	TraesCS3D02G256200	3.63e-12	NA	NA
16	TraesCS3D02G201500	3.93e-12	AT1G06490	Encodes Callose Synthase 7 (CalS7), a phloem-specific callose synthase responsible for callose deposition in developing sieve elements during phloem formation and in mature phloem induced by wounding.
16	TraesCS2A02G290000	1.57e-11	NA	NA
16	TraesCS5D02G141600	2.77e-11	AT3G06130	ATHMP25, HEAVY METAL ASSOCIATED PROTEIN 25，cell wall, cytoplasm，
16	TraesCS5B02G160400	3.48e-11	NA	NA
16	TraesCS1A02G168100	1.94e-10	AT2G27920	SCPL51, SERINE CARBOXYPEPTIDASE-LIKE 51；
16	TraesCS3B02G597700	3.52e-09	AT5G59480	Haloacid dehalogenase-like hydrolase (HAD) superfamily protein;
16	TraesCS5D02G234400	2.2e-08	NA	NA
16	TraesCS1D02G176000	5.96e-08	AT1G80760	NIP6, NIP6;1, NLM7, NOD26-LIKE INTRINSIC PROTEIN 6;1；Encodes a protein with boron transporter activity. borate transport, cellular response to boron-containing substance levels； phloem,
16	TraesCS7A02G263100	7.2e-08	AT5G13180	VND-INTERACTING 2, VNI2； Encodes a NAC domain transcription factor that interacts with VND7 and negatively regulates xylem vessel formation. leaf senescence, negative regulation of transcription, DNA-templated, response to abscisic acid, response to salt stress, xylem development； protophloem, protoxylem, root, root procambium,
16	TraesCS5A02G490800	1.16e-07	AT5G13000	CALLOSE SYNTHASE 5, CALS5, GLS2, Responsible for the synthesis of callose deposited at the primary cell wall of meiocytes, tetrads and microspores. Required for exine formation during microgametogenesis and for pollen viability. Highest expression in meiocytes, tetrads, microspores and mature pollen.(1->3)-beta-D-glucan biosynthetic process, microsporogenesis, pollen development, pollen germinati…
16	TraesCS3A02G306600	1.2e-07	AT1G62430	CDP-DIACYLGLYCEROL SYNTHASE 1, CDS1； Encodes a CDP-diacylglycerol synthase, involved in phospholipid biosynthesis.
16	TraesCS1B02G184500	1.27e-07	AT2G27920	SCPL51, SERINE CARBOXYPEPTIDASE-LIKE 51；
16	TraesCS3D02G328300	6.26e-07	AT3G43810	CALMODULIN 7, CAM7, Z-BOX BINDING FACTOR 3, ZBF3；EF hand domain protein encodes a calmodulin. Can functionally complement a yeast CaM mutant. calcium-mediated signaling, detection of calcium ion, regulation of photomorphogenesis
16	TraesCS3D02G092800	9.2e-07	AT5G50150	LOTR1 protein has an unknown function. It contains both DUF4409 and DUF239 domains. Loss of function mutations show defects in formation of the Casparian band- which is correlated with mis localization of CASP1.
16	TraesCS5A02G227000	1.95e-06	AT1G74670	GA-STIMULATED ARABIDOPSIS 6, GASA6；Gibberellin-regulated family protein
16	TraesCS6B02G468600	2.34e-06	AT5G13000	CALLOSE SYNTHASE 5, CALS5, GLS2, Responsible for the synthesis of callose deposited at the primary cell wall of meiocytes, tetrads and microspores. Required for exine formation during microgametogenesis and for pollen viability. Highest expression in meiocytes, tetrads, microspores and mature pollen.(1->3)-beta-D-glucan biosynthetic process, microsporogenesis, pollen development, pollen germinati…
16	TraesCS5B02G225600	4.18e-06	AT1G74670	GA-STIMULATED ARABIDOPSIS 6, GASA6；Gibberellin-regulated family protein
16	TraesCS5B02G535200	0.00159751	AT4G00960	Protein kinase superfamily protein; protein phosphorylation
16	TraesCS5B02G157600	0.00885409	NA	NA
16	TraesCS1A02G022000	0.0234142	NA	NA
16	TraesCS1D02G043300	0.274925	AT5G59780	ATMYB59, In roots it is involved in K+/NO3- transport and expression of the NPF7.3 transporter.cellular response to potassium ion, regulation of potassium ion transport.primary root, root,
16	TraesCS5D02G110600	1	AT1G54690	G-H2AX, GAMMA H2AX, GAMMA HISTONE VARIANT H2AX, GAMMA-H2AX, H2AXB, HISTONE H2A 3, HTA3；Encodes HTA3, a histone H2A protein. H2AX is a meiosis-specific isoform of histone H2A. Upon DSB formation, rapid accumulation of phosphorylated H2AX (γ-H2AX) occurs around the break site. H2AX foci accumulate in early G2. Immunolocalization studies in spread preparations of wild-type meiocytes at G2/early lept…
17	TraesCS3B02G209600	0	AT1G44970	PER9, PEROXIDASE 9, Encodes a class III peroxidase that is genetically redundant with PRX40, expressed in the tapetum, and essential for proper anther and pollen development. Peroxidase required for casparian strip lignification as well as partially required for SGN-dependent compensatory lignification.
17	TraesCS2D02G008000	0	AT1G13110	CYP71B7, CYTOCHROME P450, FAMILY 71 SUBFAMILY B, POLYPEPTIDE 7；member of CYP71B；
17	TraesCS3D02G185000	0	AT5G66390	PER72, PEROXIDASE 72,Encodes a peroxidase that is involved in lignin biosynthesis. Required for casparian strip lignification as well as partially required for SGN-dependent compensatory lignification.
17	TraesCS1D02G283600	0	AT1G64060	RBOH F, RBOHAP108, RBOHF, RESPIRATORY BURST OXIDASE PROTEIN F； Interacts with AtrbohD gene to fine tune the spatial control of ROI production and hypersensitive response to cell in and around infection site. abscisic acid-activated signaling pathway, carbohydrate homeostasis, defense response, defense response by callose deposition, ethylene-activated signaling pathway, hydrogen peroxide biosynth…
17	TraesCS3A02G179900	0	AT1G44970	PER9, PEROXIDASE 9, Encodes a class III peroxidase that is genetically redundant with PRX40, expressed in the tapetum, and essential for proper anther and pollen development. Peroxidase required for casparian strip lignification as well as partially required for SGN-dependent compensatory lignification.
17	TraesCS2D02G299700	0	AT5G66390	PER72, PEROXIDASE 72, PRX72;Encodes a peroxidase that is involved in lignin biosynthesis. Required for casparian strip lignification as well as partially required for SGN-dependent compensatory lignification. lignin biosynthetic process
17	TraesCS1B02G293900	0	AT1G64060	RBOH F, RBOHAP108, RBOHF, RESPIRATORY BURST OXIDASE PROTEIN F； Interacts with AtrbohD gene to fine tune the spatial control of ROI production and hypersensitive response to cell in and around infection site. abscisic acid-activated signaling pathway, carbohydrate homeostasis, defense response, defense response by callose deposition, ethylene-activated signaling pathway, hydrogen peroxide biosynth…
17	TraesCS4D02G190900	0	AT2G40370	LAC5, LACCASE 5；Together with DP1/DIR12 involved in neolignan biosynthesis via sinapoylcholine/feruloylcholine.response to copper ion；located in Casparian strip, extracellular region
17	TraesCS2A02G420700	0	NA	NA
17	TraesCS4A02G114700	0	AT2G40370	LAC5, LACCASE 5；Together with DP1/DIR12 involved in neolignan biosynthesis via sinapoylcholine/feruloylcholine.response to copper ion；located in Casparian strip, extracellular region
17	TraesCS3B02G209800	0	AT5G66390	PER72, PEROXIDASE 72, PRX72;Encodes a peroxidase that is involved in lignin biosynthesis. Required for casparian strip lignification as well as partially required for SGN-dependent compensatory lignification. lignin biosynthetic process
17	TraesCS2D02G008100	0	AT3G26210	CYP71B23, CYTOCHROME P450, FAMILY 71, SUBFAMILY B, POLYPEPTIDE 23； putative cytochrome P450
17	TraesCS2A02G383000	0	AT5G15290	CASP5, CASPARIAN STRIP MEMBRANE DOMAIN PROTEIN 5；cell wall modification, cell-cell junction assembly； Casparian strip,
17	TraesCS4B02G189500	0	AT2G40370	NA
17	TraesCS2D02G379300	0	AT5G15290	CASP5, CASPARIAN STRIP MEMBRANE DOMAIN PROTEIN 5；cell wall modification, cell-cell junction assembly； Casparian strip,
17	TraesCS2B02G317200	0	AT5G66390	PER72, PEROXIDASE 72, PRX72;Encodes a peroxidase that is involved in lignin biosynthesis. Required for casparian strip lignification as well as partially required for SGN-dependent compensatory lignification. lignin biosynthetic process
17	TraesCS3A02G180100	4.42e-299	AT5G66390	PER72, PEROXIDASE 72, PRX72;Encodes a peroxidase that is involved in lignin biosynthesis. Required for casparian strip lignification as well as partially required for SGN-dependent compensatory lignification. lignin biosynthetic process
17	TraesCS2D02G010500	7.45e-294	AT3G62150	ABCB21, ATP-BINDING CASSETTE B21, P-GLYCOPROTEIN 21, PGP21；Encodes a facultative transporter controlling auxin concentrations in plant cells.auxin efflux, auxin influx， pericycle, root,
17	TraesCS1A02G284600	6.99e-292	AT1G64060	RBOH F, RBOHAP108, RBOHF, RESPIRATORY BURST OXIDASE PROTEIN F； Interacts with AtrbohD gene to fine tune the spatial control of ROI production and hypersensitive response to cell in and around infection site. abscisic acid-activated signaling pathway, carbohydrate homeostasis, defense response, defense response by callose deposition, ethylene-activated signaling pathway, hydrogen peroxide biosynth…
17	TraesCS2A02G301000	5.33e-278	AT5G66390	PER72, PEROXIDASE 72, PRX72;Encodes a peroxidase that is involved in lignin biosynthesis. Required for casparian strip lignification as well as partially required for SGN-dependent compensatory lignification. lignin biosynthetic process
17	TraesCS3D02G184800	4.82e-273	AT1G44970	PER9, PEROXIDASE 9, Encodes a class III peroxidase that is genetically redundant with PRX40, expressed in the tapetum, and essential for proper anther and pollen development. Peroxidase required for casparian strip lignification as well as partially required for SGN-dependent compensatory lignification.
17	TraesCS3B02G209700	2.17e-263	AT5G66390	PER72, PEROXIDASE 72,Encodes a peroxidase that is involved in lignin biosynthesis. Required for casparian strip lignification as well as partially required for SGN-dependent compensatory lignification.
17	TraesCS6A02G242500	1.35e-254	AT2G32300	UCC1, UCLACYANIN 1；Encodes a uclacyanin, a protein precursor that is closely related to precursors of stellacyanins and a blue copper protein from pea pods.
17	TraesCS2A02G560600	2.01e-248	AT3G14470	NB-ARC domain-containing disease resistance protein;
17	TraesCS3A02G180000	1.16e-229	AT5G66390	PER72, PEROXIDASE 72,Encodes a peroxidase that is involved in lignin biosynthesis. Required for casparian strip lignification as well as partially required for SGN-dependent compensatory lignification.
17	TraesCS3D02G184900	1.88e-225	AT5G66390	PER72, PEROXIDASE 72,Encodes a peroxidase that is involved in lignin biosynthesis. Required for casparian strip lignification as well as partially required for SGN-dependent compensatory lignification.
17	TraesCS6B02G282000	3.48e-224	AT2G32300	UCC1, UCLACYANIN 1；Encodes a uclacyanin, a protein precursor that is closely related to precursors of stellacyanins and a blue copper protein from pea pods.
17	TraesCS6D02G224500	2.21e-222	NA	NA
17	TraesCS7A02G176800	2.79e-208	NA	NA
17	TraesCS3B02G210000	5.38e-203	AT5G66390	PER72, PEROXIDASE 72, PRX72;Encodes a peroxidase that is involved in lignin biosynthesis. Required for casparian strip lignification as well as partially required for SGN-dependent compensatory lignification. lignin biosynthetic process
17	TraesCS4D02G166800	7.59e-202	AT1G61590	PBL15, PBS1-LIKE 15, SCHENGEN1, SGN1；Protein kinase superfamily protein; phosphorylation, regulation of lignin biosynthetic process； root endodermis
17	TraesCS3D02G389200	4.23e-200	NA	NA
17	TraesCS3B02G427400	1.13e-199	NA	NA
17	TraesCS7A02G167100	1.87e-196	AT3G12020	KIN7.3, KINESIN 7.3；P-loop containing nucleoside triphosphate hydrolases superfamily protein; microtubule-based movement
17	TraesCS7A02G134700	1.93e-187	AT5G10290	leucine-rich repeat transmembrane protein kinase family protein;
17	TraesCS7B02G081800	2.28e-177	NA	LAC5, LACCASE 5；Together with DP1/DIR12 involved in neolignan biosynthesis via sinapoylcholine/feruloylcholine.response to copper ion；located in Casparian strip, extracellular region
17	TraesCS2B02G400200	5.69e-173	AT2G36100	CASP1, CASPARIAN STRIP MEMBRANE DOMAIN PROTEIN 1；Encodes a membrane bound protein involved in formation of the casparian strip. Along with CASP 2 it is required for the localization of ESB1.cell wall modification, cell-cell junction assembly； Casparian strip, plasma membrane
17	TraesCS1D02G050000	4.48e-166	AT3G22600	GLYCOSYLPHOSPHATIDYLINOSITOL-ANCHORED LIPID PROTEIN TRANSFER 5, LTPG5；Glycosylphosphatidylinositol (GPI)-anchored LTPg protein, downregulated in syncytia induced by the beet cyst nematode Heterodera schachtii and root knot nematode Meloidogyne incognita. Infection with bacteria (Pseudomonas syringae) and fungi (Botrytis cinerea) leads to the induction of the gene in leaves.
17	TraesCS3A02G180300	1.92e-165	AT5G66390	PER72, PEROXIDASE 72,Encodes a peroxidase that is involved in lignin biosynthesis. Required for casparian strip lignification as well as partially required for SGN-dependent compensatory lignification.
17	TraesCS1A02G048700	7.13e-164	AT3G22600	Glycosylphosphatidylinositol (GPI)-anchored LTPg protein, downregulated in syncytia induced by the beet cyst nematode Heterodera schachtii and root knot nematode Meloidogyne incognita. Infection with bacteria (Pseudomonas syringae) and fungi (Botrytis cinerea) leads to the induction of the gene in leaves.
17	TraesCS7D02G178100	7.02e-161	NA	NA
17	TraesCS3A02G010900	9.81e-159	AT5G61290	Flavin-binding monooxygenase family protein;
17	TraesCS3D02G187500	4.29e-150	AT4G02860	D-AMINO ACID RACEMASE2, DAAR2； Phenazine biosynthesis PhzC/PhzF protein;
17	TraesCS3D02G185200	2.83e-148	AT5G66390	PER72, PEROXIDASE 72, PRX72;Encodes a peroxidase that is involved in lignin biosynthesis. Required for casparian strip lignification as well as partially required for SGN-dependent compensatory lignification. lignin biosynthetic process
17	TraesCS4D02G238500	3.79e-145	NA	NA
17	TraesCS3A02G251800	7.14e-141	AT3G62160	HXXXD-type acyl-transferase family protein;
17	TraesCS3B02G209900	1.37e-120	AT5G66390	PER72, PEROXIDASE 72,Encodes a peroxidase that is involved in lignin biosynthesis. Required for casparian strip lignification as well as partially required for SGN-dependent compensatory lignification.
17	TraesCS4B02G162700	5.84e-112	AT1G61590	PBL15, PBS1-LIKE 15, SCHENGEN1, SGN1；Protein kinase superfamily protein; phosphorylation, regulation of lignin biosynthetic process； root endodermis
17	TraesCS3D02G000800	2.57e-110	AT5G61290	Flavin-binding monooxygenase family protein;
17	TraesCS7D02G248500	1.49e-108	AT1G76620	PDE339, PIGMENT DEFECTIVE EMBRYO 339；Serine/Threonine-kinase, putative (Protein of unknown function, DUF547);
17	TraesCS5B02G557400	7.53e-107	AT1G55120	6-FRUCTAN EXOHYDROLASE, ATCWINV3, ATFRUCT5, BETA-FRUCTOFURANOSIDASE 5, FRUCT5
17	TraesCS6D02G197700	5.11e-103	AT1G11840	GLX1, GLYOXALASE I HOMOLOG, GLYOXALASEI 3；Encodes Ni+ dependent glyoxalase I homolog ATGLX1. methylglyoxal catabolic process to D-lactate via S-lactoyl-glutathione
17	TraesCS3A02G180200	4.8e-100	AT5G66390	PER72, PEROXIDASE 72,Encodes a peroxidase that is involved in lignin biosynthesis. Required for casparian strip lignification as well as partially required for SGN-dependent compensatory lignification.
17	TraesCS6D02G232100	3.94e-94	AT5G47450	ATTIP2;3, Tonoplast intrinsic protein, transports ammonium (NH3) and methylammonium across the tonoplast membrane, gene expression shows diurnal regulation and is upregulated by ammonium (NH3). lateral root, pericycle, root, root cortex, root epidermis, transition zone
17	TraesCS3A02G378300	5.71e-94	AT1G76900	TLP1, TUBBY LIKE PROTEIN 1；Member of plant TLP family. Contains terminal F-box domain, interacts with ASK proteins. Tethered to the PM.regulation of transcription, DNA-templated；
17	OMT1	1.26e-93	NA	NA
17	TraesCS3D02G185100	5.82e-92	AT5G66390	PER72, PEROXIDASE 72, PRX72;Encodes a peroxidase that is involved in lignin biosynthesis. Required for casparian strip lignification as well as partially required for SGN-dependent compensatory lignification. lignin biosynthetic process
17	TraesCS3D02G019900	3.55e-86	AT2G01275	RING/FYVE/PHD zinc finger superfamily protein;protein ubiquitination
17	TraesCS6B02G258400	3.84e-86	AT3G53260	Encodes phenylalanine lyase.
17	TraesCS3A02G182900	3.75e-81	AT5G51060	RESPIRATORY BURST OXIDASE HOMOLOG C, RHD2, ROOT HAIR DEFECTIVE 2；RHD2 (along with RHD3 and RHD4) is required for normal root hair elongation. Has NADPH oxidase activity. Gene is expressed in the elongation and differention zone in trichoblasts and elongating root hairs. RDH2 is localized to the growing tips of root hair cells. It is required for the production of reactive oxygen species in respon…
17	TraesCS6B02G331300	4.66e-81	AT1G78060	Glycosyl hydrolase family protein;arabinan catabolic process, xylan catabolic process；
17	TraesCS2B02G535100	7.03e-81	AT2G40410	CA2+-DEPENDENT NUCLEASE, CALCIUM DEPENDENT NUCLEASE 2, CAN2；Encodes a Ca(2+)-dependent nuclease that can degrade both DNA and RNA.DNA catabolic process, RNA catabolic process
17	TraesCS3A02G302100	1.62e-80	AT3G62760	Encodes glutathione transferase belonging to the phi class of GSTs. guard cell, root
17	TraesCS6D02G212200	2.8e-78	AT3G53260	Encodes phenylalanine lyase.
17	TraesCS6D02G350300	4.46e-75	AT5G34940	GLUCURONIDASE 3, GUS3；The protein is predicted (WoLF PSORT program) to be membrane-associated.
17	TraesCS2A02G379900	3.71e-73	AT2G37170	PIP2;2, PIP2B, PLASMA MEMBRANE INTRINSIC PROTEIN 2, PLASMA MEMBRANE INTRINSIC PROTEIN 2;2；a member of the plasma membrane intrinsic protein subfamily PIP2. localizes to the plasma membrane and exhibits water transport activity in Xenopus oocyte. expressed specifically in the vascular bundles；
17	TraesCS5A02G203400	2.91e-72	AT2G01770	ATVIT1, VACUOLAR IRON TRANSPORTER 1, VIT1；Encodes an iron transporter required for iron sequestration into vacuoles. Expressed in developing embryo and seed. Localized in the vacuolar membrane.intracellular sequestering of iron ion, iron ion homeostasis
17	TraesCS5A02G448200	1.37e-71	AT5G39950	THIOREDOXIN 2, THIOREDOXIN H2, TRX2, TRXH2；encodes a cytosolic thioredoxin that reduces disulfide bridges of target proteins by the reversible formation of a disulfide bridge between two neighboring Cys residues present in the active site. Thioredoxins have been found to regulate a variety of biological reactions in prokaryotic and eukaryotic cells.sulfate assimilation
17	TraesCS2D02G507500	3.47e-71	AT2G40410	CA2+-DEPENDENT NUCLEASE, CALCIUM DEPENDENT NUCLEASE 2, CAN2；Encodes a Ca(2+)-dependent nuclease that can degrade both DNA and RNA.DNA catabolic process, RNA catabolic process
17	TraesCS3D02G371600	9.36e-70	AT1G76900	TLP1, TUBBY LIKE PROTEIN 1；Member of plant TLP family. Contains terminal F-box domain, interacts with ASK proteins. Tethered to the PM.regulation of transcription, DNA-templated；
17	TraesCS7B02G018000	5.04e-67	NA	NA
17	TraesCS3B02G334500	1.02e-66	AT3G62760	ATGSTF13；Encodes glutathione transferase belonging to the phi class of GSTs. toxin catabolic process
17	TraesCS6D02G281600	2.48e-65	AT1G78060	Glycosyl hydrolase family protein;arabinan catabolic process, xylan catabolic process；
17	TraesCS3D02G299900	9.84e-65	AT3G62760	ATGSTF13；Encodes glutathione transferase belonging to the phi class of GSTs. toxin catabolic process
17	TraesCS7A02G027100	1.39e-61	AT2G38740	BROAD-RANGE SUGAR PHOSPHATE PHOSPHATASE, SGPP；HAD-type phosphosugar phosphatase.
17	TraesCS2A02G428500	1.76e-58	AT4G28400	Protein phosphatase 2C family protein;cytosol, nucleus；
17	TraesCS6A02G367300	1.11e-56	AT5G34940	GLUCURONIDASE 3, GUS3；The protein is predicted (WoLF PSORT program) to be membrane-associated.
17	TraesCS4B02G298200	2.42e-56	AT3G14170	CORD1, CORTICAL MICROTUBULE DISORDERING1； CORD1 is a member of a novel and plant specific family of microtubule associated proteins. CORD1 binds microtubules via a conserved protein domain shared among family members. CORD functions may overlap;cord1 / cord2 mutants have defects in secondary cell wall pit morphology.
17	TraesCS5A02G181000	2.85e-56	AT4G00430	a member of the plasma membrane intrinsic protein subfamily PIP1. involved redundantly with PIP1;1/2/3/5 in hydraulics and carbon fixation, regulates the expression of related genes that affect plant growth and development. response to water deprivation, water transport
17	TraesCS3D02G540900	9.93e-56	AT4G01470	TIP1;3, TONOPLAST INTRINSIC PROTEIN 1;3；Encodes AtTIP1;3, functions as water and urea channels in pollen.urea transport, water transport；
17	TraesCS6A02G222900	6.62e-55	AT2G37040	Encodes PAL1, a phenylalanine ammonia-lyase.
17	TraesCS5D02G007100	1.49e-50	AT3G59420	ACR4, CR4, CRINKLY4;Encodes a membrane localized protein with similarity to receptor kinases which is involved in epidermal cell differentiation. Flowers of mutants have disorganized ovule integument growth and abnormal sepal margins. In the roots, mutants initiate more lateral roots but fewer laterals actually emerge due to defects in lateral root formation. Mutants also display disorganized col…
17	TraesCS2A02G379800	2.3e-48	AT2G37170	PIP2;2, PIP2B, PLASMA MEMBRANE INTRINSIC PROTEIN 2, PLASMA MEMBRANE INTRINSIC PROTEIN 2;2；a member of the plasma membrane intrinsic protein subfamily PIP2. localizes to the plasma membrane and exhibits water transport activity in Xenopus oocyte. expressed specifically in the vascular bundles；
17	TraesCS7B02G008800	3.81e-48	NA	NA
17	TraesCS5A02G428200	8.26e-47	AT2G27150	AAO3, ABSCISIC ALDEHYDE OXIDASE 3, Encodes the aldehyde oxidase delta isoform catalyzing the final step in abscisic acid biosynthesis. root vascular system,
17	TraesCS6D02G068500	9.3e-47	AT2G17800	A member of ROP GTPase family. Rac-like GTP-binding protein ARAC1/ATGP2. Encodes a geranylgeranylated GTP binding protein. Involved in the auxin-activated 26S proteasome-dependent Aux/IAA proteolysis pathway. cell cortex
17	TraesCS2B02G396800	1.07e-45	AT3G53420	ATPIP2;1, PIP2, a member of the plasma membrane intrinsic protein subfamily PIP2. localizes to the plasma membrane and exhibits water transport activity in Xenopus oocyte. expressed specifically in the vascular bundles and protein level increases slightly during leaf dev. When expressed in yeast cells can conduct hydrogen peroxide into those cells.PROTEIN 2A；
17	TraesCS3B02G275500	1.27e-44	AT1G71710	DNAse I-like superfamily protein;phosphatidylinositol dephosphorylation；phosphatidylinositol-3,4,5-trisphosphate 5-phosphatase activity,
17	TraesCS2B02G449200	1.91e-42	AT4G28400	Protein phosphatase 2C family protein;
17	TraesCS7B02G098800	3.98e-35	AT1G10200	ATWLIM1, WLIM1；actin filament bundle assembly
17	TraesCS2D02G473400	1.38e-33	NA	NA
17	TraesCS4A02G263800	8.27e-33	AT2G01910	ATMAP65-6, MAP65-6；Binds microtubules. Induces a crisscross mesh of microtubules, not bundles. Not involved in microtubule polymerization nor nucleation. Localizes to mitochondria. The mRNA is cell-to-cell mobile.
17	TraesCS2B02G497300	1.79e-32	NA	NA
17	TraesCS2B02G126300	1.33e-31	AT5G05340	PEROXIDASE 52, PRX52；Encodes a protein with sequence similarity to peroxidases that is involved in lignin biosynthesis. Loss of function mutations show abnormal development of xylem fibers and reduced levels of lignin biosynthetic enxymes.lignin biosynthetic process, positive regulation of syringal lignin biosynthetic process, xylem development
17	TraesCS4B02G051200	1.69e-30	AT2G01910	ATMAP65-6, MAP65-6；Binds microtubules. Induces a crisscross mesh of microtubules, not bundles. Not involved in microtubule polymerization nor nucleation. Localizes to mitochondria. The mRNA is cell-to-cell mobile.
17	TraesCS6A02G172000	3.35e-25	NA	NA
17	TraesCS4B02G063800	7.77e-23	NA	NA
17	TraesCS3B02G003900	4.07e-19	AT4G39230	PCBER1, lignan biosynthetic process；encodes a protein whose sequence is similar to phenylcoumaran benzylic ether reductase (PCBER), which catalyzes NADPH-dependent reduction of 8-5' linked lignans such as dehydrodiconiferyl alcohol to give isodihydrodehydrodiconiferyl alcohol.
17	TraesCS1A02G042700	6.61e-08	AT5G59780	ATMYB59, In roots it is involved in K+/NO3- transport and expression of the NPF7.3 transporter.cellular response to potassium ion, regulation of potassium ion transport.primary root, root,
17	TraesCS7B02G405700	0.00152853	AT3G07040	RESISTANCE TO P. SYRINGAE PV MACULICOLA 1, RESISTANCE TO PSEUDOMONAS SYRINGAE 3, RPM1, RPS3；Contains an N-terminal tripartite nucleotide binding site and a C-terminal tandem array of leucine-rich repeats. Confers resistance to Pseudomonas syringae strains that carry the avirulence genes avrB and avrRpm1.
18	TraesCS2B02G534500	6.98e-241	AT5G57420	IAA33, INDOLE-3-ACETIC ACID INDUCIBLE 33；response to auxin
18	TraesCS2D02G506900	3.36e-234	AT5G57420	IAA33, INDOLE-3-ACETIC ACID INDUCIBLE 33；response to auxin
18	TraesCS1A02G355700	5.48e-197	NA	NA
18	TraesCS7A02G349000	7.77e-192	AT1G29050	TBL38, TRICHOME BIREFRINGENCE-LIKE 38；Encodes a member of the TBL (TRICHOME BIREFRINGENCE-LIKE) gene family containing a plant-specific DUF231 (domain of unknown function) domain. non-hair root epidermal cell,
18	TraesCS6A02G210900	1.54e-182	AT5G60810	RGF1, ROOT MERISTEM GROWTH FACTOR 1；positive regulation of gene expression, regulation of root meristem growth；columella root cap initial cell, quiescent center
18	TraesCS6D02G194000	2.97e-173	AT5G60810	RGF1, ROOT MERISTEM GROWTH FACTOR 1；positive regulation of gene expression, regulation of root meristem growth；columella root cap initial cell, quiescent center
18	TraesCS7A02G391200	9.73e-158	AT2G04025	RGF3, ROOT MERISTEM GROWTH FACTOR 3;Encodes a root meristem growth factor (RGF). Belongs to a family of functionally redundant homologous peptides that are secreted, tyrosine-sulfated, and expressed mainly in the stem cell area and the innermost layer of central columella cells. RGFs are required for maintenance of the root stem cell niche and transit amplifying cell proliferation.
18	TraesCS2B02G378100	8.39e-142	AT3G20840	ATPLT1, PLETHORA 1, PLT1；Encodes a member of the AINTEGUMENTA-like (AIL) subclass of the AP2/EREBP family of transcription factors and is essential for quiescent center (QC) specification and stem cell activity. It is a key effector for establishment of the stem cell niche during embryonic pattern formation. It is transcribed in response to auxin accumulation and is dependent on auxin response tr…
18	TraesCS5D02G240900	1.08e-103	AT4G24960	HVA22 HOMOLOGUE D, HVA22D；Homologous to a eukaryote specific ABA- and stress-inducible gene first isolated from barley. it may be involved in regulation of autophagy during development. flower development, hyperosmotic salinity response, negative regulation of autophagy, pollen development, response to abscisic acid, response to cold, response to water deprivation
18	TraesCS6B02G240000	4.87e-98	AT5G60810	RGF1, ROOT MERISTEM GROWTH FACTOR 1；positive regulation of gene expression, regulation of root meristem growth；columella root cap initial cell, quiescent center
18	TraesCS2D02G357600	2.63e-94	AT3G20840	ATPLT1, PLETHORA 1, PLT1；Encodes a member of the AINTEGUMENTA-like (AIL) subclass of the AP2/EREBP family of transcription factors and is essential for quiescent center (QC) specification and stem cell activity. It is a key effector for establishment of the stem cell niche during embryonic pattern formation. It is transcribed in response to auxin accumulation and is dependent on auxin response tr…
18	TraesCS2B02G050000	8.64e-87	AT1G19715	Mannose-binding lectin superfamily protein;
18	TraesCS2B02G047600	7.98e-84	NA	NA
18	TraesCS3A02G397300	7.87e-77	NA	NA
18	TraesCS7B02G304600	3.69e-71	NA	NA
18	TraesCS6D02G205300	5.02e-60	AT3G20840	ATPLT1, PLETHORA 1, PLT1；Encodes a member of the AINTEGUMENTA-like (AIL) subclass of the AP2/EREBP family of transcription factors and is essential for quiescent center (QC) specification and stem cell activity. It is a key effector for establishment of the stem cell niche during embryonic pattern formation. It is transcribed in response to auxin accumulation and is dependent on auxin response tr…
18	TraesCS6A02G229500	4.53e-57	AT3G20840	ATPLT1, PLETHORA 1, PLT1；Encodes a member of the AINTEGUMENTA-like (AIL) subclass of the AP2/EREBP family of transcription factors and is essential for quiescent center (QC) specification and stem cell activity. It is a key effector for establishment of the stem cell niche during embryonic pattern formation. It is transcribed in response to auxin accumulation and is dependent on auxin response tr…
18	TraesCS3D02G391100	1.8e-44	NA	NA
18	TraesCS3B02G429200	3.88e-36	AT2G43570	CHI, CHITINASE, PUTATIVE；chitinase; systemic acquired resistance
18	TraesCS2D02G028100	7.65e-36	AT3G50950	HOPZ-ACTIVATED RESISTANCE 1, ZAR1；Encodes a canonical CC-type NLR protein that is required for the recognition of the T3SE HopZ1a as well as several other Hop effectors from the pathogenic bacteria P. syringae.
18	TraesCS4B02G301100	1.59e-35	AT4G21410	CRK29, CYSTEINE-RICH RLK (RECEPTOR-LIKE PROTEIN KINASE) 29；Encodes a cysteine-rich receptor-like protein kinase.response to abscisic acid；protein serine/threonine kinase activity；Calcium signaling regulates polar transport of auxin
18	TraesCS7A02G235200	2.24e-34	AT1G10760	GWD, GWD1, SEX1, SOP, SOP1, STARCH EXCESS 1；cold acclimation, response to symbiotic fungus, starch catabolic process
18	TraesCS6D02G078900	1.46e-33	AT3G18180	KAN, KAN1, KANADI, KANADI 1； Encodes a KANADI protein (KAN) that regulates organ polarity in Arabidopsis. KAN is required for abaxial identity in both leaves and carpels, and encodes a nuclear-localized protein in the GARP family of putative transcription factors. KAN1 appears to be required for proper regulation of PIN1 in early embryogenesis. abaxial cell fate specification, adaxial/abaxial axi…
18	TraesCS7D02G039300	4.81e-33	AT1G79990	coatomer subunit beta-2;endoplasmic reticulum to Golgi vesicle-mediated transport, intra-Golgi vesicle-mediated transport, intracellular protein transport, retrograde vesicle-mediated transport, Golgi to endoplasmic reticulum
18	TraesCS7D02G399100	1.1e-30	NA	NA
18	TraesCS2D02G028200	1.41e-29	AT1G50180	CAR1, CEL-ACTIVATED RESISTANCE 1；Host immune receptor which recognizes the conserved effectors AvrE and HopAA1.
18	TraesCS6D02G047800	1.56e-28	AT1G21680	DPP6 N-terminal domain-like protein;
18	TraesCS1A02G214500	3.58e-25	AT5G17820	PER57, PEROXIDASE 57，Peroxidase superfamily protein, overexpression increases ROS. plant-type cell wall, plasmodesma，cell wall, extracellular region, mitochondrion, plant-type cell wall, plasmodesma
18	TraesCS6B02G144200	1.56e-24	AT3G46530	RECOGNITION OF PERONOSPORA PARASITICA 11, RECOGNITION OF PERONOSPORA PARASITICA 13, RPP11, RPP13；Confers resistance to the biotrophic oomycete, Peronospora parasitica. Encodes an NBS-LRR type R protein with a putative amino-terminal leucine zipper. Fungal protein ATR13 induces RPP13 gene expression and disease resistance.
18	TraesCS3B02G539100	7.34e-24	AT3G09270	GLUTATHIONE S-TRANSFERASE TAU 8, GSTU8； Encodes glutathione transferase belonging to the tau class of GSTs.
18	TraesCS2D02G340000	1.07e-21	NA	NA
18	TraesCS2D02G432500	7.38e-21	AT5G25460	DGR2, DUF642 L-GALL RESPONSIVE GENE 2； Encodes a DUF642 cell wall protein.root morphogenesis
18	TraesCS3D02G027700	1.48e-20	NA	NA
18	TraesCS6D02G105100	3.6e-20	AT1G50180	CAR1, CEL-ACTIVATED RESISTANCE 1；Host immune receptor which recognizes the conserved effectors AvrE and HopAA1.
18	TraesCS4D02G078800	2.21e-19	AT5G66870	ASL1, ASYMMETRIC LEAVES 2-LIKE 1, LATERAL ORGAN BOUNDARIES DOMAIN GENE 36, LBD36； Encodes LOB domain protein whose overexpression results in KNOX gene repression. Overexpression also results in plants with hyponastic leaves, downward pointing flowers and reduced apical dominance. May be involved in the transcriptional regulation of the homeobox gene BP (brevipedicellus) during lateral organ diffe…
18	TraesCS6B02G407000	5.7e-19	AT1G12740	CYP87A2, CYTOCHROME P450, FAMILY 87, SUBFAMILY A, POLYPEPTIDE 2；encodes a protein with cytochrome P450 domain； brassinosteroid biosynthetic process, brassinosteroid homeostasis, multicellular ；root
18	TraesCS2B02G359700	4.25e-18	NA	NA
18	TraesCS5B02G430100	2.12e-17	AT5G20960	AAO1, ALDEHYDE OXIDASE 1, ALDEHYDE OXIDASE ALPHA, AO1, AOALPHA, ARABIDOPSIS THALIANA ALDEHYDE OXIDASE 1, Encodes aldehyde oxidase AA01.auxin biosynthetic process
18	TraesCS1D02G099000	1.27e-16	AT3G14460	LEUCINE-RICH REPEAT (LRR) PROTEIN 1, LRRAC1；Leucine rich repeat protein that also contains an adenylate cyclase catalytic core motif. Capable of converting ATP to cAMP in vitro. Mutants show increased susceptibility to fungal pathogens.defense response to bacterium
18	TraesCS6A02G292300	1.79e-16	AT4G37940	AGAMOUS-LIKE 21, AGL21；encodes a MADS box protein, highly expressed in the root.；positive regulation of transcription by RNA polymerase II, regulation of transcription by RNA polymerase II； central root cap of primary root, lateral root primordium, pollen, primary root apical meristem, primary root tip, root, root endodermis, root procambium, root stele
18	TraesCS2D02G181700	6.66e-16	AT3G02230	REVERSIBLY GLYCOSYLATED POLYPEPTIDE 1, RGP1；RGP1 is a UDP-arabinose mutase that catalyzes the interconversion between the pyranose and furanose forms of UDP-L-arabinose. It appears to be required for proper cell wall formation. rgp1/rgp2 (at5g15650) double mutants have a male gametophyte lethal phenotype. RGP1 fusion proteins can be found in the cytosol and peripherally associated with the Golgi …
18	TraesCS3A02G248000	7.74e-16	AT1G69830	NA
18	TraesCS1D02G230900	3.75e-15	AT3G16770	ERF72, ETHYLENE RESPONSE FACTOR 72, Encodes a member of the ERF (ethylene response factor) subfamily B-2 of the plant specific ERF/AP2 transcription factor family (RAP2.3). The protein contains one AP2 domain.cell death, ethylene-activated signaling pathway, heat acclimation, positive regulation of transcription, DNA-templated, regulation of transcription, DNA-templated, response to cytokinin, re…
18	TraesCS3A02G395500	7.14e-15	AT1G69830	Encodes a plastid-localized α-amylase. Expression is reduced in the SEX4 mutant.starch catabolic process
18	TraesCS1D02G217500	3.95e-14	AT5G17820	PER57, PEROXIDASE 57，Peroxidase superfamily protein, overexpression increases ROS. plant-type cell wall, plasmodesma，cell wall, extracellular region, mitochondrion, plant-type cell wall, plasmodesma
18	TraesCS2A02G026200	1.06e-13	AT3G46530	RECOGNITION OF PERONOSPORA PARASITICA 11, RECOGNITION OF PERONOSPORA PARASITICA 13, RPP11, RPP13；Confers resistance to the biotrophic oomycete, Peronospora parasitica. Encodes an NBS-LRR type R protein with a putative amino-terminal leucine zipper. Fungal protein ATR13 induces RPP13 gene expression and disease resistance.
18	TraesCS2A02G573700	5.46e-13	AT1G71695	Peroxidase superfamily protein;response to oxidative stress, response to stress
18	TraesCS2A02G434700	2.31e-12	AT5G25460	DGR2, DUF642 L-GALL RESPONSIVE GENE 2； Encodes a DUF642 cell wall protein.root morphogenesis
18	TraesCSU02G061700	2.53e-12	AT3G14470	NB-ARC domain-containing disease resistance protein;
18	TraesCS1B02G024200	1.5e-11	NA	NA
18	TraesCS4A02G235100	2.81e-11	AT5G66870	ASL1, ASYMMETRIC LEAVES 2-LIKE 1, LATERAL ORGAN BOUNDARIES DOMAIN GENE 36, LBD36； Encodes LOB domain protein whose overexpression results in KNOX gene repression. Overexpression also results in plants with hyponastic leaves, downward pointing flowers and reduced apical dominance. May be involved in the transcriptional regulation of the homeobox gene BP (brevipedicellus) during lateral organ diffe…
18	TraesCS1B02G158600	2.89e-11	AT3G53180	NODGS, NODULIN/GLUTAMINE SYNTHASE-LIKE PROTEIN； Encodes a protein that is the product of a fusion gene with a C-terminal GSI like sequence and an N-terminal part sharing homology with nodulins. It self-assembles into oligomers and its expression is increased in response to flagellin treatment. The protein co-localizes with microtubules and binds gamma-tubulin.lateral root formation, response to b…
18	TraesCS2B02G455800	3.85e-11	AT5G25460	DGR2, DUF642 L-GALL RESPONSIVE GENE 2； Encodes a DUF642 cell wall protein.root morphogenesis
18	TraesCS2A02G569200	5.34e-11	AT4G00960	Protein kinase superfamily protein; protein phosphorylation
18	TraesCS3D02G031800	1.42e-10	AT5G64120	ATPRX71, PEROXIDASE 71, PRX71；Encodes a cell wall bound peroxidase that is induced by hypo-osmolarity and is involved in the lignification of cell walls. Class III peroxidase cell wall-targeted protein localized to the micropylar endosperm facing the radicle. Involved in seed germination.
18	TraesCS4B02G079900	1.43e-09	AT5G66870	ASL1, ASYMMETRIC LEAVES 2-LIKE 1, LATERAL ORGAN BOUNDARIES DOMAIN GENE 36, LBD36； Encodes LOB domain protein whose overexpression results in KNOX gene repression. Overexpression also results in plants with hyponastic leaves, downward pointing flowers and reduced apical dominance. May be involved in the transcriptional regulation of the homeobox gene BP (brevipedicellus) during lateral organ diffe…
18	TraesCS3A02G266300	1.96e-08	AT5G53460	GLT1, NADH-DEPENDENT GLUTAMATE SYNTHASE 1； glutamate biosynthetic process, nitrate assimilation
18	TraesCS7A02G177400	2.1e-08	AT1G22460	O-fucosyltransferase family protein;
18	TraesCS2B02G497000	6.17e-08	AT3G14460	LEUCINE-RICH REPEAT (LRR) PROTEIN 1, LRRAC1；Leucine rich repeat protein that also contains an adenylate cyclase catalytic core motif. Capable of converting ATP to cAMP in vitro. Mutants show increased susceptibility to fungal pathogens.defense response to bacterium
18	TraesCS1B02G416200	8.98e-08	AT3G14470	NB-ARC domain-containing disease resistance protein;
18	TraesCS4A02G157600	1.36e-07	AT1G77220	LAZ1 HOMOLOG1, LAZ1H1；LAZ1H1 is a DUF300 that is localized to the tonoplast. Along with LAZ1 it appears to play a role in maintaining the structural integrity of vacuoles and regulating BR signaling by modulating downstream subcellular distribution of BAK1.negative regulation of brassinosteroid mediated signaling pathway, vacuole organization, vesicle-mediated transport to the plasma membrane
18	TraesCS6D02G370100	2.96e-07	NA	NA
18	TraesCS5A02G428200	3.91e-07	AT2G27150	AAO3, ABSCISIC ALDEHYDE OXIDASE 3, Encodes the aldehyde oxidase delta isoform catalyzing the final step in abscisic acid biosynthesis. root vascular system,
18	TraesCS3A02G045500	5.88e-07	NA	NA
18	TraesCS2B02G069300	2.04e-06	AT3G14460	LEUCINE-RICH REPEAT (LRR) PROTEIN 1, LRRAC1；Leucine rich repeat protein that also contains an adenylate cyclase catalytic core motif. Capable of converting ATP to cAMP in vitro. Mutants show increased susceptibility to fungal pathogens.defense response to bacterium
18	TraesCS3B02G590000	2.14e-06	AT1G08200	AXS2, UDP-D-APIOSE/UDP-D-XYLOSE SYNTHASE 2；Encodes a putative UDP-D-apiose/UPD-D-xylose synthetase. nucleotide-sugar biosynthetic process
18	TraesCS7D02G235200	1.63e-05	AT1G10760	SEX1, SOP, SOP1, STARCH EXCESS 1； Encodes an α-glucan, water dikinase required for starch degradation. Involved in cold-induced freezing tolerance. cold acclimation, response to symbiotic fungus, starch catabolic process
18	TraesCS1B02G266800	2.08e-05	AT5G18860	NSH3, NUCLEOSIDE HYDROLASE 3；Encodes a purine nucleoside hydrolase active in the apoplast. It might play a role in salvaging extracellular ATP. NSH3 transcript levels rise in response to jasmonic acid and wounding.adenosine catabolic process, inosine catabolic process, response to jasmonic acid, response to wounding
18	TraesCS3D02G277100	2.52e-05	AT4G29310	DUF1005 family protein (DUF1005);
18	TraesCS5D02G271500	4.71e-05	AT1G33540	SCPL18, SERINE CARBOXYPEPTIDASE-LIKE 18； serine carboxypeptidase-like 18;root
18	TraesCS5B02G302500	4.98e-05	AT5G28840	GDP-D-MANNOSE 3, GME； Encodes a protein with GDP-D-mannose 3',5'-epimerase activity. The enzyme is involved in ascorbate biosynthesis. It catalyzes the conversion of GDP-D-mannose to GDP-L-galactose.
18	TraesCS2D02G583700	7.61e-05	AT1G71695	Peroxidase superfamily protein;response to oxidative stress, response to stress
18	TraesCS2A02G322900	8.07e-05	NA	NA
18	TraesCS6B02G270900	0.00011639	AT1G48410	AGO1, ARGONAUTE 1, ATAGO1, Encodes an RNA Slicer that selectively recruits microRNAs and siRNAs. There is currently no evidence that AGO1 Slicer is in a high molecular weight RNA-induced silencing complex (RISC). Mutants are defective in post-transcriptional gene silencing and have pleiotropic developmental and morphological defects. Through its action on the regulation of ARF17 expression, the p…
18	TraesCS6A02G298100	0.000125824	AT1G66200	GLN1;2, GLUTAMINE SYNTHASE CLONE F11, GLUTAMINE SYNTHETASE 1;2, GSR2；encodes a cytosolic glutamate synthetase, this enzyme has low affinity with substrate ammonium； nitrate assimilation
18	TraesCS6D02G224000	0.00013392	AT3G60260	ELMO/CED-12 family protein;
18	TraesCS6D02G343000	0.000163746	AT4G31020	alpha/beta-Hydrolases superfamily protein;
18	TraesCS1B02G243200	0.000164214	AT3G16770	EBP, ERF72, ETHYLENE RESPONSE FACTOR 72, ETHYLENE-RESPONSIVE ELEMENT BINDING PROTEIN, RAP2.3, RELATED TO AP2 3；Encodes a member of the ERF (ethylene response factor) subfamily B-2 of the plant specific ERF/AP2 transcription factor family (RAP2.3). The protein contains one AP2 domain. cell death, ethylene-activated signaling pathway, heat acclimation, positive regulation of transcription, DNA-temp…
[truncated: 322 more rows]

## Sheet: Table S3
Table S3. The expression of matrix of long noncoding RNAs for each cluster.
[truncated: 2,538 more rows]

[truncated: 9 more sheets: Table S4, Table S5, Table S6, Table S9, Table S10, Table S11, Table S12, Table S13, Table S14]
