# Supplementary material for: Asymmetric gene expression and cell-type-specific regulatory networks in the root of bread wheat revealed by single-cell multiomics analysis
Source: Genome Biol. 2023 Apr 4;24:65. doi: 10.1186/s13059-023-02908-x (PMC10074895; doi:10.1186/s13059-023-02908-x)
Supplement: Supplementary file 5 — Additional file 5: Table S7. Cluster specific expression bias of balanced genes in bulk RNA-seq of AK58 root. [file 13059_2023_2908_MOESM5_ESM.xlsx]

## Sheet: Table S7
Table S7. Cluster specific expression bias of balanced genes in bulk RNA-seq of AK58 root
Cluster	AA_gene_ID	BB_gene_ID	DD_gene_ID	AA_rate	BB_rate	DD_rate	group
0	TraesCS1A02G015900	TraesCS5B02G370400	TraesCS1D02G013800	0.658099	0.341901	0	D.suppressed
0	TraesCS1A02G026000	TraesCS1B02G032400	TraesCS1D02G026300	0.320864	0.134294	0.544842	B.suppressed
0	TraesCS1A02G030700	TraesCS1B02G038100	TraesCS1D02G031700	0.476682	0.0927436	0.430574	B.suppressed
0	TraesCS1A02G033000	TraesCS1B02G041300	TraesCS1D02G034200	0.200083	0.0861678	0.713749	D.dominant
0	TraesCS1A02G033300	TraesCS1B02G041900	TraesCS1D02G035000	0.505664	0.045415	0.448921	B.suppressed
0	TraesCS1A02G038400	TraesCS1B02G049300	TraesCS1D02G040100	0.443168	0.191904	0.364927	Central
0	TraesCS1A02G050100	TraesCS1B02G066400	TraesCS1D02G052200	0.19026	0.173777	0.635963	Central
0	TraesCS1A02G058700	TraesCS1B02G077000	TraesCS1D02G059800	0.607076	0.0742801	0.318644	B.suppressed
0	TraesCS1A02G067400	TraesCS1B02G085900	TraesCS1D02G068400	0.497348	0.104425	0.398227	B.suppressed
0	TraesCS1A02G070200	TraesCS1B02G088600	TraesCS1D02G072700	0.0866028	0	0.913397	D.dominant
0	TraesCS1A02G080100	TraesCS1B02G098100	TraesCS1D02G081800	0.648746	0.24889	0.102364	D.suppressed
0	TraesCS1A02G084300	TraesCS4B02G156500	TraesCS4D02G156100	0.376382	0.225105	0.398513	Central
0	TraesCS1A02G085600	TraesCS1B02G102700	TraesCS1D02G086700	0.4932	0.139977	0.366823	B.suppressed
0	TraesCS1A02G089800	TraesCS1B02G117800	TraesCS1D02G098300	0.222093	0	0.777907	D.dominant
0	TraesCS1A02G097300	TraesCS1B02G126600	TraesCS1D02G106100	0.287692	0.0436797	0.668629	B.suppressed
0	TraesCS1A02G103900	TraesCS5B02G012000	TraesCS5D02G019400	0.151543	0.848457	0	B.dominant
0	TraesCS1A02G115600	TraesCS1B02G135500	TraesCS1D02G117000	0.918536	0	0.0814643	A.dominant
0	TraesCS1A02G116900	TraesCS1B02G136800	TraesCS1D02G118000	0.467177	0.110896	0.421926	B.suppressed
0	TraesCS1A02G117400	TraesCS1B02G137200	TraesCS1D02G118500	0.686681	0.175648	0.137672	A.dominant
0	TraesCS1A02G117500	TraesCS1B02G137300	TraesCS1D02G118600	0.735668	0.0469121	0.21742	A.dominant
0	TraesCS1A02G119100	TraesCS1B02G138600	TraesCS1D02G120000	0	0.0414798	0.95852	D.dominant
0	TraesCS1A02G129700	TraesCS1B02G156100	TraesCS1D02G138500	0.0927674	0.62138	0.285852	A.suppressed
0	TraesCS1A02G129800	TraesCS1B02G156000	TraesCS1D02G138400	0.3295	0.523212	0.147287	D.suppressed
0	TraesCS1A02G130700	TraesCS1B02G156600	TraesCS1D02G139000	0.548194	0.23216	0.219645	Central
0	TraesCS1A02G130800	TraesCS1B02G156800	TraesCS1D02G139100	0.332953	0.32411	0.342937	Central
0	TraesCS1A02G130900	TraesCS1B02G153800	TraesCS1D02G136500	0.221983	0.546426	0.231591	Central
0	TraesCS1A02G131000	TraesCS1B02G153400	TraesCS1D02G132200	0.290939	0.380893	0.328167	Central
0	TraesCS1A02G131200	TraesCS1B02G154800	TraesCS1D02G137000	0.447785	0.35827	0.193945	Central
0	TraesCS1A02G131600	TraesCS1B02G154400	TraesCS1D02G136400	0.157606	0.489161	0.353233	A.suppressed
0	TraesCS1A02G132400	TraesCS1B02G154500	TraesCS7D02G246600	0.165414	0.245972	0.588614	A.suppressed
0	TraesCS1A02G132600	TraesCS1B02G154200	TraesCS1D02G135500	0.441918	0.300154	0.257928	Central
0	TraesCS1A02G134500	TraesCS1B02G152500	TraesCS1D02G124100	0.180449	0.703435	0.116117	B.dominant
0	TraesCS1A02G136000	TraesCS1B02G156200	TraesCS1D02G138600	0.222993	0.178707	0.5983	Central
0	TraesCS1A02G136100	TraesCS1B02G155100	TraesCS1D02G134600	0.208284	0.307596	0.48412	Central
0	TraesCS1A02G136200	TraesCS1B02G154100	TraesCS1D02G136800	0.480102	0.192665	0.327234	Central
0	TraesCS1A02G136600	TraesCS1B02G155000	TraesCS1D02G134700	0.455858	0.33428	0.209863	Central
0	TraesCS1A02G137200	TraesCS1B02G155700	TraesCS1D02G138100	0.270237	0.466242	0.26352	Central
0	TraesCS1A02G137300	TraesCS1B02G155800	TraesCS1D02G138200	0.791612	0	0.208388	A.dominant
0	TraesCS1A02G137400	TraesCS1B02G152000	TraesCS1D02G133300	0.294851	0.340919	0.364231	Central
0	TraesCS1A02G137900	TraesCS1B02G153300	TraesCS1D02G134400	0.361995	0.351756	0.286249	Central
0	TraesCS1A02G138400	TraesCS1B02G152200	TraesCS1D02G135200	0.378486	0.317207	0.304307	Central
0	TraesCS1A02G138500	TraesCS1B02G152300	TraesCS1D02G135300	0.338742	0.299211	0.362047	Central
0	TraesCS1A02G138800	TraesCS1B02G148500	TraesCS1D02G132700	0.480915	0.0958384	0.423247	B.suppressed
0	TraesCS1A02G139700	TraesCS1B02G156900	TraesCS1D02G139300	0.291486	0.432044	0.27647	Central
0	TraesCS1A02G139900	TraesCS1B02G157000	TraesCS1D02G139400	0.215535	0.373412	0.411053	Central
0	TraesCS1A02G141100	TraesCS1B02G157500	TraesCS1D02G140100	0.330863	0.235205	0.433933	Central
0	TraesCS1A02G141300	TraesCS1B02G157700	TraesCS1D02G140300	0.366686	0.108621	0.524693	B.suppressed
0	TraesCS1A02G141500	TraesCS1B02G158000	TraesCS1D02G140500	0	0	1	D.dominant
0	TraesCS1A02G141700	TraesCS1B02G158300	TraesCS1D02G140800	0.238009	0.301284	0.460707	Central
0	TraesCS1A02G142000	TraesCS1B02G159700	TraesCS1D02G141100	0.645445	0.092885	0.26167	B.suppressed
0	TraesCS1A02G142200	TraesCS1B02G159600	TraesCS1D02G141200	0.296051	0.433275	0.270674	Central
0	TraesCS1A02G142300	TraesCS1B02G159500	TraesCS1D02G141300	0.493346	0.306418	0.200237	Central
0	TraesCS1A02G142500	TraesCS1B02G159200	TraesCS1D02G141500	0.133975	0.579223	0.286802	A.suppressed
0	TraesCS1A02G142900	TraesCS1B02G158900	TraesCS1D02G141700	0.466894	0.299389	0.233717	Central
0	TraesCS1A02G143100	TraesCS1B02G158500	TraesCS1D02G142000	0.318722	0.299257	0.382022	Central
0	TraesCS1A02G143400	TraesCS1B02G160800	TraesCS1D02G142200	0.296091	0.392355	0.311554	Central
0	TraesCS1A02G143500	TraesCS1B02G160900	TraesCS1D02G142300	0.106095	0.47177	0.422135	A.suppressed
0	TraesCS1A02G143600	TraesCS1B02G161000	TraesCS1D02G142400	0.516941	0.0943586	0.388701	B.suppressed
0	TraesCS1A02G143700	TraesCS1B02G161100	TraesCS1D02G142500	0.455982	0.283403	0.260615	Central
0	TraesCS1A02G143800	TraesCS1B02G161200	TraesCS1D02G142600	0.174227	0.638429	0.187344	Central
0	TraesCS1A02G143900	TraesCS1B02G161300	TraesCS1D02G142700	0.400597	0.270615	0.328789	Central
0	TraesCS1A02G144000	TraesCS1B02G161400	TraesCS1D02G143000	0.259113	0.433102	0.307785	Central
0	TraesCS1A02G144600	TraesCS1B02G161900	TraesCS1D02G143700	0.480122	0.121922	0.397956	B.suppressed
0	TraesCS1A02G144700	TraesCS1B02G162000	TraesCS1D02G143800	0.261579	0.317717	0.420704	Central
0	TraesCS1A02G144800	TraesCS1B02G162100	TraesCS1D02G143900	0.304797	0.445804	0.249399	Central
0	TraesCS1A02G145000	TraesCS1B02G162300	TraesCS1D02G144000	0.36146	0.331744	0.306796	Central
0	TraesCS1A02G145800	TraesCS1B02G164000	TraesCS1D02G144400	0.825738	0.121739	0.0525235	A.dominant
0	TraesCS1A02G146000	TraesCS1B02G164200	TraesCS1D02G144600	0.755953	0.133033	0.111013	A.dominant
0	TraesCS1A02G146200	TraesCS1B02G164300	TraesCS1D02G144700	0.552845	0.281184	0.165971	D.suppressed
0	TraesCS1A02G146600	TraesCS1B02G164900	TraesCS1D02G144800	0.433693	0.222017	0.34429	Central
0	TraesCS1A02G146900	TraesCS1B02G164700	TraesCS1D02G145000	0.226542	0.268414	0.505045	Central
0	TraesCS1A02G147000	TraesCS1B02G164500	TraesCS1D02G145100	0.386271	0.34851	0.26522	Central
0	TraesCS1A02G147500	TraesCS1B02G165600	TraesCS1D02G145500	0.649215	0.288847	0.0619389	D.suppressed
0	TraesCS1A02G147600	TraesCS1B02G165700	TraesCS1D02G145600	0.406685	0.152305	0.44101	B.suppressed
0	TraesCS1A02G148000	TraesCS1B02G165900	TraesCS1D02G145900	0.326501	0.397394	0.276105	Central
0	TraesCS1A02G149200	TraesCS1B02G167100	TraesCS1D02G146500	0.303147	0.253309	0.443544	Central
0	TraesCS1A02G149300	TraesCS1B02G167200	TraesCS1D02G146600	0.300362	0.457387	0.242251	Central
0	TraesCS1A02G149700	TraesCS1B02G167700	TraesCS1D02G146900	0.224114	0.571748	0.204139	Central
0	TraesCS1A02G149800	TraesCS1B02G167800	TraesCS1D02G147000	0.40912	0.400099	0.190781	Central
0	TraesCS1A02G150600	TraesCS1B02G168200	TraesCS1D02G147600	0.558589	0.203124	0.238287	Central
0	TraesCS1A02G151100	TraesCS1B02G168700	TraesCS1D02G148100	0.279294	0.463232	0.257473	Central
0	TraesCS1A02G151200	TraesCS1B02G168800	TraesCS1D02G148200	0.143321	0.610016	0.246662	A.suppressed
0	TraesCS1A02G151600	TraesCS1B02G169200	TraesCS1D02G148600	0.175402	0.743572	0.0810253	B.dominant
0	TraesCS1A02G151700	TraesCS1B02G169300	TraesCS1D02G148700	0.152765	0.702723	0.144512	B.dominant
0	TraesCS1A02G152000	TraesCS1B02G169400	TraesCS1D02G148800	0.19773	0.243131	0.559139	Central
0	TraesCS1A02G152200	TraesCS1B02G169600	TraesCS1D02G149100	0.414897	0.354407	0.230696	Central
0	TraesCS1A02G152500	TraesCS1B02G169900	TraesCS1D02G149400	0.397417	0.282922	0.31966	Central
0	TraesCS1A02G153300	TraesCS1B02G171600	TraesCS1D02G151800	0.409787	0.344319	0.245894	Central
0	TraesCS1A02G153600	TraesCS1B02G171400	TraesCS1D02G152000	0.31247	0.179887	0.507643	Central
0	TraesCS1A02G153900	TraesCS1B02G171200	TraesCS1D02G152300	0.325512	0.297703	0.376786	Central
0	TraesCS1A02G154300	TraesCS1B02G170900	TraesCS1D02G153100	0.326003	0.362045	0.311952	Central
0	TraesCS1A02G154700	TraesCS1B02G171900	TraesCS1D02G153600	0.427834	0.199203	0.372963	Central
0	TraesCS1A02G154900	TraesCS1B02G172100	TraesCS1D02G153700	0.100525	0.429066	0.47041	A.suppressed
0	TraesCS1A02G155500	TraesCS1B02G172800	TraesCS1D02G154200	0.274966	0.287704	0.43733	Central
0	TraesCS1A02G156100	TraesCS1B02G173200	TraesCS1D02G154700	0	1	0	B.dominant
0	TraesCS1A02G156300	TraesCS1B02G173300	TraesCS1D02G154800	0.320994	0.356533	0.322474	Central
0	TraesCS1A02G156400	TraesCS1B02G173400	TraesCS1D02G154900	0.631995	0.0584817	0.309523	B.suppressed
0	TraesCS1A02G156500	TraesCS1B02G173600	TraesCS1D02G155000	0.192725	0.384254	0.423021	Central
0	TraesCS1A02G156600	TraesCS1B02G173700	TraesCS1D02G155100	0.449603	0.151396	0.399001	B.suppressed
0	TraesCS1A02G157500	TraesCS1B02G173900	TraesCS1D02G155200	0.528154	0.242847	0.228999	Central
0	TraesCS1A02G157700	TraesCS1B02G174000	TraesCS1D02G155300	0.202766	0.2668	0.530433	Central
0	TraesCS1A02G157900	TraesCS1B02G174100	TraesCS1D02G155400	0.41173	0.101602	0.486668	B.suppressed
0	TraesCS1A02G158200	TraesCS1B02G174200	TraesCS1D02G155500	0.41169	0.286771	0.301539	Central
0	TraesCS1A02G158300	TraesCS1B02G174300	TraesCS1D02G155600	0.430939	0.275028	0.294033	Central
0	TraesCS1A02G158400	TraesCS1B02G174400	TraesCS1D02G155700	0.326625	0.38482	0.288555	Central
0	TraesCS1A02G158500	TraesCS1B02G174500	TraesCS1D02G155800	0.321828	0.401091	0.277081	Central
0	TraesCS1A02G158600	TraesCS1B02G174600	TraesCS1D02G155900	0.263597	0.258555	0.477848	Central
0	TraesCS1A02G158800	TraesCS1B02G175400	TraesCS1D02G156100	0.427092	0.256729	0.316179	Central
0	TraesCS1A02G158900	TraesCS1B02G175000	TraesCS1D02G156200	0.469381	0.194919	0.335699	Central
0	TraesCS1A02G159100	TraesCS1B02G174800	TraesCS1D02G156400	0.245327	0.350246	0.404427	Central
0	TraesCS1A02G159300	TraesCS1B02G175700	TraesCS1D02G156700	0.493624	0.0892177	0.417158	B.suppressed
0	TraesCS1A02G159600	TraesCS1B02G176000	TraesCS1D02G157000	0.71892	0.189749	0.0913313	A.dominant
0	TraesCS1A02G160000	TraesCS1B02G176600	TraesCS1D02G157200	0.120779	0.353613	0.525609	A.suppressed
0	TraesCS1A02G160600	TraesCS1B02G177300	TraesCS1D02G157800	0.325152	0.291251	0.383596	Central
0	TraesCS1A02G162200	TraesCS1B02G178800	TraesCS1D02G159000	0.402469	0.2171	0.380431	Central
0	TraesCS1A02G162300	TraesCS1B02G178900	TraesCS1D02G159100	0.442012	0.324154	0.233834	Central
0	TraesCS1A02G162400	TraesCS1B02G179000	TraesCS1D02G159200	0.412152	0.236047	0.351801	Central
0	TraesCS1A02G162500	TraesCS1B02G179800	TraesCS1D02G159900	0.1357	0.182089	0.682211	D.dominant
0	TraesCS1A02G162600	TraesCS1B02G179700	TraesCS1D02G159800	0	0.536149	0.463851	A.suppressed
0	TraesCS1A02G162800	TraesCS1B02G179500	TraesCS1D02G159600	0.241633	0.353697	0.40467	Central
0	TraesCS1A02G163200	TraesCS1B02G179100	TraesCS1D02G159300	0.423135	0.23754	0.339325	Central
0	TraesCS1A02G163400	TraesCS1B02G179900	TraesCS1D02G160000	0.299181	0.509154	0.191666	Central
0	TraesCS1A02G163900	TraesCS1B02G180700	TraesCS1D02G160800	0.327129	0.323685	0.349185	Central
0	TraesCS1A02G164000	TraesCS1B02G180900	TraesCS1D02G161000	0.364623	0.254396	0.38098	Central
0	TraesCS1A02G164200	TraesCS1B02G181000	TraesCS1D02G161200	0.352369	0.281407	0.366224	Central
0	TraesCS1A02G164700	TraesCS1B02G181600	TraesCS1D02G161800	0.182994	0.303156	0.513849	Central
0	TraesCS1A02G165300	TraesCS1B02G182100	TraesCS1D02G175300	0.261157	0.306438	0.432406	Central
0	TraesCS1A02G165800	TraesCS1B02G182500	TraesCS1D02G174900	0.268347	0.328479	0.403174	Central
0	TraesCS1A02G165900	TraesCS1B02G182600	TraesCS1D02G174800	0.260885	0.43115	0.307965	Central
0	TraesCS1A02G166600	TraesCS1B02G183100	TraesCS1D02G174100	0.407277	0.376431	0.216291	Central
0	TraesCS1A02G167200	TraesCS1B02G183600	TraesCS1D02G173700	0.373984	0.327148	0.298868	Central
0	TraesCS1A02G167300	TraesCS1B02G183700	TraesCS1D02G173600	0.200901	0.553852	0.245247	Central
0	TraesCS1A02G167400	TraesCS1B02G183800	TraesCS1D02G173500	0.297332	0.320231	0.382437	Central
0	TraesCS1A02G167600	TraesCS1B02G184000	TraesCS1D02G173300	0.327493	0.648683	0.0238239	D.suppressed
0	TraesCS1A02G168400	TraesCS1B02G188500	TraesCS1D02G166400	0.186894	0.311771	0.501335	Central
0	TraesCS1A02G168600	TraesCS1B02G188300	TraesCS1D02G166600	0.351286	0.345394	0.30332	Central
0	TraesCS1A02G168800	TraesCS1B02G188100	TraesCS1D02G166800	0.283054	0.0655871	0.651359	B.suppressed
0	TraesCS1A02G168900	TraesCS1B02G188000	TraesCS1D02G166900	0.294385	0.230882	0.474733	Central
0	TraesCS1A02G169000	TraesCS1B02G187900	TraesCS1D02G167000	0.223299	0.483117	0.293584	Central
0	TraesCS1A02G169100	TraesCS1B02G187800	TraesCS1D02G167100	0.302664	0.383581	0.313754	Central
0	TraesCS1A02G169200	TraesCS1B02G187700	TraesCS1D02G167200	0.353224	0.254347	0.392429	Central
0	TraesCS1A02G169300	TraesCS1B02G187600	TraesCS1D02G167300	0.573925	0.0985771	0.327498	B.suppressed
0	TraesCS1A02G169500	TraesCS1B02G187500	TraesCS1D02G167400	0.356601	0.200466	0.442933	Central
0	TraesCS1A02G169600	TraesCS1B02G187400	TraesCS1D02G167500	0.482689	0.334758	0.182553	Central
0	TraesCS1A02G170000	TraesCS1B02G187200	TraesCS1D02G167600	0.438793	0.264817	0.29639	Central
0	TraesCS1A02G170100	TraesCS1B02G186800	TraesCS1D02G167800	0.313062	0.252406	0.434532	Central
0	TraesCS1A02G170300	TraesCS1B02G187000	TraesCS1D02G168000	0.509705	0.429228	0.0610674	D.suppressed
0	TraesCS1A02G170400	TraesCS1B02G187100	TraesCS1D02G168100	0.318635	0.500471	0.180894	Central
0	TraesCS1A02G171100	TraesCS1B02G186200	TraesCS1D02G168800	0.356473	0.282253	0.361273	Central
0	TraesCS1A02G171200	TraesCS1B02G186100	TraesCS1D02G168900	0.228307	0.545741	0.225953	Central
0	TraesCS1A02G171400	TraesCS1B02G185600	TraesCS1D02G171800	0.590722	0.187528	0.221751	Central
0	TraesCS1A02G171500	TraesCS1B02G185400	TraesCS1D02G171900	0.389069	0.240356	0.370575	Central
0	TraesCS1A02G172100	TraesCS1B02G184700	TraesCS1D02G172600	0.30489	0.317051	0.378059	Central
0	TraesCS1A02G172300	TraesCS1B02G205000	TraesCS1D02G166300	0.323741	0.340484	0.335774	Central
0	TraesCS1A02G172700	TraesCS1B02G191600	TraesCS1D02G166100	0.222834	0.144709	0.632458	B.suppressed
0	TraesCS1A02G173100	TraesCS1B02G191200	TraesCS1D02G165600	0.324498	0.520692	0.15481	D.suppressed
0	TraesCS1A02G173200	TraesCS1B02G191100	TraesCS1D02G165500	0.266499	0.329412	0.404089	Central
0	TraesCS1A02G173500	TraesCS1B02G190900	TraesCS1D02G165300	0.427459	0.288215	0.284326	Central
0	TraesCS1A02G173600	TraesCS1B02G190800	TraesCS1D02G165200	0.0891859	0.567725	0.343089	A.suppressed
0	TraesCS1A02G173700	TraesCS1B02G190700	TraesCS1D02G165100	0.191063	0.611922	0.197014	Central
0	TraesCS1A02G174500	TraesCS1B02G190000	TraesCS1D02G164600	0.400213	0.217328	0.382459	Central
0	TraesCS1A02G175000	TraesCS1B02G189700	TraesCS1D02G164100	0.271212	0.349725	0.379063	Central
0	TraesCS1A02G175600	TraesCS1B02G204800	TraesCS1D02G163700	0.291671	0.15644	0.551889	B.suppressed
0	TraesCS1A02G175800	TraesCS1B02G204500	TraesCS1D02G163200	0.241298	0.412801	0.345901	Central
0	TraesCS1A02G175900	TraesCS1B02G204300	TraesCS1D02G162900	0.30707	0.252865	0.440065	Central
0	TraesCS1A02G176000	TraesCS1B02G204100	TraesCS1D02G162800	0.28909	0.420314	0.290596	Central
0	TraesCS1A02G176200	TraesCS1B02G203900	TraesCS1D02G162700	0.368651	0.279426	0.351923	Central
0	TraesCS1A02G176500	TraesCS1B02G203600	TraesCS1D02G162500	0.388076	0.263822	0.348101	Central
0	TraesCS1A02G176700	TraesCS1B02G203300	TraesCS1D02G162400	0.536133	0.392321	0.0715462	D.suppressed
0	TraesCS1A02G176900	TraesCS1B02G203500	TraesCS1D02G162200	0.289472	0.298075	0.412453	Central
0	TraesCS1A02G177000	TraesCS1B02G203200	TraesCS1D02G175400	0.469046	0.215826	0.315128	Central
0	TraesCS1A02G177400	TraesCS1B02G202800	TraesCS1D02G175900	0.391923	0.480063	0.128013	D.suppressed
0	TraesCS1A02G177500	TraesCS1B02G202700	TraesCS1D02G176000	0.231174	0.452853	0.315973	Central
0	TraesCS1A02G177600	TraesCS1B02G202600	TraesCS1D02G176100	0.269073	0.344713	0.386215	Central
0	TraesCS1A02G177700	TraesCS1B02G202500	TraesCS1D02G176200	0.323514	0.388601	0.287886	Central
0	TraesCS1A02G177800	TraesCS1B02G202400	TraesCS1D02G176400	0.0965959	0	0.903404	D.dominant
0	TraesCS1A02G178200	TraesCS1B02G202100	TraesCS1D02G176700	0.132195	0.683736	0.184069	A.suppressed
0	TraesCS1A02G178300	TraesCS1B02G202000	TraesCS1D02G176800	0.28394	0.43757	0.278489	Central
0	TraesCS1A02G178400	TraesCS1B02G201900	TraesCS1D02G176900	0.379342	0.284431	0.336226	Central
0	TraesCS1A02G178600	TraesCS1B02G201600	TraesCS1D02G177100	0.264185	0.493697	0.242118	Central
0	TraesCS1A02G179000	TraesCS1B02G201400	TraesCS1D02G177400	0.277566	0.414191	0.308243	Central
0	TraesCS1A02G179400	TraesCS1B02G201100	TraesCS1D02G177700	0.637894	0.127074	0.235032	B.suppressed
0	TraesCS1A02G179500	TraesCS1B02G201000	TraesCS1D02G177800	0.163371	0.43944	0.397189	A.suppressed
0	TraesCS1A02G179600	TraesCS1B02G200900	TraesCS1D02G177900	0.4237	0.307636	0.268665	Central
0	TraesCS1A02G179700	TraesCS1B02G200700	TraesCS1D02G178000	0.385246	0.260344	0.35441	Central
0	TraesCS1A02G180100	TraesCS1B02G200400	TraesCS1D02G178300	0.220195	0.390221	0.389584	Central
0	TraesCS1A02G180200	TraesCS1B02G200300	TraesCS1D02G178400	0.238547	0.317784	0.443669	Central
0	TraesCS1A02G180300	TraesCS1B02G200200	TraesCS1D02G178500	0.367621	0.270278	0.362101	Central
0	TraesCS1A02G180400	TraesCS1B02G200100	TraesCS1D02G178600	0.71181	0.158674	0.129516	A.dominant
0	TraesCS1A02G180500	TraesCS1B02G200000	TraesCS1D02G184100	0.313838	0.206956	0.479205	Central
0	TraesCS1A02G180700	TraesCS1B02G199900	TraesCS1D02G184200	0.0631034	0.866814	0.0700825	B.dominant
0	TraesCS1A02G181100	TraesCS1B02G199500	TraesCS1D02G184600	0.223559	0.507828	0.268613	Central
0	TraesCS1A02G181400	TraesCS1B02G199400	TraesCS1D02G184700	0.274154	0.216497	0.509349	Central
0	TraesCS1A02G181500	TraesCS1B02G199300	TraesCS1D02G184800	0.398742	0.310902	0.290356	Central
0	TraesCS1A02G181900	TraesCS1B02G199100	TraesCS1D02G185000	0.316001	0.39132	0.292679	Central
0	TraesCS1A02G182000	TraesCS1B02G199000	TraesCS1D02G185100	0.420961	0.115618	0.463421	B.suppressed
0	TraesCS1A02G182300	TraesCS1B02G198700	TraesCS1D02G185500	0.243721	0.345416	0.410863	Central
0	TraesCS1A02G182400	TraesCS1B02G198500	TraesCS1D02G185600	0.354307	0.349962	0.29573	Central
0	TraesCS1A02G182500	TraesCS1B02G198400	TraesCS1D02G185700	0.350711	0.237607	0.411682	Central
0	TraesCS1A02G182600	TraesCS1B02G198100	TraesCS1D02G185900	0.409481	0.383143	0.207376	Central
0	TraesCS1A02G182700	TraesCS1B02G198000	TraesCS1D02G186100	0.400512	0.265197	0.334291	Central
0	TraesCS1A02G182800	TraesCS1B02G197700	TraesCS1D02G186300	0.346944	0.232887	0.420168	Central
0	TraesCS1A02G182900	TraesCS1B02G197800	TraesCS1D02G186400	0.420995	0.198024	0.380981	Central
0	TraesCS1A02G183000	TraesCS1B02G197900	TraesCS1D02G186500	0.434905	0.425798	0.139297	D.suppressed
0	TraesCS1A02G183100	TraesCS1B02G197600	TraesCS1D02G186600	0.187701	0.72031	0.0919887	B.dominant
0	TraesCS1A02G183400	TraesCS1B02G191800	TraesCS1D02G193800	1	0	0	A.dominant
0	TraesCS1A02G183800	TraesCS1B02G205300	TraesCS1D02G192900	0.310461	0.401058	0.28848	Central
0	TraesCS1A02G183900	TraesCS1B02G205400	TraesCS1D02G192800	0.185992	0.261828	0.55218	Central
0	TraesCS1A02G184000	TraesCS1B02G205500	TraesCS1D02G192600	0.624729	0.156808	0.218463	B.suppressed
0	TraesCS1A02G184100	TraesCS1B02G205600	TraesCS1D02G192500	0.320455	0.373385	0.30616	Central
0	TraesCS1A02G184500	TraesCS1B02G192600	TraesCS1D02G192200	0.45462	0.29176	0.25362	Central
0	TraesCS1A02G184600	TraesCS1B02G192700	TraesCS1D02G192100	0.354852	0.305441	0.339707	Central
0	TraesCS1A02G185300	TraesCS1B02G193200	TraesCS1D02G191600	0.427952	0.322762	0.249286	Central
0	TraesCS1A02G185400	TraesCS1B02G193300	TraesCS1D02G191500	0.440247	0.291363	0.26839	Central
0	TraesCS1A02G185800	TraesCS1B02G193600	TraesCS1D02G190800	1	0	0	A.dominant
0	TraesCS1A02G185900	TraesCS1B02G193700	TraesCS1D02G190900	0.424774	0.325487	0.249739	Central
0	TraesCS1A02G186000	TraesCS1B02G193800	TraesCS1D02G191000	0.378505	0.113192	0.508303	B.suppressed
0	TraesCS1A02G186300	TraesCS1B02G194100	TraesCS1D02G190300	0.240564	0.402028	0.357407	Central
0	TraesCS1A02G186500	TraesCS1B02G194300	TraesCS1D02G190100	0.511853	0.346907	0.14124	D.suppressed
0	TraesCS1A02G186700	TraesCS1B02G194700	TraesCS1D02G189800	0.114938	0.333752	0.55131	A.suppressed
0	TraesCS1A02G187300	TraesCS1B02G195100	TraesCS1D02G189400	0.427107	0.311228	0.261666	Central
0	TraesCS1A02G187400	TraesCS1B02G195200	TraesCS1D02G189300	0.21375	0.379563	0.406687	Central
0	TraesCS1A02G187800	TraesCS1B02G195600	TraesCS1D02G188800	0.380195	0.133011	0.486794	B.suppressed
0	TraesCS1A02G188000	TraesCS1B02G195800	TraesCS1D02G188500	0	0.854566	0.145434	B.dominant
0	TraesCS1A02G188200	TraesCS1B02G196000	TraesCS1D02G188100	0.126864	0.765289	0.107848	B.dominant
0	TraesCS1A02G188500	TraesCS1B02G196200	TraesCS1D02G187900	0.420109	0.335823	0.244069	Central
0	TraesCS1A02G188700	TraesCS1B02G196400	TraesCS1D02G187700	0.432634	0.270641	0.296726	Central
0	TraesCS1A02G188800	TraesCS1B02G196500	TraesCS1D02G187600	0.350794	0.270716	0.37849	Central
0	TraesCS1A02G188900	TraesCS1B02G196600	TraesCS1D02G187500	0.568936	0.131577	0.299487	B.suppressed
0	TraesCS1A02G189000	TraesCS1B02G196700	TraesCS1D02G187400	0.236982	0.246035	0.516982	Central
0	TraesCS1A02G189100	TraesCS1B02G196800	TraesCS1D02G187300	0.338249	0.347874	0.313877	Central
0	TraesCS1A02G189200	TraesCS1B02G196900	TraesCS1D02G187200	0.392532	0	0.607468	B.suppressed
0	TraesCS1A02G189600	TraesCS1B02G197200	TraesCS1D02G186900	0.526144	0.24478	0.229076	Central
0	TraesCS1A02G190000	TraesCS1B02G192100	TraesCS1D02G194100	0.31638	0.655486	0.028134	D.suppressed
0	TraesCS1A02G190100	TraesCS1B02G192200	TraesCS1D02G194200	0.807191	0	0.192809	A.dominant
0	TraesCS1A02G190200	TraesCS1B02G192300	TraesCS1D02G194300	0.323344	0.351351	0.325305	Central
0	TraesCS1A02G190500	TraesCS1B02G205800	TraesCS1D02G194700	0.467225	0.226225	0.30655	Central
0	TraesCS1A02G190800	TraesCS1B02G206000	TraesCS1D02G194800	0.222089	0.302253	0.475659	Central
0	TraesCS1A02G190900	TraesCS1B02G206100	TraesCS1D02G194900	0.414378	0.0501935	0.535429	B.suppressed
0	TraesCS1A02G191300	TraesCS1B02G206200	TraesCS1D02G195000	0.352365	0.0764553	0.571179	B.suppressed
0	TraesCS1A02G191400	TraesCS1B02G206300	TraesCS1D02G195100	0.409295	0.30715	0.283555	Central
0	TraesCS1A02G191900	TraesCS1B02G206900	TraesCS1D02G195500	0.128511	0.361353	0.510136	A.suppressed
0	TraesCS1A02G192300	TraesCS1B02G207100	TraesCS1D02G195700	0.416045	0.323783	0.260172	Central
0	TraesCS1A02G192400	TraesCS1B02G207300	TraesCS1D02G195800	0.281649	0.377046	0.341305	Central
0	TraesCS1A02G192800	TraesCS1B02G207700	TraesCS1D02G196400	0.946731	0.0468762	0.00639324	A.dominant
0	TraesCS1A02G193000	TraesCS1B02G207900	TraesCS1D02G196700	0.560762	0.36341	0.0758285	D.suppressed
0	TraesCS1A02G193200	TraesCS1B02G208000	TraesCS1D02G196900	0.0852115	0.309708	0.605081	A.suppressed
0	TraesCS1A02G193300	TraesCS1B02G208100	TraesCS1D02G197000	0.287714	0.40365	0.308636	Central
0	TraesCS1A02G193400	TraesCS1B02G208400	TraesCS1D02G197300	0.37701	0.191631	0.431358	Central
0	TraesCS1A02G193500	TraesCS1B02G208500	TraesCS1D02G197400	0.298753	0.505356	0.195891	Central
0	TraesCS1A02G193900	TraesCS1B02G208900	TraesCS1D02G197800	0.29276	0.465039	0.242201	Central
0	TraesCS1A02G194000	TraesCS1B02G209000	TraesCS1D02G197900	0.445752	0.537428	0.0168202	D.suppressed
0	TraesCS1A02G194100	TraesCS1B02G209100	TraesCS1D02G198000	0.567866	0.0145714	0.417563	B.suppressed
0	TraesCS1A02G194400	TraesCS1B02G209300	TraesCS1D02G198100	0.403024	0.320071	0.276905	Central
0	TraesCS1A02G194500	TraesCS1B02G209400	TraesCS1D02G198200	0	0	1	D.dominant
0	TraesCS1A02G194700	TraesCS1B02G209500	TraesCS1D02G198300	0.392196	0.234006	0.373798	Central
0	TraesCS1A02G194800	TraesCS1B02G209600	TraesCS1D02G198400	0.310153	0.377525	0.312322	Central
0	TraesCS1A02G194900	TraesCS1B02G209700	TraesCS1D02G198500	0.216804	0.19404	0.589156	Central
0	TraesCS1A02G195200	TraesCS1B02G209900	TraesCS1D02G198700	0.36399	0.26145	0.37456	Central
0	TraesCS1A02G195300	TraesCS1B02G210000	TraesCS1D02G198800	0.349673	0.137769	0.512558	B.suppressed
0	TraesCS1A02G195400	TraesCS1B02G210300	TraesCS1D02G199200	0.39789	0.301518	0.300591	Central
0	TraesCS1A02G195700	TraesCS1B02G210400	TraesCS1D02G199000	0.418645	0.230683	0.350672	Central
0	TraesCS1A02G195900	TraesCS1B02G210500	TraesCS1D02G199300	0.584712	0	0.415288	B.suppressed
0	TraesCS1A02G196000	TraesCS1B02G210600	TraesCS1D02G199400	0.327241	0.422902	0.249857	Central
0	TraesCS1A02G196100	TraesCS1B02G210700	TraesCS1D02G199500	0.187536	0.374478	0.437986	Central
0	TraesCS1A02G196200	TraesCS1B02G210800	TraesCS1D02G199600	0.216409	0.347137	0.436455	Central
0	TraesCS1A02G196300	TraesCS1B02G210900	TraesCS1D02G199700	0.276982	0.298465	0.424552	Central
0	TraesCS1A02G196600	TraesCS1B02G211200	TraesCS1D02G200100	0.289098	0.301086	0.409816	Central
0	TraesCS1A02G196700	TraesCS1B02G211300	TraesCS1D02G200200	0.302544	0	0.697456	B.suppressed
0	TraesCS1A02G196800	TraesCS1B02G211400	TraesCS1D02G200300	0.566245	0.255159	0.178595	Central
0	TraesCS1A02G197200	TraesCS1B02G211800	TraesCS1D02G200700	0.435833	0.333018	0.231149	Central
0	TraesCS1A02G197300	TraesCS1B02G211900	TraesCS1D02G200800	0.465002	0.32994	0.205057	Central
0	TraesCS1A02G197500	TraesCS1B02G212100	TraesCS1D02G201000	0.314084	0.3196	0.366316	Central
0	TraesCS1A02G197800	TraesCS1B02G212500	TraesCS1D02G201300	0.534853	0.209578	0.255569	Central
0	TraesCS1A02G198000	TraesCS1B02G212700	TraesCS1D02G201500	0.569451	0.125096	0.305453	B.suppressed
0	TraesCS1A02G198100	TraesCS1B02G212800	TraesCS1D02G201600	0.382963	0.357462	0.259575	Central
0	TraesCS1A02G198200	TraesCS1B02G212900	TraesCS1D02G201700	0.407828	0.336542	0.25563	Central
0	TraesCS1A02G198300	TraesCS1B02G213100	TraesCS1D02G201800	0.0248186	0.975181	0	B.dominant
0	TraesCS1A02G198400	TraesCS1B02G213300	TraesCS1D02G202100	0.481694	0.316818	0.201488	Central
0	TraesCS1A02G198500	TraesCS1B02G213400	TraesCS1D02G202200	0.498361	0.176626	0.325014	Central
0	TraesCS1A02G198600	TraesCS1B02G213600	TraesCS1D02G202300	0.420471	0.0464588	0.53307	B.suppressed
0	TraesCS1A02G198700	TraesCS1B02G213700	TraesCS1D02G202400	0.282403	0.138833	0.578764	B.suppressed
0	TraesCS1A02G198800	TraesCS1B02G213800	TraesCS1D02G202500	0.345569	0.434599	0.219833	Central
0	TraesCS1A02G198900	TraesCS1B02G213900	TraesCS1D02G202700	0.19899	0.417839	0.383171	Central
0	TraesCS1A02G199000	TraesCS1B02G214000	TraesCS1D02G202800	0.237708	0.401528	0.360764	Central
0	TraesCS1A02G200200	TraesCS1B02G214900	TraesCS1D02G203700	0.364766	0.372347	0.262887	Central
0	TraesCS1A02G200700	TraesCS1B02G215100	TraesCS1D02G204100	0.445709	0.139084	0.415207	B.suppressed
0	TraesCS1A02G200800	TraesCS1B02G215200	TraesCS1D02G204200	0.32712	0.286797	0.386084	Central
0	TraesCS1A02G200900	TraesCS1B02G215300	TraesCS1D02G204300	0.403179	0.344528	0.252293	Central
0	TraesCS1A02G201600	TraesCS1B02G215800	TraesCS1D02G204900	0.24117	0.396586	0.362245	Central
0	TraesCS1A02G202000	TraesCS1B02G216300	TraesCS1D02G205500	0.0784258	0.156649	0.764925	D.dominant
0	TraesCS1A02G202300	TraesCS1B02G216500	TraesCS1D02G205700	0.46611	0.296376	0.237514	Central
0	TraesCS1A02G203000	TraesCS1B02G217000	TraesCS1D02G206500	0.34045	0.202873	0.456677	Central
0	TraesCS1A02G203100	TraesCS1B02G217100	TraesCS1D02G206600	0.288682	0.48034	0.230978	Central
0	TraesCS1A02G203400	TraesCS1B02G217500	TraesCS1D02G206900	0.256756	0.315232	0.428012	Central
0	TraesCS1A02G203900	TraesCS1B02G217700	TraesCS1D02G207400	0.309805	0.353174	0.337022	Central
0	TraesCS1A02G204200	TraesCS1B02G217800	TraesCS1D02G207500	0.244122	0.643359	0.112519	D.suppressed
0	TraesCS1A02G204700	TraesCS1B02G218300	TraesCS1D02G208000	0.33593	0.563126	0.100945	D.suppressed
0	TraesCS1A02G204800	TraesCS1B02G218400	TraesCS1D02G208100	1	0	0	A.dominant
0	TraesCS1A02G205100	TraesCS1B02G218700	TraesCS1D02G208400	0.120055	0.148537	0.731409	D.dominant
0	TraesCS1A02G205300	TraesCS1B02G218900	TraesCS1D02G208600	0.251509	0.368212	0.380279	Central
0	TraesCS1A02G205600	TraesCS1B02G219100	TraesCS1D02G208800	0.163526	0.3989	0.437574	A.suppressed
0	TraesCS1A02G205700	TraesCS1B02G219200	TraesCS1D02G208900	0.210176	0.288569	0.501255	Central
0	TraesCS1A02G206000	TraesCS1B02G219500	TraesCS1D02G209200	0.363918	0.268368	0.367713	Central
0	TraesCS1A02G206200	TraesCS1B02G219800	TraesCS1D02G209500	0.421717	0.519713	0.0585702	D.suppressed
0	TraesCS1A02G206300	TraesCS1B02G219900	TraesCS1D02G209600	0.172888	0.592934	0.234178	Central
0	TraesCS1A02G206400	TraesCS1B02G220000	TraesCS1D02G209700	0.116972	0.658058	0.224971	A.suppressed
0	TraesCS1A02G206500	TraesCS1B02G220100	TraesCS1D02G209800	0.464157	0.17187	0.363973	Central
0	TraesCS1A02G206600	TraesCS1B02G220200	TraesCS1D02G209900	0.48214	0.372926	0.144934	D.suppressed
0	TraesCS1A02G206700	TraesCS1B02G220300	TraesCS1D02G210000	0.28369	0.348927	0.367383	Central
0	TraesCS1A02G207000	TraesCS1B02G220800	TraesCS1D02G210300	0.152396	0.602486	0.245118	A.suppressed
0	TraesCS1A02G207700	TraesCS1B02G221400	TraesCS1D02G211000	0.388015	0.259684	0.352301	Central
0	TraesCS1A02G207800	TraesCS1B02G221500	TraesCS1D02G211100	0	0.959764	0.0402365	B.dominant
0	TraesCS1A02G208000	TraesCS1B02G222000	TraesCS1D02G211300	0.393103	0.354206	0.25269	Central
0	TraesCS1A02G208400	TraesCS1B02G222400	TraesCS1D02G211600	0.472502	0.188739	0.338759	Central
0	TraesCS1A02G208500	TraesCS1B02G222500	TraesCS1D02G211700	0.672194	0.174279	0.153527	D.suppressed
0	TraesCS1A02G208600	TraesCS1B02G222600	TraesCS1D02G211800	0.230407	0.301946	0.467647	Central
0	TraesCS1A02G208700	TraesCS1B02G222700	TraesCS1D02G211900	0.377172	0.322285	0.300543	Central
0	TraesCS1A02G209000	TraesCS1B02G223200	TraesCS1D02G212300	0.402664	0.448261	0.149075	D.suppressed
0	TraesCS1A02G209100	TraesCS1B02G223300	TraesCS1D02G212400	0.0803953	0.473413	0.446192	A.suppressed
0	TraesCS1A02G209400	TraesCS1B02G223400	TraesCS1D02G212800	0.403525	0.2932	0.303274	Central
0	TraesCS1A02G209600	TraesCS1B02G223600	TraesCS1D02G213000	0.369606	0.339106	0.291288	Central
0	TraesCS1A02G210000	TraesCS1B02G224000	TraesCS1D02G213300	0.243439	0.48372	0.272841	Central
0	TraesCS1A02G210200	TraesCS1B02G224100	TraesCS1D02G213500	0.34895	0.297129	0.35392	Central
0	TraesCS1A02G210300	TraesCS1B02G224200	TraesCS1D02G213600	0.461531	0.274636	0.263833	Central
0	TraesCS1A02G210500	TraesCS1B02G224500	TraesCS1D02G213800	0.0690879	0.85789	0.0730221	B.dominant
0	TraesCS1A02G210800	TraesCS1B02G224800	TraesCS1D02G214100	0.255132	0.358901	0.385967	Central
0	TraesCS1A02G211500	TraesCS1B02G225300	TraesCS1D02G214700	0.308749	0.385931	0.30532	Central
0	TraesCS1A02G211800	TraesCS1B02G225500	TraesCS1D02G214900	0.0596482	0.460109	0.480243	A.suppressed
0	TraesCS1A02G211900	TraesCS1B02G225600	TraesCS1D02G215000	0.281055	0.293535	0.42541	Central
0	TraesCS1A02G212000	TraesCS1B02G225700	TraesCS1D02G215100	0.272853	0.286056	0.441091	Central
0	TraesCS1A02G212400	TraesCS1B02G226000	TraesCS1D02G215400	0.633078	0.200355	0.166567	D.suppressed
0	TraesCS1A02G212600	TraesCS1B02G226100	TraesCS1D02G215500	0.0116603	0.823391	0.164949	B.dominant
0	TraesCS1A02G212800	TraesCS1B02G226300	TraesCS1D02G215700	0.319045	0.351888	0.329066	Central
0	TraesCS1A02G212900	TraesCS1B02G226400	TraesCS1D02G215800	0.560013	0.0707521	0.369235	B.suppressed
0	TraesCS1A02G213000	TraesCS1B02G226500	TraesCS1D02G215900	0.290668	0.485392	0.22394	Central
0	TraesCS1A02G213300	TraesCS1B02G226700	TraesCS1D02G216100	0.401264	0.189751	0.408985	Central
0	TraesCS1A02G213400	TraesCS1B02G226800	TraesCS1D02G216200	0.468903	0.232937	0.29816	Central
0	TraesCS1A02G213600	TraesCS1B02G227100	TraesCS1D02G216400	0.380327	0.282865	0.336808	Central
0	TraesCS1A02G214300	TraesCS1B02G228100	TraesCS1D02G217200	0.714471	0.0923037	0.193225	A.dominant
0	TraesCS1A02G214400	TraesCS1B02G228300	TraesCS1D02G217400	0.430996	0.308438	0.260566	Central
0	TraesCS1A02G214500	TraesCS1B02G228400	TraesCS1D02G217500	0.595934	0.200347	0.20372	Central
0	TraesCS1A02G214600	TraesCS1B02G228500	TraesCS1D02G217600	0.220658	0.436385	0.342957	Central
0	TraesCS1A02G215100	TraesCS1B02G228600	TraesCS1D02G217700	0	1	0	B.dominant
0	TraesCS1A02G215300	TraesCS1B02G228800	TraesCS1D02G217800	0.115408	0.717063	0.167529	B.dominant
0	TraesCS1A02G215400	TraesCS1B02G228900	TraesCS1D02G217900	0.397078	0.31067	0.292252	Central
0	TraesCS1A02G215500	TraesCS1B02G229000	TraesCS1D02G218000	0.505364	0.461572	0.0330641	D.suppressed
0	TraesCS1A02G215600	TraesCS1B02G229100	TraesCS1D02G218100	0.212573	0.483203	0.304224	Central
0	TraesCS1A02G215900	TraesCS1B02G229400	TraesCS1D02G218200	0.183988	0.202349	0.613663	Central
0	TraesCS1A02G216300	TraesCS1B02G229500	TraesCS1D02G218500	0.0266014	0.424418	0.548981	A.suppressed
0	TraesCS1A02G216800	TraesCS1B02G229800	TraesCS1D02G218600	0.300803	0.107991	0.591205	B.suppressed
0	TraesCS1A02G216900	TraesCS1B02G229900	TraesCS1D02G218700	0.283168	0.270066	0.446766	Central
0	TraesCS1A02G217300	TraesCS1B02G230500	TraesCS1D02G219100	0.349132	0.193155	0.457713	Central
0	TraesCS1A02G217400	TraesCS1B02G230600	TraesCS1D02G219200	0.399015	0.216178	0.384807	Central
0	TraesCS1A02G217500	TraesCS1B02G230800	TraesCS1D02G219300	0.15858	0.525114	0.316306	A.suppressed
0	TraesCS1A02G217600	TraesCS1B02G230900	TraesCS1D02G219400	0.106557	0.304449	0.588994	A.suppressed
0	TraesCS1A02G217900	TraesCS1B02G231300	TraesCS1D02G219600	0.339971	0.326158	0.333871	Central
0	TraesCS1A02G218200	TraesCS1B02G231600	TraesCS1D02G219800	0.3298	0.357468	0.312733	Central
0	TraesCS1A02G218300	TraesCS1B02G231800	TraesCS1D02G219900	0.328813	0.266435	0.404752	Central
0	TraesCS1A02G218500	TraesCS1B02G232000	TraesCS1D02G220100	0.36974	0.199913	0.430347	Central
0	TraesCS1A02G218700	TraesCS1B02G232200	TraesCS1D02G220400	0.34093	0.259546	0.399523	Central
0	TraesCS1A02G218900	TraesCS1B02G232400	TraesCS1D02G220600	0.561926	0.203324	0.234749	Central
0	TraesCS1A02G219000	TraesCS1B02G232500	TraesCS1D02G220700	0.375239	0.376799	0.247962	Central
0	TraesCS1A02G219200	TraesCS1B02G232700	TraesCS1D02G220900	0.356221	0.496894	0.146886	D.suppressed
0	TraesCS1A02G219400	TraesCS1B02G232800	TraesCS1D02G221000	0.471042	0.281249	0.247709	Central
0	TraesCS1A02G219800	TraesCS1B02G233100	TraesCS1D02G221300	0.379087	0.24298	0.377933	Central
0	TraesCS1A02G220000	TraesCS1B02G233300	TraesCS1D02G221500	0.269853	0.488419	0.241728	Central
0	TraesCS1A02G220100	TraesCS1B02G233400	TraesCS1D02G221600	0.259472	0.40855	0.331978	Central
0	TraesCS1A02G220200	TraesCS1B02G233500	TraesCS1D02G221700	0.261328	0.40873	0.329942	Central
0	TraesCS1A02G220300	TraesCS1B02G233600	TraesCS1D02G221800	0.324815	0.288907	0.386279	Central
0	TraesCS1A02G221100	TraesCS1B02G234400	TraesCS1D02G222700	0.332922	0.345884	0.321195	Central
0	TraesCS1A02G221300	TraesCS1B02G234600	TraesCS1D02G222900	0.160882	0.637901	0.201217	A.suppressed
0	TraesCS1A02G221600	TraesCS1B02G234800	TraesCS1D02G223200	0.277215	0.528313	0.194472	Central
0	TraesCS1A02G221700	TraesCS1B02G234900	TraesCS1D02G223400	0.799277	0.0970716	0.103652	A.dominant
0	TraesCS1A02G221800	TraesCS1B02G235000	TraesCS1D02G223500	0.34703	0.340887	0.312083	Central
0	TraesCS1A02G221900	TraesCS1B02G235100	TraesCS1D02G223600	0.390762	0.315885	0.293353	Central
0	TraesCS1A02G222000	TraesCS1B02G235200	TraesCS1D02G223700	0.378603	0.351158	0.270239	Central
0	TraesCS1A02G222200	TraesCS1B02G235600	TraesCS1D02G223900	0.451305	0.142073	0.406622	B.suppressed
0	TraesCS1A02G222300	TraesCS1B02G235700	TraesCS1D02G224000	0.177803	0.568454	0.253743	Central
0	TraesCS1A02G222500	TraesCS1B02G235800	TraesCS1D02G224100	0.620248	0.253842	0.125909	D.suppressed
0	TraesCS1A02G222800	TraesCS1B02G236100	TraesCS1D02G224400	0.440186	0.0776926	0.482122	B.suppressed
0	TraesCS1A02G222900	TraesCS1B02G236200	TraesCS1D02G224500	0.255876	0.400382	0.343742	Central
0	TraesCS1A02G223200	TraesCS1B02G236500	TraesCS1D02G224800	0.512745	0.108069	0.379185	B.suppressed
0	TraesCS1A02G223300	TraesCS1B02G236600	TraesCS1D02G224900	0.238971	0.538354	0.222675	Central
0	TraesCS1A02G223700	TraesCS1B02G237000	TraesCS1D02G225300	0.407853	0.283913	0.308234	Central
0	TraesCS1A02G223800	TraesCS1B02G237100	TraesCS1D02G225400	0.310288	0.402307	0.287405	Central
0	TraesCS1A02G223900	TraesCS1B02G237200	TraesCS1D02G225500	0.386512	0.402056	0.211433	Central
0	TraesCS1A02G224000	TraesCS1B02G237300	TraesCS1D02G225600	0.296665	0.313473	0.389863	Central
0	TraesCS1A02G224700	TraesCS1B02G237700	TraesCS1D02G226100	0.540851	0.230392	0.228757	Central
0	TraesCS1A02G225000	TraesCS1B02G238200	TraesCS1D02G226400	0.368808	0.26883	0.362362	Central
0	TraesCS1A02G225100	TraesCS1B02G238300	TraesCS1D02G226500	0.225874	0.42443	0.349695	Central
0	TraesCS1A02G225200	TraesCS1B02G238600	TraesCS1D02G226600	0.376433	0.311188	0.312379	Central
0	TraesCS1A02G225600	TraesCS1B02G239000	TraesCS1D02G226800	0.283641	0.336239	0.380119	Central
0	TraesCS1A02G225700	TraesCS1B02G238900	TraesCS1D02G226900	0.425346	0.283663	0.290991	Central
0	TraesCS1A02G226100	TraesCS1B02G240200	TraesCS1D02G227500	0.418883	0.336433	0.244684	Central
0	TraesCS1A02G226200	TraesCS1B02G240300	TraesCS1D02G227600	0.870797	0.129203	0	A.dominant
0	TraesCS1A02G226500	TraesCS1B02G240500	TraesCS1D02G227900	0.220129	0.516376	0.263495	Central
0	TraesCS1A02G226900	TraesCS1B02G240900	TraesCS1D02G228400	0.359392	0.311586	0.329022	Central
0	TraesCS1A02G227000	TraesCS1B02G241100	TraesCS1D02G228600	0.249362	0.53815	0.212488	Central
0	TraesCS1A02G227200	TraesCS1B02G241300	TraesCS1D02G228800	0.257586	0.334272	0.408143	Central
0	TraesCS1A02G227300	TraesCS1B02G241400	TraesCS1D02G228900	0.300648	0.454024	0.245328	Central
0	TraesCS1A02G227600	TraesCS1B02G241900	TraesCS1D02G229300	0.384798	0.348092	0.26711	Central
0	TraesCS1A02G227700	TraesCS1B02G242000	TraesCS1D02G229400	0.258225	0.307955	0.43382	Central
0	TraesCS1A02G228100	TraesCS1B02G242300	TraesCS1D02G229700	0.229165	0.391208	0.379627	Central
0	TraesCS1A02G228300	TraesCS1B02G242500	TraesCS1D02G230100	0.256366	0.357174	0.38646	Central
0	TraesCS1A02G228400	TraesCS1B02G242600	TraesCS1D02G230200	0.442262	0.557738	0	D.suppressed
0	TraesCS1A02G228500	TraesCS1B02G242700	TraesCS1D02G230300	0.59629	0.0561767	0.347533	B.suppressed
0	TraesCS1A02G228900	TraesCS1B02G245100	TraesCS1D02G233100	0.431083	0.358911	0.210006	Central
0	TraesCS1A02G229400	TraesCS1B02G244700	TraesCS1D02G232600	0.364638	0.344665	0.290698	Central
0	TraesCS1A02G229600	TraesCS1B02G244500	TraesCS1D02G232400	0.406351	0.237094	0.356555	Central
0	TraesCS1A02G229700	TraesCS1B02G244400	TraesCS1D02G232300	0.235166	0.371367	0.393468	Central
0	TraesCS1A02G229900	TraesCS1B02G244200	TraesCS1D02G232100	0.198241	0.39571	0.406049	Central
0	TraesCS1A02G230000	TraesCS1B02G244100	TraesCS1D02G232000	0.407228	0.339061	0.253711	Central
0	TraesCS1A02G230100	TraesCS1B02G244000	TraesCS1D02G231800	0.446659	0.443335	0.110006	D.suppressed
0	TraesCS1A02G230400	TraesCS1B02G243800	TraesCS1D02G231600	0.337872	0.390099	0.272029	Central
0	TraesCS1A02G231100	TraesCS1B02G243300	TraesCS1D02G231000	0.503757	0.0614387	0.434804	B.suppressed
0	TraesCS1A02G232000	TraesCS1B02G245400	TraesCS1D02G233400	0.751658	0.070226	0.178116	A.dominant
0	TraesCS1A02G233200	TraesCS1B02G249800	TraesCS1D02G238300	0.236882	0.235378	0.52774	Central
0	TraesCS1A02G233400	TraesCS1B02G250000	TraesCS1D02G238500	0.320609	0.397367	0.282023	Central
0	TraesCS1A02G233500	TraesCS1B02G250100	TraesCS1D02G238600	0.467247	0.288826	0.243926	Central
0	TraesCS1A02G233600	TraesCS1B02G250300	TraesCS1D02G238700	0.413822	0.309085	0.277093	Central
0	TraesCS1A02G233700	TraesCS1B02G249700	TraesCS1D02G238200	0.429303	0.366332	0.204365	Central
0	TraesCS1A02G234100	TraesCS1B02G249400	TraesCS1D02G237900	0.362795	0.266354	0.370851	Central
0	TraesCS1A02G234200	TraesCS1B02G249300	TraesCS1D02G237800	0.358917	0.24154	0.399543	Central
0	TraesCS1A02G234600	TraesCS1B02G249000	TraesCS1D02G237500	0.684125	0.215152	0.100723	D.suppressed
0	TraesCS1A02G234900	TraesCS1B02G248800	TraesCS1D02G237300	0.387819	0.267627	0.344553	Central
0	TraesCS1A02G235100	TraesCS1B02G248300	TraesCS1D02G236800	0	0.39195	0.60805	A.suppressed
0	TraesCS1A02G235500	TraesCS1B02G248200	TraesCS1D02G236700	0.200993	0.414514	0.384492	Central
0	TraesCS1A02G235900	TraesCS1B02G247900	TraesCS1D02G236400	0.263046	0.371034	0.36592	Central
0	TraesCS1A02G236000	TraesCS1B02G247800	TraesCS1D02G236300	0.381307	0.27825	0.340443	Central
0	TraesCS1A02G236100	TraesCS1B02G247700	TraesCS1D02G236200	0.106257	0.451219	0.442525	A.suppressed
0	TraesCS1A02G236400	TraesCS1B02G247300	TraesCS1D02G236000	0.227451	0.311696	0.460853	Central
0	TraesCS1A02G236500	TraesCS1B02G247200	TraesCS1D02G235900	0.314032	0.470065	0.215903	Central
0	TraesCS1A02G236600	TraesCS1B02G247100	TraesCS1D02G235800	0.433927	0.236966	0.329107	Central
0	TraesCS1A02G236700	TraesCS1B02G247000	TraesCS1D02G235700	0.399279	0.306175	0.294546	Central
0	TraesCS1A02G236900	TraesCS1B02G246900	TraesCS1D02G235500	0.294756	0.498561	0.206683	Central
0	TraesCS1A02G237200	TraesCS1B02G246700	TraesCS1D02G235200	0.312894	0.366794	0.320312	Central
0	TraesCS1A02G238100	TraesCS1B02G246600	TraesCS1D02G235100	0.266887	0.525038	0.208075	Central
0	TraesCS1A02G238900	TraesCS1B02G251000	TraesCS1D02G239100	0.360932	0.44327	0.195798	Central
0	TraesCS1A02G239000	TraesCS1B02G251200	TraesCS1D02G239200	0.273789	0.198612	0.527599	Central
0	TraesCS1A02G239100	TraesCS1B02G251300	TraesCS1D02G239300	0.413704	0.381255	0.205041	Central
0	TraesCS1A02G239600	TraesCS1B02G251800	TraesCS1D02G239800	0.155379	0.0457171	0.798904	D.dominant
0	TraesCS1A02G239700	TraesCS1B02G251900	TraesCS1D02G239900	0.354103	0.240782	0.405115	Central
0	TraesCS1A02G239800	TraesCS1B02G252000	TraesCS1D02G240000	0.343968	0.290293	0.365739	Central
0	TraesCS1A02G240000	TraesCS1B02G252100	TraesCS1D02G240100	0.272928	0.196246	0.530826	Central
0	TraesCS1A02G240300	TraesCS1B02G252400	TraesCS1D02G240400	0.149898	0.316938	0.533163	A.suppressed
0	TraesCS1A02G240600	TraesCS1B02G252700	TraesCS1D02G240700	0.339635	0.309317	0.351048	Central
0	TraesCS1A02G241000	TraesCS1B02G252900	TraesCS1D02G241000	0.325532	0.37534	0.299127	Central
0	TraesCS1A02G241300	TraesCS1B02G253100	TraesCS1D02G241200	0.353665	0.255693	0.390642	Central
0	TraesCS1A02G241400	TraesCS1B02G253200	TraesCS1D02G241300	0.094265	0.905735	0	B.dominant
0	TraesCS1A02G241700	TraesCS1B02G253400	TraesCS1D02G241600	0.280295	0.52928	0.190425	Central
0	TraesCS1A02G241900	TraesCS1B02G253500	TraesCS1D02G241800	0.436208	0.44747	0.116322	D.suppressed
0	TraesCS1A02G242200	TraesCS1B02G253700	TraesCS1D02G242100	0.204152	0.31667	0.479178	Central
0	TraesCS1A02G242500	TraesCS1B02G253900	TraesCS1D02G242400	0.439928	0.136734	0.423337	B.suppressed
0	TraesCS1A02G242600	TraesCS1B02G254100	TraesCS1D02G242600	0.212161	0.45436	0.333479	Central
0	TraesCS1A02G242800	TraesCS1B02G254300	TraesCS1D02G242800	0.144875	0.45054	0.404584	A.suppressed
0	TraesCS1A02G243000	TraesCS1B02G254500	TraesCS1D02G243000	0.469785	0.19714	0.333075	Central
0	TraesCS1A02G243100	TraesCS1B02G254600	TraesCS1D02G243100	0.402673	0.186425	0.410901	Central
0	TraesCS1A02G243200	TraesCS1B02G254700	TraesCS1D02G243200	0.396477	0.311154	0.292369	Central
0	TraesCS1A02G243300	TraesCS1B02G254800	TraesCS1D02G243300	0.263642	0.42635	0.310008	Central
0	TraesCS1A02G243700	TraesCS1B02G255100	TraesCS1D02G243700	0.539414	0.263583	0.197003	Central
0	TraesCS1A02G244200	TraesCS1B02G255600	TraesCS1D02G244100	0.281617	0.137561	0.580822	B.suppressed
0	TraesCS1A02G244300	TraesCS1B02G255700	TraesCS1D02G244200	0.0523105	0.498225	0.449464	A.suppressed
0	TraesCS1A02G244700	TraesCS1B02G255900	TraesCS1D02G244400	0.410812	0.322824	0.266363	Central
0	TraesCS1A02G245000	TraesCS1B02G256200	TraesCS1D02G244900	0.407934	0.262704	0.329363	Central
0	TraesCS1A02G245300	TraesCS1B02G256300	TraesCS1D02G245000	0.488605	0.404335	0.10706	D.suppressed
0	TraesCS1A02G245600	TraesCS1B02G256600	TraesCS1D02G245300	0.395009	0.348106	0.256885	Central
0	TraesCS1A02G245700	TraesCS1B02G256700	TraesCS1D02G245400	0.149567	0.459618	0.390815	A.suppressed
0	TraesCS1A02G246400	TraesCS1B02G257100	TraesCS1D02G245700	0.303704	0.271307	0.42499	Central
0	TraesCS1A02G246500	TraesCS1B02G257200	TraesCS1D02G245800	0.156115	0.268025	0.57586	A.suppressed
0	TraesCS1A02G246600	TraesCS1B02G257300	TraesCS1D02G245900	0.205635	0.359496	0.434869	Central
0	TraesCS1A02G246800	TraesCS1B02G257400	TraesCS1D02G246100	0.303013	0.28731	0.409676	Central
0	TraesCS1A02G246900	TraesCS1B02G257500	TraesCS1D02G246200	0.291441	0.338492	0.370068	Central
0	TraesCS1A02G247100	TraesCS1B02G257700	TraesCS1D02G246300	0.216052	0.577807	0.206141	Central
0	TraesCS1A02G247200	TraesCS1B02G257800	TraesCS1D02G246400	0.646098	0.137704	0.216198	B.suppressed
0	TraesCS1A02G247400	TraesCS1B02G258000	TraesCS1D02G246600	0.425479	0.373978	0.200544	Central
0	TraesCS1A02G247500	TraesCS1B02G258100	TraesCS1D02G246700	0.427168	0.384836	0.187996	Central
0	TraesCS1A02G248000	TraesCS1B02G258400	TraesCS1D02G247400	0	0.690878	0.309122	A.suppressed
0	TraesCS1A02G248200	TraesCS1B02G258700	TraesCS1D02G247600	0.19152	0.363947	0.444533	Central
0	TraesCS1A02G248300	TraesCS1B02G258800	TraesCS1D02G247700	0.423953	0.264369	0.311678	Central
0	TraesCS1A02G248400	TraesCS1B02G259000	TraesCS1D02G247800	0.419545	0.251559	0.328895	Central
0	TraesCS1A02G248600	TraesCS1B02G259300	TraesCS1D02G248100	0.30801	0.404931	0.287059	Central
0	TraesCS1A02G249000	TraesCS1B02G259700	TraesCS1D02G248500	0.874225	0	0.125775	A.dominant
0	TraesCS1A02G249100	TraesCS1B02G259800	TraesCS1D02G248600	0.397385	0.297735	0.30488	Central
0	TraesCS1A02G249200	TraesCS1B02G259900	TraesCS1D02G248700	0.424329	0.54747	0.0282007	D.suppressed
0	TraesCS1A02G249300	TraesCS1B02G260000	TraesCS1D02G248800	0.171284	0.579091	0.249624	Central
0	TraesCS1A02G249400	TraesCS1B02G260100	TraesCS1D02G248900	0.349767	0.335776	0.314457	Central
0	TraesCS1A02G250500	TraesCS1B02G261100	TraesCS1D02G250100	0.207748	0.670828	0.121423	D.suppressed
0	TraesCS1A02G250800	TraesCS1B02G261400	TraesCS1D02G250400	0.226504	0.435398	0.338098	Central
0	TraesCS1A02G251000	TraesCS1B02G261600	TraesCS1D02G250600	0.0660408	0.444778	0.489181	A.suppressed
0	TraesCS1A02G251100	TraesCS1B02G261700	TraesCS1D02G250700	0.354816	0.411214	0.233969	Central
0	TraesCS1A02G251400	TraesCS1B02G262000	TraesCS1D02G250900	0.229594	0.453919	0.316487	Central
0	TraesCS1A02G251500	TraesCS1B02G262100	TraesCS1D02G251000	0.152238	0.413269	0.434492	A.suppressed
0	TraesCS1A02G251700	TraesCS1B02G262600	TraesCS1D02G251500	0.295094	0.29108	0.413827	Central
0	TraesCS1A02G252400	TraesCS1B02G265600	TraesCS1D02G252100	0.119836	0.219015	0.661149	A.suppressed
0	TraesCS1A02G252500	TraesCS1B02G265500	TraesCS1D02G252200	0.236316	0.316312	0.447371	Central
0	TraesCS1A02G252700	TraesCS1B02G265300	TraesCS1D02G252400	0.520376	0.388885	0.0907386	D.suppressed
0	TraesCS1A02G253000	TraesCS1B02G265200	TraesCS1D02G252500	0.347092	0.224422	0.428486	Central
0	TraesCS1A02G253500	TraesCS1B02G264700	TraesCS1D02G253000	1	0	0	A.dominant
0	TraesCS1A02G254200	TraesCS1B02G264000	TraesCS1D02G253700	0.361809	0.345317	0.292874	Central
0	TraesCS1A02G254400	TraesCS1B02G263900	TraesCS1D02G253800	0.206791	0.387479	0.40573	Central
0	TraesCS1A02G255000	TraesCS1B02G263400	TraesCS1D02G254400	0	0.790373	0.209627	B.dominant
0	TraesCS1A02G255100	TraesCS1B02G265900	TraesCS1D02G254500	0.0546702	0.0403141	0.905016	D.dominant
0	TraesCS1A02G255200	TraesCS1B02G266000	TraesCS1D02G254600	0.621643	0.357335	0.021022	D.suppressed
0	TraesCS1A02G255300	TraesCS1B02G266100	TraesCS1D02G254700	0.280504	0.278062	0.441434	Central
0	TraesCS1A02G255400	TraesCS1B02G266200	TraesCS1D02G254800	0.177322	0.432786	0.389892	Central
0	TraesCS1A02G255800	TraesCS1B02G266500	TraesCS1D02G255100	0.401876	0.139074	0.45905	B.suppressed
0	TraesCS1A02G255900	TraesCS1B02G266600	TraesCS1D02G255200	0.106481	0.314899	0.57862	A.suppressed
0	TraesCS1A02G256000	TraesCS1B02G266700	TraesCS1D02G255300	0.267994	0.311143	0.420862	Central
0	TraesCS1A02G256300	TraesCS1B02G267000	TraesCS1D02G255700	0.288951	0.358747	0.352302	Central
0	TraesCS1A02G256400	TraesCS1B02G267100	TraesCS1D02G255800	0.258245	0.425077	0.316677	Central
0	TraesCS1A02G256800	TraesCS1B02G267200	TraesCS1D02G256000	0.428558	0.336281	0.235161	Central
0	TraesCS1A02G256900	TraesCS1B02G267500	TraesCS1D02G256300	0.506168	0.366933	0.126899	D.suppressed
0	TraesCS1A02G257300	TraesCS1B02G267800	TraesCS1D02G256600	0.253937	0.352082	0.39398	Central
0	TraesCS1A02G258000	TraesCS1B02G268400	TraesCS1D02G257300	0.311507	0.336369	0.352124	Central
0	TraesCS1A02G258100	TraesCS1B02G268500	TraesCS1D02G257400	0.359051	0.225538	0.415411	Central
0	TraesCS1A02G258200	TraesCS1B02G268700	TraesCS1D02G257500	0.296522	0.444287	0.259192	Central
0	TraesCS1A02G258500	TraesCS1B02G269100	TraesCS1D02G257800	0.416989	0.0936328	0.489378	B.suppressed
0	TraesCS1A02G258700	TraesCS1B02G269200	TraesCS1D02G258000	0.355917	0.484373	0.15971	D.suppressed
0	TraesCS1A02G258800	TraesCS1B02G269400	TraesCS1D02G258800	0.364299	0.285806	0.349895	Central
0	TraesCS1A02G259000	TraesCS1B02G269500	TraesCS1D02G258900	0.19538	0.557126	0.247494	Central
0	TraesCS1A02G259200	TraesCS1B02G269600	TraesCS1D02G259000	0.38226	0.353085	0.264655	Central
0	TraesCS1A02G259600	TraesCS1B02G269900	TraesCS1D02G259400	0.332866	0.289871	0.377263	Central
0	TraesCS1A02G259700	TraesCS1B02G270000	TraesCS1D02G259500	0.33725	0.439618	0.223132	Central
0	TraesCS1A02G259800	TraesCS1B02G270100	TraesCS1D02G259600	0.366505	0.429826	0.203669	Central
0	TraesCS1A02G260100	TraesCS1B02G270600	TraesCS1D02G260000	0.0782928	0.436176	0.485531	A.suppressed
0	TraesCS1A02G260200	TraesCS1B02G270700	TraesCS1D02G260100	0.309204	0.489603	0.201193	Central
0	TraesCS1A02G260300	TraesCS1B02G270800	TraesCS1D02G260200	0.509301	0.300609	0.19009	Central
0	TraesCS1A02G260400	TraesCS1B02G270900	TraesCS1D02G260300	0.247332	0.342672	0.409996	Central
0	TraesCS1A02G260500	TraesCS1B02G271100	TraesCS1D02G260500	0.334615	0.479425	0.18596	Central
0	TraesCS1A02G260700	TraesCS1B02G271300	TraesCS1D02G260700	0.616102	0.383898	0	D.suppressed
0	TraesCS1A02G260900	TraesCS1B02G271700	TraesCS1D02G260900	0.376474	0.34679	0.276736	Central
0	TraesCS1A02G261000	TraesCS1B02G271800	TraesCS1D02G261000	0.388879	0.323943	0.287177	Central
0	TraesCS1A02G261400	TraesCS1B02G272200	TraesCS1D02G261400	0.0657259	0.455646	0.478628	A.suppressed
0	TraesCS1A02G261500	TraesCS1B02G272300	TraesCS1D02G261500	0.187384	0.362201	0.450415	Central
0	TraesCS1A02G261600	TraesCS1B02G272400	TraesCS1D02G261600	0.571842	0.428158	0	D.suppressed
0	TraesCS1A02G262300	TraesCS1B02G272900	TraesCS1D02G262300	0.240153	0.360533	0.399314	Central
0	TraesCS1A02G262600	TraesCS1B02G273200	TraesCS1D02G262600	0.150616	0.252135	0.597249	A.suppressed
0	TraesCS1A02G263000	TraesCS1B02G273600	TraesCS1D02G263100	0.154977	0.523762	0.321261	A.suppressed
0	TraesCS1A02G263200	TraesCS1B02G273800	TraesCS1D02G263300	0.326225	0.25051	0.423265	Central
0	TraesCS1A02G263300	TraesCS1B02G273900	TraesCS1D02G263400	0.307801	0.326872	0.365328	Central
0	TraesCS1A02G263400	TraesCS1B02G274000	TraesCS1D02G263600	0.30024	0.418019	0.281741	Central
0	TraesCS1A02G263600	TraesCS1B02G274200	TraesCS1D02G263700	0	0	1	D.dominant
0	TraesCS1A02G263700	TraesCS1B02G274300	TraesCS1D02G263800	0.510271	0.279807	0.209923	Central
0	TraesCS1A02G263800	TraesCS1B02G274400	TraesCS1D02G263900	0.298803	0.284689	0.416508	Central
0	TraesCS1A02G264000	TraesCS1B02G274600	TraesCS1D02G264100	0.315293	0.384096	0.300612	Central
0	TraesCS1A02G264100	TraesCS1B02G274800	TraesCS1D02G264300	0.407777	0.245516	0.346708	Central
0	TraesCS1A02G264200	TraesCS1B02G274900	TraesCS1D02G264400	0.563487	0.308914	0.127599	D.suppressed
0	TraesCS1A02G264300	TraesCS1B02G275000	TraesCS1D02G264500	0.147026	0.356256	0.496717	A.suppressed
0	TraesCS1A02G264500	TraesCS1B02G275200	TraesCS1D02G264700	0	1	0	B.dominant
0	TraesCS1A02G264800	TraesCS1B02G275500	TraesCS1D02G265000	0.0792543	0.524355	0.39639	A.suppressed
0	TraesCS1A02G264900	TraesCS1B02G275600	TraesCS1D02G265100	0.164672	0.482686	0.352642	A.suppressed
0	TraesCS1A02G265600	TraesCS1B02G276500	TraesCS1D02G265800	0.509963	0.14195	0.348088	B.suppressed
0	TraesCS1A02G266300	TraesCS1B02G277300	TraesCS1D02G266500	0.235687	0.330332	0.433982	Central
0	TraesCS1A02G266500	TraesCS1B02G277400	TraesCS1D02G266600	0.344452	0.183064	0.472484	Central
0	TraesCS1A02G266600	TraesCS1B02G277500	TraesCS1D02G266700	0.217121	0.44333	0.339549	Central
0	TraesCS1A02G266800	TraesCS1B02G277700	TraesCS1D02G267000	0.494124	0.0498736	0.456002	B.suppressed
0	TraesCS1A02G266900	TraesCS1B02G277800	TraesCS1D02G267100	0.331865	0.294315	0.373819	Central
0	TraesCS1A02G267800	TraesCS1B02G278500	TraesCS1D02G267700	0.106878	0.418288	0.474833	A.suppressed
0	TraesCS1A02G267900	TraesCS1B02G278600	TraesCS1D02G267800	0	1	0	B.dominant
0	TraesCS1A02G268500	TraesCS1B02G279200	TraesCS1D02G268600	0.309168	0.0286349	0.662197	B.suppressed
0	TraesCS1A02G268700	TraesCS1B02G279300	TraesCS1D02G268800	0.363344	0.196991	0.439666	Central
0	TraesCS1A02G268800	TraesCS1B02G279400	TraesCS1D02G268900	0.268237	0.508511	0.223252	Central
0	TraesCS1A02G269000	TraesCS1B02G279500	TraesCS1D02G269100	0.302967	0.251763	0.44527	Central
0	TraesCS1A02G269100	TraesCS1B02G279600	TraesCS1D02G269200	0.293711	0.321768	0.384521	Central
0	TraesCS1A02G269200	TraesCS1B02G279700	TraesCS1D02G269300	0.381825	0.251209	0.366966	Central
0	TraesCS1A02G269500	TraesCS1B02G280000	TraesCS1D02G269600	0.590217	0.164967	0.244816	B.suppressed
0	TraesCS1A02G270300	TraesCS1B02G280600	TraesCS1D02G270500	0.26478	0.276706	0.458514	Central
0	TraesCS1A02G270400	TraesCS1B02G280700	TraesCS1D02G270600	0.387952	0.294799	0.317249	Central
0	TraesCS1A02G270500	TraesCS1B02G280800	TraesCS1D02G270700	0.30137	0.334375	0.364255	Central
0	TraesCS1A02G270600	TraesCS1B02G280900	TraesCS1D02G270800	0.260652	0.417616	0.321732	Central
0	TraesCS1A02G271700	TraesCS1B02G281600	TraesCS1D02G271800	0.219876	0.274628	0.505496	Central
0	TraesCS1A02G272000	TraesCS1B02G282000	TraesCS1D02G272900	0.556997	0.0742189	0.368784	B.suppressed
0	TraesCS1A02G272100	TraesCS1B02G282100	TraesCS1D02G272800	0.31558	0.216573	0.467847	Central
0	TraesCS1A02G272200	TraesCS1B02G282200	TraesCS1D02G272700	0.532384	0.204325	0.263291	Central
0	TraesCS1A02G272400	TraesCS1B02G282400	TraesCS1D02G272500	0.5495	0.196961	0.253539	Central
0	TraesCS1A02G273000	TraesCS1B02G282800	TraesCS1D02G273100	0.275932	0.344277	0.37979	Central
0	TraesCS1A02G273100	TraesCS1B02G282900	TraesCS1D02G273200	0.307226	0.320896	0.371878	Central
0	TraesCS1A02G274400	TraesCS1B02G283900	TraesCS1D02G274400	0.0968615	0.806008	0.0971307	B.dominant
0	TraesCS1A02G274800	TraesCS1B02G284200	TraesCS1D02G274600	0.231951	0.556348	0.211701	Central
0	TraesCS1A02G275200	TraesCS1B02G284400	TraesCS1D02G274800	0.432434	0.365318	0.202248	Central
0	TraesCS1A02G275300	TraesCS1B02G284500	TraesCS1D02G274900	0.306405	0.406823	0.286772	Central
0	TraesCS1A02G275400	TraesCS1B02G284600	TraesCS1D02G275000	0.295913	0.322591	0.381496	Central
0	TraesCS1A02G275500	TraesCS1B02G284700	TraesCS1D02G275100	0	0	1	D.dominant
0	TraesCS1A02G275900	TraesCS1B02G285100	TraesCS1D02G275500	0.182482	0	0.817518	D.dominant
0	TraesCS1A02G276100	TraesCS1B02G285300	TraesCS1D02G275600	0.223134	0.339022	0.437844	Central
0	TraesCS1A02G276200	TraesCS1B02G285400	TraesCS1D02G275700	0	1	0	B.dominant
0	TraesCS1A02G276300	TraesCS1B02G285500	TraesCS1D02G275800	0.100415	0.497895	0.401689	A.suppressed
0	TraesCS1A02G276400	TraesCS1B02G285600	TraesCS1D02G275900	0.215231	0.592857	0.191912	Central
0	TraesCS1A02G276500	TraesCS1B02G285700	TraesCS1D02G276000	0.395736	0.195454	0.40881	Central
0	TraesCS1A02G276600	TraesCS1B02G285800	TraesCS1D02G276100	0	0.157288	0.842712	D.dominant
0	TraesCS1A02G276800	TraesCS1B02G285900	TraesCS1D02G276200	0	0	1	D.dominant
0	TraesCS1A02G277000	TraesCS1B02G286100	TraesCS1D02G276400	0.255887	0.560114	0.183999	Central
0	TraesCS1A02G277500	TraesCS1B02G286500	TraesCS1D02G276700	0.427375	0.255437	0.317188	Central
0	TraesCS1A02G277600	TraesCS1B02G286600	TraesCS1D02G276800	0.373048	0.279777	0.347175	Central
0	TraesCS1A02G278100	TraesCS1B02G287000	TraesCS1D02G277200	0.206022	0.348147	0.445832	Central
0	TraesCS1A02G278200	TraesCS1B02G287100	TraesCS1D02G277300	0.412806	0.311694	0.275501	Central
0	TraesCS1A02G278300	TraesCS1B02G287200	TraesCS1D02G277400	0.306754	0.332621	0.360626	Central
0	TraesCS1A02G278600	TraesCS1B02G287500	TraesCS1D02G277900	0.365164	0.199933	0.434903	Central
0	TraesCS1A02G278900	TraesCS1B02G287700	TraesCS1D02G278200	0.468853	0.327089	0.204058	Central
0	TraesCS1A02G279000	TraesCS1B02G288000	TraesCS1D02G278300	0.350561	0.331774	0.317665	Central
0	TraesCS1A02G279100	TraesCS1B02G288100	TraesCS1D02G278400	0.328328	0.358758	0.312914	Central
0	TraesCS1A02G279200	TraesCS1B02G288200	TraesCS1D02G278500	0.29228	0.329297	0.378424	Central
0	TraesCS1A02G279300	TraesCS1B02G288300	TraesCS1D02G278600	0.287732	0.308978	0.40329	Central
0	TraesCS1A02G279400	TraesCS1B02G288500	TraesCS1D02G278700	0.598621	0.401379	0	D.suppressed
0	TraesCS1A02G279500	TraesCS1B02G288600	TraesCS1D02G278800	0.695222	0	0.304778	B.suppressed
0	TraesCS1A02G279800	TraesCS1B02G288800	TraesCS1D02G279000	0	0.896304	0.103696	B.dominant
0	TraesCS1A02G280300	TraesCS1B02G289200	TraesCS1D02G279400	0.363714	0.180051	0.456235	Central
0	TraesCS1A02G280400	TraesCS1B02G289300	TraesCS1D02G279500	0.149143	0.18672	0.664137	A.suppressed
0	TraesCS1A02G280500	TraesCS1B02G289500	TraesCS1D02G279600	0.289871	0.336739	0.37339	Central
0	TraesCS1A02G280600	TraesCS1B02G289600	TraesCS1D02G279700	0.28287	0.391221	0.32591	Central
0	TraesCS1A02G280800	TraesCS1B02G289800	TraesCS1D02G279900	0.397387	0.304899	0.297714	Central
0	TraesCS1A02G280900	TraesCS1B02G289900	TraesCS1D02G280000	0.438509	0.227338	0.334153	Central
0	TraesCS1A02G281100	TraesCS1B02G290200	TraesCS1D02G280300	0.699919	0.0781757	0.221905	B.suppressed
0	TraesCS1A02G281200	TraesCS1B02G290400	TraesCS1D02G280500	0.445247	0.220542	0.334211	Central
0	TraesCS1A02G281300	TraesCS1B02G290500	TraesCS1D02G280600	0.425787	0.334072	0.240141	Central
0	TraesCS1A02G281400	TraesCS1B02G290600	TraesCS1D02G280700	0.302887	0.40653	0.290583	Central
0	TraesCS1A02G281600	TraesCS1B02G290700	TraesCS1D02G280800	0.255034	0.314472	0.430493	Central
0	TraesCS1A02G281700	TraesCS1B02G290800	TraesCS1D02G280900	0.249389	0.352472	0.398139	Central
0	TraesCS1A02G281800	TraesCS1B02G290900	TraesCS1D02G281000	0.260455	0.476128	0.263418	Central
0	TraesCS1A02G282700	TraesCS1B02G291600	TraesCS1D02G281900	0.386128	0.490828	0.123044	D.suppressed
0	TraesCS1A02G283000	TraesCS1B02G291900	TraesCS1D02G282200	0.2791	0.443472	0.277428	Central
0	TraesCS1A02G283100	TraesCS1B02G292200	TraesCS1D02G282300	0	1	0	B.dominant
0	TraesCS1A02G283200	TraesCS1B02G292300	TraesCS1D02G282400	0.352841	0.213933	0.433226	Central
0	TraesCS1A02G283400	TraesCS1B02G292600	TraesCS1D02G282600	0.306005	0.338427	0.355568	Central
0	TraesCS1A02G283600	TraesCS1B02G292800	TraesCS1D02G282700	0.272109	0.623184	0.104707	D.suppressed
0	TraesCS1A02G283800	TraesCS1B02G293000	TraesCS1D02G282900	0.276468	0.356452	0.36708	Central
0	TraesCS1A02G283900	TraesCS1B02G293100	TraesCS1D02G283000	0	0.292763	0.707237	A.suppressed
0	TraesCS1A02G284000	TraesCS1B02G293300	TraesCS1D02G283100	0.26308	0.146125	0.590795	B.suppressed
0	TraesCS1A02G284300	TraesCS1B02G293500	TraesCS1D02G283300	0.408211	0.261972	0.329817	Central
0	TraesCS1A02G284400	TraesCS1B02G293700	TraesCS1D02G283400	0.256686	0.19326	0.550054	Central
0	TraesCS1A02G284600	TraesCS1B02G293900	TraesCS1D02G283600	0.224115	0.195957	0.579928	Central
0	TraesCS1A02G285000	TraesCS1B02G294300	TraesCS1D02G284000	0.411157	0.43345	0.155393	D.suppressed
0	TraesCS1A02G285200	TraesCS1B02G294400	TraesCS1D02G284200	0.326712	0.264861	0.408427	Central
0	TraesCS1A02G286000	TraesCS1B02G295500	TraesCS1D02G285100	0.566652	0.324135	0.109213	D.suppressed
0	TraesCS1A02G286200	TraesCS1B02G295600	TraesCS1D02G285200	0.295352	0.392107	0.312541	Central
0	TraesCS1A02G286300	TraesCS1B02G295700	TraesCS3D02G349900	0.270592	0.269627	0.459781	Central
0	TraesCS1A02G286900	TraesCS1B02G296300	TraesCS1D02G285800	0.641394	0.0124003	0.346206	B.suppressed
0	TraesCS1A02G287000	TraesCS1B02G296400	TraesCS1D02G285900	0.312353	0.390527	0.29712	Central
0	TraesCS1A02G287100	TraesCS1B02G296500	TraesCS1D02G286000	0.196406	0.161326	0.642268	B.suppressed
0	TraesCS1A02G287300	TraesCS1B02G296700	TraesCS1D02G286200	0.27491	0.47363	0.251459	Central
0	TraesCS1A02G287400	TraesCS1B02G296800	TraesCS1D02G286300	0.345035	0.204798	0.450167	Central
0	TraesCS1A02G287500	TraesCS1B02G296900	TraesCS1D02G286400	0.53884	0.21924	0.24192	Central
0	TraesCS1A02G287600	TraesCS1B02G297000	TraesCS1D02G286500	0.273976	0.533854	0.19217	Central
0	TraesCS1A02G287900	TraesCS1B02G297300	TraesCS1D02G286800	0.102318	0.656518	0.241164	A.suppressed
0	TraesCS1A02G288200	TraesCS1B02G297600	TraesCS1D02G287200	0.452568	0.403999	0.143433	D.suppressed
0	TraesCS1A02G288400	TraesCS1B02G297800	TraesCS1D02G287400	0.233972	0.413255	0.352773	Central
0	TraesCS1A02G288500	TraesCS1B02G297900	TraesCS1D02G287500	0.298463	0.351278	0.350259	Central
0	TraesCS1A02G288600	TraesCS1B02G298000	TraesCS1D02G287600	0.365984	0.334708	0.299308	Central
0	TraesCS1A02G288700	TraesCS1B02G298100	TraesCS1D02G287700	0.252785	0.438158	0.309058	Central
0	TraesCS1A02G288900	TraesCS1B02G298200	TraesCS1D02G287900	0.318653	0.222366	0.458981	Central
0	TraesCS1A02G290500	TraesCS1B02G299800	TraesCS1D02G289200	0.257885	0.317576	0.424539	Central
0	TraesCS1A02G290700	TraesCS1B02G300000	TraesCS1D02G289300	0	0.36587	0.63413	A.suppressed
0	TraesCS1A02G291200	TraesCS1B02G300600	TraesCS1D02G289800	0.157827	0.450519	0.391653	A.suppressed
0	TraesCS1A02G291400	TraesCS1B02G300700	TraesCS1D02G289900	0.110545	0.404296	0.48516	A.suppressed
0	TraesCS1A02G292000	TraesCS1B02G301400	TraesCS1D02G290500	0.0832197	0.299334	0.617446	A.suppressed
0	TraesCS1A02G292100	TraesCS1B02G301500	TraesCS1D02G290600	0.194025	0.388953	0.417022	Central
0	TraesCS1A02G295800	TraesCS1B02G304800	TraesCS1D02G296500	0.244852	0.694694	0.0604544	D.suppressed
0	TraesCS1A02G296200	TraesCS1B02G305000	TraesCS1D02G295900	0.212896	0.287268	0.499836	Central
0	TraesCS1A02G296300	TraesCS1B02G305200	TraesCS1D02G295800	0.57508	0.226577	0.198343	Central
0	TraesCS1A02G297000	TraesCS1B02G305900	TraesCS1D02G294500	0.217384	0.352645	0.429971	Central
0	TraesCS1A02G297600	TraesCS1B02G306800	TraesCS1D02G293600	0.423302	0.032777	0.543921	B.suppressed
0	TraesCS1A02G297800	TraesCS1B02G307200	TraesCS1D02G293400	0.0188751	0.506114	0.475011	A.suppressed
0	TraesCS1A02G297900	TraesCS1B02G307400	TraesCS1D02G293300	0.336261	0.220971	0.442768	Central
0	TraesCS1A02G298000	TraesCS1B02G307500	TraesCS1D02G293200	0.394832	0.339433	0.265735	Central
0	TraesCS1A02G298100	TraesCS1B02G307600	TraesCS1D02G293100	0.277496	0.373735	0.348769	Central
0	TraesCS1A02G298300	TraesCS1B02G307800	TraesCS1D02G292900	0.400182	0.303072	0.296746	Central
0	TraesCS1A02G298600	TraesCS1B02G308200	TraesCS1D02G292700	0.293465	0.264319	0.442217	Central
0	TraesCS1A02G298700	TraesCS1B02G308300	TraesCS1D02G292600	0.355472	0.164785	0.479742	B.suppressed
0	TraesCS1A02G298900	TraesCS1B02G308600	TraesCS1D02G292400	0.127378	0.36956	0.503062	A.suppressed
0	TraesCS1A02G299400	TraesCS1B02G309200	TraesCS1D02G298300	0.048855	0.81544	0.135705	B.dominant
0	TraesCS1A02G299500	TraesCS1B02G309300	TraesCS1D02G298400	0.351914	0.360875	0.287212	Central
0	TraesCS1A02G300000	TraesCS1B02G310100	TraesCS1D02G299400	0.383776	0.314427	0.301797	Central
0	TraesCS1A02G300800	TraesCS1B02G310800	TraesCS1D02G300200	0.480531	0.294197	0.225273	Central
0	TraesCS1A02G301300	TraesCS1B02G311100	TraesCS1D02G301000	0.154291	0.261712	0.583998	A.suppressed
0	TraesCS1A02G301600	TraesCS1B02G311400	TraesCS1D02G301300	0.156276	0.468635	0.375089	A.suppressed
0	TraesCS1A02G301800	TraesCS1B02G311800	TraesCS1D02G301400	0.346178	0.481042	0.17278	Central
0	TraesCS1A02G302500	TraesCS1B02G312700	TraesCS1D02G301900	0.2901	0.43747	0.27243	Central
0	TraesCS1A02G302600	TraesCS1B02G312800	TraesCS1D02G302000	0.271648	0.256609	0.471743	Central
0	TraesCS1A02G302700	TraesCS1B02G312900	TraesCS1D02G302100	0.225292	0.411021	0.363687	Central
0	TraesCS1A02G302800	TraesCS1B02G313100	TraesCS1D02G302200	0.326807	0.3622	0.310993	Central
0	TraesCS1A02G302900	TraesCS1B02G313200	TraesCS1D02G302300	0.33812	0.378665	0.283215	Central
0	TraesCS1A02G303300	TraesCS1B02G313700	TraesCS1D02G302800	0.279417	0.322949	0.397634	Central
0	TraesCS1A02G303400	TraesCS1B02G313800	TraesCS1D02G302900	0.433302	0.14212	0.424579	B.suppressed
0	TraesCS1A02G303600	TraesCS1B02G314000	TraesCS1D02G303100	0.0632507	0.526672	0.410077	A.suppressed
0	TraesCS1A02G304200	TraesCS1B02G314700	TraesCS1D02G303700	0.639294	0.202055	0.158651	D.suppressed
0	TraesCS1A02G304300	TraesCS1B02G314800	TraesCS1D02G303800	0.365556	0.313928	0.320516	Central
0	TraesCS1A02G304400	TraesCS1B02G314900	TraesCS1D02G303900	0.285408	0.372931	0.341661	Central
0	TraesCS1A02G304700	TraesCS1B02G315300	TraesCS1D02G304600	0.206113	0.622847	0.17104	Central
0	TraesCS1A02G304900	TraesCS1B02G315700	TraesCS1D02G304700	0.296783	0.26245	0.440767	Central
0	TraesCS1A02G305300	TraesCS1B02G316000	TraesCS1D02G305000	0.16289	0.444159	0.392951	A.suppressed
0	TraesCS1A02G305500	TraesCS1B02G316200	TraesCS1D02G305200	0.174901	0.252246	0.572852	Central
0	TraesCS1A02G305700	TraesCS1B02G316400	TraesCS1D02G305400	0.459634	0.422047	0.118319	D.suppressed
0	TraesCS1A02G305800	TraesCS1B02G316500	TraesCS1D02G305500	0.450718	0.457559	0.0917234	D.suppressed
0	TraesCS1A02G305900	TraesCS1B02G316600	TraesCS1D02G305600	0.35759	0.265787	0.376623	Central
0	TraesCS1A02G306300	TraesCS1B02G317100	TraesCS1D02G306000	0.422343	0.285774	0.291884	Central
0	TraesCS1A02G306400	TraesCS1B02G317200	TraesCS1D02G306100	0.337486	0.320176	0.342338	Central
0	TraesCS1A02G307200	TraesCS1B02G318000	TraesCS1D02G306600	0.305789	0.380657	0.313554	Central
0	TraesCS1A02G307300	TraesCS1B02G318100	TraesCS1D02G306700	0.215685	0.373741	0.410574	Central
0	TraesCS1A02G307400	TraesCS1B02G318200	TraesCS1D02G306800	0.316515	0.374155	0.30933	Central
0	TraesCS1A02G307700	TraesCS1B02G318400	TraesCS1D02G307100	0.298106	0.246136	0.455758	Central
0	TraesCS1A02G307800	TraesCS1B02G318500	TraesCS1D02G307200	0.205815	0.34486	0.449324	Central
0	TraesCS1A02G307900	TraesCS1B02G318600	TraesCS1D02G307300	0.309372	0.304898	0.38573	Central
0	TraesCS1A02G308000	TraesCS1B02G318700	TraesCS1D02G307400	0.320456	0.248549	0.430996	Central
0	TraesCS1A02G308300	TraesCS1B02G319000	TraesCS1D02G307700	0.514042	0.0398104	0.446148	B.suppressed
0	TraesCS1A02G309200	TraesCS1B02G320000	TraesCS1D02G308600	0.596298	0.342698	0.0610035	D.suppressed
0	TraesCS1A02G309800	TraesCS1B02G320900	TraesCS1D02G309300	0.184591	0.306131	0.509279	Central
0	TraesCS1A02G310500	TraesCS1B02G321800	TraesCS1D02G310000	0.277105	0.327185	0.395711	Central
0	TraesCS1A02G310700	TraesCS1B02G322000	TraesCS1D02G310200	0.347998	0.267458	0.384544	Central
0	TraesCS1A02G311000	TraesCS1B02G322400	TraesCS1D02G310900	0.349816	0.284686	0.365498	Central
0	TraesCS1A02G311300	TraesCS1B02G322800	TraesCS1D02G311300	0.40046	0.131878	0.467662	B.suppressed
0	TraesCS1A02G311400	TraesCS1B02G322900	TraesCS1D02G311400	0.326754	0.329057	0.344189	Central
0	TraesCS1A02G311800	TraesCS1B02G323500	TraesCS1D02G312100	0.306288	0.434667	0.259044	Central
0	TraesCS1A02G312300	TraesCS1B02G324000	TraesCS1D02G312500	0.648128	0	0.351872	B.suppressed
0	TraesCS1A02G312700	TraesCS1B02G324300	TraesCS1D02G312800	0.121533	0.489472	0.388995	A.suppressed
0	TraesCS1A02G313400	TraesCS1B02G325200	TraesCS1D02G313900	0.632658	0.281181	0.0861606	D.suppressed
0	TraesCS1A02G313500	TraesCS1B02G325300	TraesCS1D02G314000	0.801869	0.0255911	0.17254	A.dominant
0	TraesCS1A02G313600	TraesCS1B02G325400	TraesCS1D02G314100	0.312231	0.259102	0.428667	Central
0	TraesCS1A02G313700	TraesCS1B02G325500	TraesCS1D02G314200	0.314801	0.277153	0.408046	Central
0	TraesCS1A02G313800	TraesCS1B02G325700	TraesCS1D02G314300	0.117457	0.342307	0.540236	A.suppressed
0	TraesCS1A02G314000	TraesCS1B02G326100	TraesCS1D02G314400	0.066349	0.511388	0.422263	A.suppressed
0	TraesCS1A02G314100	TraesCS1B02G326400	TraesCS1D02G314600	0.288876	0.30993	0.401194	Central
0	TraesCS1A02G314300	TraesCS1B02G326600	TraesCS1D02G314800	0.441654	0.40618	0.152166	D.suppressed
0	TraesCS1A02G314400	TraesCS1B02G326700	TraesCS1D02G314900	0.514444	0.245688	0.239868	Central
0	TraesCS1A02G315200	TraesCS1B02G327100	TraesCS1D02G315400	0.187172	0.277363	0.535465	Central
0	TraesCS1A02G315400	TraesCS1B02G327300	TraesCS1D02G315600	0.285547	0.39983	0.314623	Central
0	TraesCS1A02G315500	TraesCS1B02G327400	TraesCS1D02G315700	0.349534	0.389198	0.261268	Central
0	TraesCS1A02G315600	TraesCS1B02G327500	TraesCS1D02G315800	0.362672	0.527708	0.10962	D.suppressed
0	TraesCS1A02G317000	TraesCS1B02G329400	TraesCS1D02G317000	0.456176	0.207726	0.336098	Central
0	TraesCS1A02G317900	TraesCS1B02G330400	TraesCS1D02G317700	0.333235	0.501554	0.165211	D.suppressed
0	TraesCS1A02G318500	TraesCS1B02G330700	TraesCS1D02G318300	0.681205	0.318795	0	D.suppressed
0	TraesCS1A02G319000	TraesCS1B02G331300	TraesCS1D02G318800	0.182581	0.453434	0.363985	Central
0	TraesCS1A02G319100	TraesCS1B02G331400	TraesCS1D02G318900	0.274918	0.434737	0.290346	Central
0	TraesCS1A02G319600	TraesCS1B02G331900	TraesCS1D02G319400	0.483371	0.0566273	0.460001	B.suppressed
0	TraesCS1A02G320200	TraesCS1B02G332400	TraesCS1D02G320000	0	0.75969	0.24031	B.dominant
0	TraesCS1A02G320300	TraesCS1B02G332500	TraesCS1D02G320100	0	0.185386	0.814614	D.dominant
0	TraesCS1A02G320500	TraesCS1B02G332700	TraesCS1D02G320300	0.502131	0.264026	0.233843	Central
0	TraesCS1A02G320900	TraesCS1B02G333300	TraesCS1D02G320800	0.395935	0.459782	0.144283	D.suppressed
0	TraesCS1A02G321000	TraesCS1B02G333600	TraesCS1D02G321100	0.570461	0.308813	0.120727	D.suppressed
0	TraesCS1A02G321100	TraesCS1B02G333800	TraesCS1D02G321300	0.212378	0.314961	0.472661	Central
0	TraesCS1A02G321900	TraesCS1B02G334200	TraesCS1D02G322100	0.394318	0.347279	0.258403	Central
0	TraesCS1A02G322100	TraesCS1B02G334500	TraesCS1D02G322300	0.359942	0.230383	0.409674	Central
0	TraesCS1A02G322300	TraesCS1B02G334600	TraesCS1D02G322400	0.227362	0.443051	0.329587	Central
0	TraesCS1A02G322400	TraesCS1B02G334700	TraesCS1D02G322500	0.453647	0	0.546353	B.suppressed
0	TraesCS1A02G322700	TraesCS1B02G335000	TraesCS1D02G323100	0.188263	0.680425	0.131312	D.suppressed
0	TraesCS1A02G323200	TraesCS1B02G336000	TraesCS1D02G323900	0.33275	0.346724	0.320526	Central
0	TraesCS1A02G323300	TraesCS1B02G336200	TraesCS1D02G324000	0.822982	0.177018	0	A.dominant
0	TraesCS1A02G323400	TraesCS1B02G336300	TraesCS1D02G324200	0.248174	0.399154	0.352672	Central
0	TraesCS1A02G323500	TraesCS1B02G336400	TraesCS1D02G324400	0.266466	0.546357	0.187177	Central
0	TraesCS1A02G323900	TraesCS1B02G337200	TraesCS1D02G325200	0.0956907	0.387568	0.516741	A.suppressed
0	TraesCS1A02G324800	TraesCS1B02G337800	TraesCS1D02G325500	0.236283	0.312503	0.451214	Central
0	TraesCS1A02G325400	TraesCS1B02G338500	TraesCS1D02G327000	0.256375	0.204282	0.539343	Central
0	TraesCS1A02G325600	TraesCS1B02G338800	TraesCS1D02G327200	0.462891	0.395488	0.141621	D.suppressed
0	TraesCS1A02G325800	TraesCS1B02G339100	TraesCS1D02G327600	0.252119	0.342155	0.405726	Central
0	TraesCS1A02G325900	TraesCS1B02G339200	TraesCS1D02G327700	0.363453	0.325415	0.311132	Central
0	TraesCS1A02G326800	TraesCS1B02G340200	TraesCS1D02G328900	0.717813	0.26694	0.0152465	D.suppressed
0	TraesCS1A02G326900	TraesCS1B02G340300	TraesCS1D02G329000	0.275709	0.338453	0.385838	Central
0	TraesCS1A02G327100	TraesCS1B02G340500	TraesCS1D02G329200	0.270354	0.361506	0.368141	Central
0	TraesCS1A02G327200	TraesCS1B02G340600	TraesCS1D02G329300	0.417993	0.306619	0.275388	Central
0	TraesCS1A02G327400	TraesCS1B02G340800	TraesCS1D02G329400	0.347478	0.555556	0.0969663	D.suppressed
0	TraesCS1A02G327700	TraesCS1B02G341000	TraesCS1D02G329700	0.458856	0.49623	0.0449141	D.suppressed
0	TraesCS1A02G327800	TraesCS1B02G341100	TraesCS1D02G329800	0.362008	0.385759	0.252233	Central
0	TraesCS1A02G328100	TraesCS1B02G341900	TraesCS1D02G330600	0.790508	0.157813	0.051679	A.dominant
0	TraesCS1A02G328200	TraesCS1B02G342000	TraesCS1D02G330700	0.300191	0.217886	0.481923	Central
0	TraesCS1A02G328700	TraesCS1B02G342400	TraesCS1D02G331000	0.311606	0.352907	0.335487	Central
0	TraesCS1A02G329200	TraesCS1B02G342600	TraesCS1D02G331300	0.360171	0.269583	0.370246	Central
0	TraesCS1A02G329300	TraesCS1B02G342700	TraesCS1D02G331400	0.0190801	0.863666	0.117254	B.dominant
0	TraesCS1A02G329400	TraesCS1B02G342800	TraesCS1D02G331500	0.391117	0.412384	0.196499	Central
0	TraesCS1A02G329600	TraesCS1B02G343100	TraesCS1D02G331700	0.337639	0.326539	0.335823	Central
0	TraesCS1A02G330100	TraesCS1B02G343700	TraesCS1D02G332500	0.287186	0.249529	0.463285	Central
0	TraesCS1A02G330200	TraesCS1B02G343800	TraesCS1D02G332600	0.345473	0.383121	0.271406	Central
0	TraesCS1A02G330300	TraesCS1B02G343900	TraesCS1D02G332700	0.50602	0.283479	0.210501	Central
0	TraesCS1A02G330500	TraesCS1B02G344100	TraesCS1D02G332900	0.308404	0.364999	0.326597	Central
0	TraesCS1A02G330600	TraesCS1B02G344200	TraesCS1D02G333000	0.352639	0.391133	0.256228	Central
0	TraesCS1A02G330700	TraesCS1B02G344400	TraesCS1D02G333200	0.411921	0.296679	0.2914	Central
0	TraesCS1A02G330900	TraesCS1B02G344900	TraesCS1D02G333500	0.524218	0.31458	0.161203	D.suppressed
0	TraesCS1A02G331200	TraesCS1B02G345100	TraesCS1D02G333900	0.587419	0.23105	0.181531	Central
0	TraesCS1A02G331700	TraesCS1B02G345300	TraesCS1D02G334200	0.263706	0.452234	0.28406	Central
0	TraesCS1A02G331800	TraesCS1B02G345400	TraesCS1D02G334400	0.532428	0.404196	0.0633759	D.suppressed
0	TraesCS1A02G332400	TraesCS1B02G346100	TraesCS1D02G335100	0.322397	0.466703	0.2109	Central
0	TraesCS1A02G332900	TraesCS1B02G346500	TraesCS1D02G335700	0.311479	0.381465	0.307055	Central
0	TraesCS1A02G333000	TraesCS1B02G346600	TraesCS1D02G335800	0.272412	0.417834	0.309753	Central
0	TraesCS1A02G333200	TraesCS1B02G346700	TraesCS1D02G335900	0.124163	0.434083	0.441754	A.suppressed
0	TraesCS1A02G333500	TraesCS1B02G346900	TraesCS1D02G336100	0.567608	0.337487	0.0949047	D.suppressed
0	TraesCS1A02G333600	TraesCS1B02G347000	TraesCS1D02G336200	0.0400612	0.694263	0.265676	A.suppressed
0	TraesCS1A02G333900	TraesCS1B02G347200	TraesCS1D02G336400	0.216433	0.348993	0.434575	Central
0	TraesCS1A02G334000	TraesCS1B02G347300	TraesCS1D02G336500	0.254722	0.0306216	0.714656	B.suppressed
0	TraesCS1A02G334100	TraesCS1B02G347400	TraesCS1D02G336600	0.4507	0.375417	0.173883	Central
0	TraesCS1A02G335100	TraesCS1B02G348000	TraesCS1D02G337500	0.151181	0.233082	0.615737	A.suppressed
0	TraesCS1A02G335900	TraesCS1B02G349200	TraesCS1D02G338300	0.34957	0.188351	0.462079	Central
0	TraesCS1A02G337800	TraesCS1B02G350200	TraesCS1D02G339700	0.33	0.325943	0.344058	Central
0	TraesCS1A02G338200	TraesCS1B02G350600	TraesCS1D02G340400	0.277025	0.405508	0.317467	Central
0	TraesCS1A02G338900	TraesCS1B02G351300	TraesCS1D02G341000	0.362841	0.348475	0.288683	Central
0	TraesCS1A02G339600	TraesCS1B02G351900	TraesCS1D02G341600	0.386682	0.321589	0.291728	Central
0	TraesCS1A02G339800	TraesCS1B02G352100	TraesCS1D02G341800	0.32762	0.360139	0.312241	Central
0	TraesCS1A02G339900	TraesCS1B02G352200	TraesCS1D02G341900	0.278095	0.317678	0.404226	Central
0	TraesCS1A02G340000	TraesCS1B02G352300	TraesCS1D02G342000	0.357653	0.356818	0.285529	Central
0	TraesCS1A02G340200	TraesCS1B02G352500	TraesCS1D02G342200	0.387285	0.213785	0.39893	Central
0	TraesCS1A02G340400	TraesCS1B02G352700	TraesCS1D02G342400	0.272296	0.537142	0.190563	Central
0	TraesCS1A02G340500	TraesCS1B02G353400	TraesCS1D02G342500	0.275274	0.290244	0.434482	Central
0	TraesCS1A02G340900	TraesCS1B02G353700	TraesCS1D02G343000	0.457343	0.19641	0.346247	Central
0	TraesCS1A02G342500	TraesCS1B02G355600	TraesCS1D02G344600	0.200458	0.442399	0.357143	Central
0	TraesCS1A02G342900	TraesCS1B02G356100	TraesCS1D02G345100	0.299808	0.42866	0.271531	Central
0	TraesCS1A02G343000	TraesCS1B02G356200	TraesCS1D02G345200	0.366428	0.428612	0.20496	Central
0	TraesCS1A02G345800	TraesCS1B02G359500	TraesCS1D02G348500	0.14986	0.568215	0.281925	A.suppressed
0	TraesCS1A02G347100	TraesCS1B02G361300	TraesCS1D02G350000	0.396104	0.241238	0.362658	Central
0	TraesCS1A02G347200	TraesCS1B02G361400	TraesCS1D02G350100	0.182163	0.336066	0.48177	Central
0	TraesCS1A02G347400	TraesCS1B02G361600	TraesCS1D02G350400	0.364407	0	0.635593	B.suppressed
0	TraesCS1A02G347700	TraesCS1B02G362200	TraesCS1D02G350600	0.315103	0.507757	0.17714	Central
0	TraesCS1A02G347800	TraesCS1B02G362400	TraesCS1D02G350700	0.390759	0.0765821	0.532659	B.suppressed
0	TraesCS1A02G347900	TraesCS1B02G362500	TraesCS1D02G350800	0.233305	0.530061	0.236634	Central
0	TraesCS1A02G348000	TraesCS1B02G362600	TraesCS1D02G350900	0.211597	0.435867	0.352537	Central
0	TraesCS1A02G348500	TraesCS1B02G363100	TraesCS1D02G351500	0.425709	0.267959	0.306332	Central
0	TraesCS1A02G348700	TraesCS1B02G363400	TraesCS1D02G351700	0.367678	0.364815	0.267507	Central
0	TraesCS1A02G349000	TraesCS1B02G363900	TraesCS1D02G352200	0	0.892463	0.107537	B.dominant
0	TraesCS1A02G349200	TraesCS1B02G363700	TraesCS1D02G352000	0.62787	0.367654	0.00447567	D.suppressed
0	TraesCS1A02G350200	TraesCS1B02G364500	TraesCS1D02G353100	0.297785	0.321948	0.380267	Central
0	TraesCS1A02G350500	TraesCS1B02G364800	TraesCS1D02G353300	0.256796	0.492175	0.251029	Central
0	TraesCS1A02G350600	TraesCS1B02G364900	TraesCS1D02G353400	0.324333	0.45662	0.219047	Central
0	TraesCS1A02G351600	TraesCS1B02G371900	TraesCS1D02G359100	0.247688	0.445459	0.306853	Central
0	TraesCS1A02G351800	TraesCS1B02G371400	TraesCS1D02G358600	0.543555	0.297072	0.159373	D.suppressed
0	TraesCS1A02G351900	TraesCS1B02G371300	TraesCS1D02G358500	0.235091	0.375039	0.38987	Central
0	TraesCS1A02G352200	TraesCS1B02G370500	TraesCS1D02G358200	0.0838249	0.879704	0.0364708	B.dominant
0	TraesCS1A02G352600	TraesCS1B02G369200	TraesCS1D02G357400	0.234001	0	0.765999	D.dominant
0	TraesCS1A02G352700	TraesCS1B02G369100	TraesCS1D02G357300	0.499497	0.336211	0.164292	D.suppressed
0	TraesCS1A02G352800	TraesCS1B02G369000	TraesCS1D02G357200	0.350338	0.339653	0.310009	Central
0	TraesCS1A02G353300	TraesCS1B02G368500	TraesCS1D02G356900	0.234312	0.0759607	0.689728	B.suppressed
0	TraesCS1A02G354600	TraesCS1B02G367200	TraesCS1D02G355900	0.338288	0.23581	0.425902	Central
0	TraesCS1A02G354700	TraesCS1B02G367100	TraesCS1D02G355800	0.411041	0.341148	0.247811	Central
0	TraesCS1A02G354800	TraesCS1B02G366900	TraesCS1D02G355700	0.166323	0.459686	0.373991	A.suppressed
0	TraesCS1A02G355100	TraesCS1B02G366600	TraesCS1D02G355400	0.332499	0.208918	0.458583	Central
0	TraesCS1A02G355200	TraesCS1B02G366400	TraesCS1D02G355200	0.268074	0.306105	0.425822	Central
0	TraesCS1A02G355400	TraesCS1B02G366200	TraesCS1D02G355000	0.340536	0.492914	0.166551	D.suppressed
0	TraesCS1A02G355500	TraesCS1B02G366100	TraesCS1D02G354900	0.666855	0.188418	0.144727	D.suppressed
0	TraesCS1A02G355700	TraesCS1B02G365800	TraesCS1D02G354800	0.56013	0.43987	0	D.suppressed
0	TraesCS1A02G355800	TraesCS1B02G365600	TraesCS1D02G354500	0.527881	0.277058	0.195061	Central
0	TraesCS1A02G356000	TraesCS1B02G365400	TraesCS1D02G354300	0	1	0	B.dominant
0	TraesCS1A02G356100	TraesCS1B02G365300	TraesCS1D02G354100	0.486732	0.2226	0.290669	Central
0	TraesCS1A02G357300	TraesCS1B02G373800	TraesCS1D02G361500	0.309128	0.398116	0.292756	Central
0	TraesCS1A02G357400	TraesCS1B02G374000	TraesCS1D02G361700	0.633877	0.112802	0.25332	B.suppressed
0	TraesCS1A02G357500	TraesCS1B02G374100	TraesCS1D02G361800	0.434229	0.325617	0.240154	Central
0	TraesCS1A02G358000	TraesCS1B02G374600	TraesCS1D02G362800	0.17645	0.415269	0.408281	Central
0	TraesCS1A02G358600	TraesCS1B02G375100	TraesCS1D02G363500	0.295847	0.320376	0.383778	Central
0	TraesCS1A02G358800	TraesCS1B02G375300	TraesCS1D02G363700	0.431137	0.200029	0.368834	Central
0	TraesCS1A02G360300	TraesCS1B02G376800	TraesCS1D02G364700	0.404393	0.35288	0.242727	Central
0	TraesCS1A02G360400	TraesCS1B02G376900	TraesCS1D02G364800	0.403683	0.409339	0.186978	Central
0	TraesCS1A02G360500	TraesCS1B02G377000	TraesCS1D02G364900	0.362757	0.346343	0.290899	Central
0	TraesCS1A02G360700	TraesCS1B02G377100	TraesCS1D02G365100	0.544298	0.282413	0.173289	Central
0	TraesCS1A02G361000	TraesCS1B02G377600	TraesCS1D02G365400	0.144498	0.347209	0.508292	A.suppressed
0	TraesCS1A02G361100	TraesCS1B02G377700	TraesCS1D02G365500	0.23686	0.199014	0.564125	Central
0	TraesCS1A02G361200	TraesCS1B02G377800	TraesCS1D02G365600	0.115734	0.521987	0.362279	A.suppressed
0	TraesCS1A02G361300	TraesCS1B02G377900	TraesCS1D02G365700	0.412968	0.290565	0.296467	Central
0	TraesCS1A02G361400	TraesCS1B02G378000	TraesCS1D02G365800	0.221783	0.447981	0.330236	Central
0	TraesCS1A02G361500	TraesCS1B02G378100	TraesCS1D02G366200	0.226571	0.444266	0.329163	Central
0	TraesCS1A02G362000	TraesCS1B02G378900	TraesCS1D02G366800	0.25037	0.551807	0.197823	Central
0	TraesCS1A02G362700	TraesCS1B02G379800	TraesCS1D02G367600	0.150653	0.383547	0.4658	A.suppressed
0	TraesCS1A02G363700	TraesCS1B02G380800	TraesCS1D02G368700	0.248636	0.394141	0.357223	Central
0	TraesCS1A02G363800	TraesCS1B02G381000	TraesCS1D02G368900	0.205129	0.193377	0.601494	Central
0	TraesCS1A02G364000	TraesCS1B02G381200	TraesCS1D02G369200	0.341904	0.103543	0.554553	B.suppressed
0	TraesCS1A02G364200	TraesCS1B02G381600	TraesCS1D02G369600	0.367816	0.365388	0.266796	Central
0	TraesCS1A02G364500	TraesCS1B02G381900	TraesCS1D02G369900	0.936167	0.0434053	0.0204277	A.dominant
0	TraesCS1A02G364600	TraesCS1B02G382000	TraesCS1D02G370000	0.112435	0.340064	0.547501	A.suppressed
0	TraesCS1A02G364700	TraesCS1B02G382100	TraesCS1D02G370100	1	0	0	A.dominant
0	TraesCS1A02G364900	TraesCS1B02G382500	TraesCS1D02G370400	0.39234	0.547364	0.0602961	D.suppressed
0	TraesCS1A02G365300	TraesCS1B02G382800	TraesCS1D02G370800	0.26452	0.571614	0.163866	D.suppressed
0	TraesCS1A02G365600	TraesCS1B02G383200	TraesCS1D02G371000	0.372504	0.301563	0.325933	Central
0	TraesCS1A02G365700	TraesCS1B02G383300	TraesCS1D02G371100	0.227769	0.295945	0.476287	Central
0	TraesCS1A02G365800	TraesCS1B02G383400	TraesCS1D02G371200	0.337551	0.412479	0.24997	Central
0	TraesCS1A02G366400	TraesCS1B02G384100	TraesCS1D02G372000	0.177677	0.378705	0.443618	Central
0	TraesCS1A02G366700	TraesCS1B02G384500	TraesCS1D02G372200	0.353726	0.232304	0.41397	Central
0	TraesCS1A02G366800	TraesCS1B02G384600	TraesCS1D02G372300	0.16062	0.323821	0.515559	A.suppressed
0	TraesCS1A02G367300	TraesCS1B02G385900	TraesCS1D02G373000	0.361653	0.224812	0.413535	Central
0	TraesCS1A02G368700	TraesCS1B02G387600	TraesCS1D02G374500	0.201954	0.493873	0.304173	Central
0	TraesCS1A02G368800	TraesCS1B02G387700	TraesCS1D02G374600	0.423879	0.269739	0.306382	Central
0	TraesCS1A02G369600	TraesCS1B02G388700	TraesCS1D02G375700	0.273199	0.342819	0.383982	Central
0	TraesCS1A02G369700	TraesCS1B02G388800	TraesCS1D02G375800	0.305843	0.28446	0.409697	Central
0	TraesCS1A02G371600	TraesCS1B02G391400	TraesCS1D02G378200	0.281154	0.304794	0.414052	Central
0	TraesCS1A02G371700	TraesCS1B02G391500	TraesCS1D02G378300	0.345025	0.467555	0.18742	Central
0	TraesCS1A02G371800	TraesCS1B02G391800	TraesCS1D02G378700	0.234949	0.31347	0.451582	Central
0	TraesCS1A02G372400	TraesCS1B02G392400	TraesCS1D02G379000	0.525833	0.313112	0.161055	D.suppressed
0	TraesCS1A02G373000	TraesCS1B02G393200	TraesCS1D02G379800	0.163499	0.656727	0.179774	A.suppressed
0	TraesCS1A02G373300	TraesCS1B02G393500	TraesCS1D02G380200	0.343007	0.320161	0.336832	Central
0	TraesCS1A02G374200	TraesCS1B02G394400	TraesCS1D02G380800	0.80779	0.19221	0	A.dominant
0	TraesCS1A02G374900	TraesCS1B02G395100	TraesCS1D02G382100	0.326338	0.483087	0.190575	Central
0	TraesCS1A02G375000	TraesCS1B02G395200	TraesCS1D02G382200	0.256407	0.38278	0.360813	Central
0	TraesCS1A02G375200	TraesCS1B02G395400	TraesCS1D02G382400	0.234054	0.163894	0.602051	B.suppressed
0	TraesCS1A02G375700	TraesCS1B02G396100	TraesCS1D02G383000	0.0259917	0.199363	0.774646	D.dominant
0	TraesCS1A02G375900	TraesCS1B02G396300	TraesCS1D02G383300	0.24533	0.333028	0.421642	Central
0	TraesCS1A02G376100	TraesCS1B02G396600	TraesCS1D02G383400	0.240335	0.560982	0.198682	Central
0	TraesCS1A02G376400	TraesCS1B02G396800	TraesCS1D02G383500	0.342971	0.278525	0.378504	Central
0	TraesCS1A02G378000	TraesCS1B02G398800	TraesCS1D02G385000	0.282189	0.24594	0.471871	Central
0	TraesCS1A02G378500	TraesCS1B02G399300	TraesCS1D02G385400	0.221017	0.592742	0.186241	Central
0	TraesCS1A02G378600	TraesCS1B02G399600	TraesCS1D02G385500	0.278153	0.506135	0.215711	Central
0	TraesCS1A02G379500	TraesCS1B02G401200	TraesCS1D02G386600	0.403675	0.351607	0.244719	Central
0	TraesCS1A02G379700	TraesCS1B02G401700	TraesCS1D02G387100	0.342035	0	0.657965	B.suppressed
0	TraesCS1A02G379800	TraesCS1B02G401800	TraesCS1D02G387200	0.323327	0.303286	0.373386	Central
0	TraesCS1A02G379900	TraesCS1B02G401900	TraesCS1D02G387300	0.513376	0.13863	0.347994	B.suppressed
0	TraesCS1A02G380700	TraesCS1B02G403000	TraesCS1D02G388000	0.221081	0.47225	0.306669	Central
0	TraesCS1A02G381100	TraesCS1B02G403600	TraesCS1D02G388900	0.0306029	0.195126	0.774271	D.dominant
0	TraesCS1A02G381500	TraesCS1B02G404000	TraesCS1D02G389300	0.216287	0.551228	0.232485	Central
0	TraesCS1A02G381800	TraesCS1B02G404200	TraesCS1D02G389500	0.306153	0.466468	0.227379	Central
0	TraesCS1A02G382800	TraesCS1B02G408200	TraesCS1D02G390500	0.407832	0.308274	0.283894	Central
0	TraesCS1A02G382900	TraesCS1B02G408600	TraesCS1D02G390600	0.257485	0.418952	0.323563	Central
0	TraesCS1A02G384200	TraesCS1B02G411000	TraesCS1D02G392400	0.306929	0.412216	0.280855	Central
0	TraesCS1A02G385400	TraesCS1B02G411700	TraesCS1D02G393000	0.329584	0.339475	0.330941	Central
0	TraesCS1A02G386400	TraesCS1B02G413800	TraesCS1D02G394600	0.363688	0.17508	0.461232	Central
0	TraesCS1A02G387400	TraesCS1B02G414800	TraesCS1D02G395200	0.104281	0.443321	0.452398	A.suppressed
0	TraesCS1A02G388500	TraesCS1B02G415900	TraesCS1D02G396400	0.395144	0.373702	0.231155	Central
0	TraesCS1A02G389500	TraesCS4B02G104700	TraesCS1D02G397600	0.370069	0.353358	0.276573	Central
0	TraesCS1A02G390300	TraesCS1B02G418500	TraesCS1D02G398500	0.902135	0.0389699	0.058895	A.dominant
0	TraesCS1A02G390400	TraesCS1B02G418600	TraesCS1D02G398600	0.438336	0.0968129	0.464851	B.suppressed
0	TraesCS1A02G391000	TraesCS1B02G419100	TraesCS1D02G399000	0.321648	0.326138	0.352214	Central
0	TraesCS1A02G391600	TraesCS1B02G419800	TraesCS1D02G399800	0.346499	0.359495	0.294006	Central
0	TraesCS1A02G391900	TraesCS1B02G420000	TraesCS1D02G400000	0.568224	0.190852	0.240924	Central
0	TraesCS1A02G392200	TraesCS1B02G420300	TraesCS1D02G400300	0	0	1	D.dominant
0	TraesCS1A02G392300	TraesCS1B02G420500	TraesCS1D02G400500	0.341716	0.251254	0.407031	Central
0	TraesCS1A02G393700	TraesCS1B02G423000	TraesCS1D02G402800	0.596563	0.371295	0.0321419	D.suppressed
0	TraesCS1A02G394400	TraesCS1B02G422400	TraesCS1D02G402000	0.248729	0.293591	0.45768	Central
0	TraesCS1A02G394500	TraesCS1B02G422200	TraesCS1D02G401900	0.280267	0.637546	0.0821865	D.suppressed
0	TraesCS1A02G395200	TraesCS1B02G423500	TraesCS1D02G403400	0.198274	0.414757	0.386969	Central
0	TraesCS1A02G395300	TraesCS1B02G423600	TraesCS1D02G403500	0.322466	0.313491	0.364043	Central
0	TraesCS1A02G395400	TraesCS1B02G424000	TraesCS1D02G403600	0	0	1	D.dominant
0	TraesCS1A02G395600	TraesCS1B02G424100	TraesCS1D02G403700	0.241501	0.374966	0.383533	Central
0	TraesCS1A02G396000	TraesCS1B02G424400	TraesCS1D02G404000	0.270216	0.380186	0.349598	Central
0	TraesCS1A02G396200	TraesCS1B02G424500	TraesCS1D02G404300	0.30638	0.167956	0.525664	Central
0	TraesCS1A02G396400	TraesCS1B02G424700	TraesCS1D02G404400	0.211517	0.788483	0	B.dominant
0	TraesCS1A02G396600	TraesCS1B02G424800	TraesCS1D02G404500	0.404323	0.268686	0.326991	Central
0	TraesCS1A02G397100	TraesCS1B02G425400	TraesCS1D02G405000	0.62215	0.301317	0.0765334	D.suppressed
0	TraesCS1A02G397300	TraesCS1B02G425600	TraesCS1D02G405300	0.39005	0.347207	0.262743	Central
0	TraesCS1A02G397400	TraesCS1B02G425700	TraesCS1D02G405400	0.387437	0.457645	0.154917	D.suppressed
0	TraesCS1A02G398400	TraesCS1B02G426300	TraesCS1D02G405900	0.243403	0.26195	0.494647	Central
0	TraesCS1A02G398900	TraesCS1B02G426700	TraesCS1D02G406300	0.327855	0.387842	0.284304	Central
0	TraesCS1A02G399600	TraesCS1B02G427700	TraesCS1D02G407300	0.364079	0.418881	0.217039	Central
0	TraesCS1A02G399900	TraesCS1B02G428000	TraesCS1D02G407600	0.531763	0.361573	0.106665	D.suppressed
0	TraesCS1A02G400200	TraesCS1B02G428800	TraesCS1D02G408000	0.36324	0.215987	0.420772	Central
0	TraesCS1A02G400300	TraesCS1B02G428900	TraesCS1D02G408100	0.348707	0.401339	0.249953	Central
0	TraesCS1A02G400600	TraesCS1B02G429300	TraesCS1D02G408400	0.124262	0.390912	0.484826	A.suppressed
0	TraesCS1A02G401900	TraesCS1B02G430500	TraesCS1D02G409300	0.42607	0.216878	0.357053	Central
0	TraesCS1A02G402100	TraesCS1B02G431200	TraesCS1D02G409700	0.276835	0.17464	0.548525	Central
0	TraesCS1A02G402200	TraesCS1B02G431300	TraesCS1D02G409800	0.350485	0.252882	0.396633	Central
0	TraesCS1A02G402400	TraesCS1B02G431400	TraesCS1D02G410100	0.433545	0.337497	0.228958	Central
0	TraesCS1A02G402500	TraesCS1B02G431500	TraesCS1D02G410200	0.127826	0.4238	0.448374	A.suppressed
0	TraesCS1A02G402700	TraesCS1B02G432000	TraesCS1D02G410600	0.465384	0.39073	0.143887	D.suppressed
0	TraesCS1A02G402900	TraesCS1B02G432300	TraesCS1D02G410900	0.484329	0.0468672	0.468804	B.suppressed
0	TraesCS1A02G403200	TraesCS1B02G432600	TraesCS1D02G411200	0.415233	0.258436	0.326331	Central
0	TraesCS1A02G403500	TraesCS1B02G433100	TraesCS1D02G411400	0.232321	0.329057	0.438622	Central
0	TraesCS1A02G403900	TraesCS1B02G433400	TraesCS1D02G411700	0.346546	0.378097	0.275357	Central
0	TraesCS1A02G404200	TraesCS1B02G433700	TraesCS1D02G412000	0.252865	0.274777	0.472358	Central
0	TraesCS1A02G404500	TraesCS1B02G434000	TraesCS1D02G412200	0.360271	0.367868	0.271861	Central
0	TraesCS1A02G404700	TraesCS1B02G434500	TraesCS1D02G412700	0.282975	0.365819	0.351206	Central
0	TraesCS1A02G405500	TraesCS1B02G435600	TraesCS1D02G413500	0.149548	0.309664	0.540788	A.suppressed
0	TraesCS1A02G406200	TraesCS1B02G436300	TraesCS1D02G414600	0.407165	0.313112	0.279723	Central
0	TraesCS1A02G407100	TraesCS5B02G528100	TraesCS5D02G527100	0.340981	0.375677	0.283343	Central
0	TraesCS1A02G409100	TraesCS1B02G437700	TraesCS1D02G416100	0.125355	0.496057	0.378587	A.suppressed
0	TraesCS1A02G409600	TraesCS1B02G439600	TraesCS1D02G416900	0.252673	0.452934	0.294393	Central
0	TraesCS1A02G409800	TraesCS1B02G439800	TraesCS1D02G417100	0.835726	0.0286152	0.135659	A.dominant
0	TraesCS1A02G409900	TraesCS1B02G439900	TraesCS1D02G417300	0.297823	0.462797	0.23938	Central
0	TraesCS1A02G410300	TraesCS1B02G440200	TraesCS1D02G417900	0.0715396	0.121075	0.807386	D.dominant
0	TraesCS1A02G411600	TraesCS1B02G441900	TraesCS1D02G419400	0.301004	0.386553	0.312443	Central
0	TraesCS1A02G411700	TraesCS1B02G442000	TraesCS1D02G419500	0.557096	0.234564	0.20834	Central
0	TraesCS1A02G411900	TraesCS1B02G442300	TraesCS1D02G419800	0.320703	0.195283	0.484013	Central
0	TraesCS1A02G412100	TraesCS1B02G442500	TraesCS1D02G419900	0.225999	0.235231	0.53877	Central
0	TraesCS1A02G412900	TraesCS1B02G443200	TraesCS1D02G420500	0.263879	0.404693	0.331428	Central
0	TraesCS1A02G413000	TraesCS1B02G443100	TraesCS1D02G420600	0.340322	0.342472	0.317206	Central
0	TraesCS1A02G413600	TraesCS1B02G443600	TraesCS1D02G421000	0.267523	0.110841	0.621636	B.suppressed
0	TraesCS1A02G413700	TraesCS1B02G443700	TraesCS1D02G421100	0	0	1	D.dominant
0	TraesCS1A02G414500	TraesCS1B02G444600	TraesCS1D02G421900	0.306851	0.505521	0.187627	Central
0	TraesCS1A02G415300	TraesCS1B02G445300	TraesCS1D02G422800	0.285232	0.370405	0.344363	Central
0	TraesCS1A02G415800	TraesCS1B02G446000	TraesCS1D02G423200	0.379699	0.0961434	0.524157	B.suppressed
0	TraesCS1A02G416000	TraesCS1B02G446300	TraesCS1D02G423500	0.223393	0.438014	0.338593	Central
0	TraesCS1A02G416200	TraesCS1B02G446500	TraesCS1D02G423800	0.24183	0.119789	0.638381	B.suppressed
0	TraesCS1A02G416500	TraesCS1B02G446700	TraesCS1D02G424300	0.283896	0.129664	0.58644	B.suppressed
0	TraesCS1A02G417300	TraesCS1B02G447500	TraesCS1D02G424900	0.00750948	0.401279	0.591212	A.suppressed
0	TraesCS1A02G417400	TraesCS1B02G447600	TraesCS1D02G425000	0.366109	0.315137	0.318753	Central
0	TraesCS1A02G417700	TraesCS1B02G447800	TraesCS1D02G425200	0.587504	0.412496	0	D.suppressed
0	TraesCS1A02G417800	TraesCS1B02G447900	TraesCS1D02G425400	0.294986	0.235522	0.469492	Central
0	TraesCS1A02G418000	TraesCS1B02G448100	TraesCS1D02G425600	0	0.138242	0.861758	D.dominant
0	TraesCS1A02G418200	TraesCS1B02G448200	TraesCS1D02G425900	0.400525	0.107457	0.492019	B.suppressed
0	TraesCS1A02G419500	TraesCS1B02G449600	TraesCS1D02G427300	0.281834	0.309381	0.408784	Central
0	TraesCS1A02G419600	TraesCS1B02G449700	TraesCS1D02G427400	0.131779	0.747836	0.120385	B.dominant
0	TraesCS1A02G419800	TraesCS1B02G449800	TraesCS1D02G427500	0.348599	0.273482	0.377919	Central
0	TraesCS1A02G420100	TraesCS1B02G450500	TraesCS1D02G427900	0.438497	0.50998	0.0515235	D.suppressed
0	TraesCS1A02G420200	TraesCS1B02G450600	TraesCS1D02G428000	0.725157	0.171322	0.103521	A.dominant
0	TraesCS1A02G420500	TraesCS1B02G451500	TraesCS1D02G428400	0.324764	0.410283	0.264953	Central
0	TraesCS1A02G420700	TraesCS1B02G451900	TraesCS1D02G428600	0.216089	0	0.783911	D.dominant
0	TraesCS1A02G420900	TraesCS1B02G452100	TraesCS1D02G428800	0.193371	0.423999	0.38263	Central
0	TraesCS1A02G421000	TraesCS1B02G452200	TraesCS1D02G428900	0.301461	0.328762	0.369777	Central
0	TraesCS1A02G422100	TraesCS1B02G453600	TraesCS1D02G430300	0.456186	0.455995	0.0878186	D.suppressed
0	TraesCS1A02G422400	TraesCS1B02G453700	TraesCS1D02G430600	0.322591	0.402091	0.275317	Central
0	TraesCS1A02G423100	TraesCS1B02G455200	TraesCS1D02G431700	0.306564	0.191033	0.502403	Central
0	TraesCS1A02G423400	TraesCS1B02G455400	TraesCS1D02G432000	0.322033	0.409019	0.268949	Central
0	TraesCS1A02G423800	TraesCS1B02G455900	TraesCS1D02G432400	0.220534	0.570471	0.208995	Central
0	TraesCS1A02G424200	TraesCS1B02G456700	TraesCS1D02G433400	0.307058	0.293949	0.398993	Central
0	TraesCS1A02G424300	TraesCS1B02G456600	TraesCS1D02G433300	0.617853	0.232746	0.149401	D.suppressed
0	TraesCS1A02G425000	TraesCS1B02G459400	TraesCS1D02G434000	0.22689	0.394586	0.378523	Central
0	TraesCS1A02G426900	TraesCS1B02G461800	TraesCS1D02G436700	1	0	0	A.dominant
0	TraesCS1A02G427000	TraesCS1B02G461900	TraesCS1D02G436800	0.357468	0.334489	0.308043	Central
0	TraesCS1A02G427100	TraesCS1B02G462000	TraesCS1D02G436900	0.331566	0.484716	0.183718	Central
0	TraesCS1A02G427200	TraesCS1B02G462200	TraesCS1D02G437000	0.00796447	0.700639	0.291397	A.suppressed
0	TraesCS1A02G427400	TraesCS1B02G462300	TraesCS1D02G437100	0.457444	0.288757	0.253799	Central
0	TraesCS1A02G427500	TraesCS1B02G462400	TraesCS1D02G437200	0.867537	0.0588811	0.0735816	A.dominant
0	TraesCS1A02G427600	TraesCS1B02G462500	TraesCS1D02G437300	0.461643	0.257745	0.280612	Central
0	TraesCS1A02G428400	TraesCS1B02G463100	TraesCS1D02G437700	0.308506	0.279675	0.411819	Central
0	TraesCS1A02G428700	TraesCS1B02G463400	TraesCS1D02G438000	0.373851	0.38602	0.24013	Central
0	TraesCS1A02G430200	TraesCS1B02G465000	TraesCS1D02G439500	0.193759	0.48374	0.322501	Central
0	TraesCS1A02G430400	TraesCS1B02G465100	TraesCS1D02G439600	0.390427	0.376356	0.233217	Central
0	TraesCS1A02G430700	TraesCS1B02G465400	TraesCS1D02G439800	0.466948	0.263109	0.269942	Central
0	TraesCS1A02G431000	TraesCS1B02G465800	TraesCS1D02G440200	0.402243	0.174231	0.423527	Central
0	TraesCS1A02G431800	TraesCS1B02G467400	TraesCS1D02G441100	0.1088	0.479701	0.411499	A.suppressed
0	TraesCS1A02G433000	TraesCS1B02G468700	TraesCS1D02G442400	0.297914	0.567058	0.135028	D.suppressed
0	TraesCS1A02G433100	TraesCS1B02G468900	TraesCS1D02G442500	0	0.359845	0.640155	A.suppressed
0	TraesCS1A02G433400	TraesCS1B02G469300	TraesCS1D02G443000	0.372034	0.295404	0.332562	Central
0	TraesCS1A02G435000	TraesCS1B02G470800	TraesCS1D02G444100	0.258866	0.59825	0.142884	D.suppressed
0	TraesCS1A02G435600	TraesCS1B02G471200	TraesCS1D02G444400	0.343637	0.25819	0.398173	Central
0	TraesCS1A02G435700	TraesCS1B02G471400	TraesCS1D02G444600	0.221979	0.194862	0.583159	Central
0	TraesCS1A02G436200	TraesCS1B02G471700	TraesCS1D02G444900	0.162471	0.530252	0.307277	A.suppressed
0	TraesCS1A02G437400	TraesCS1B02G472000	TraesCS1D02G445200	0.308602	0.420983	0.270415	Central
0	TraesCS1A02G437500	TraesCS1B02G472100	TraesCS1D02G445300	0.376421	0.228037	0.395542	Central
0	TraesCS1A02G438600	TraesCS1B02G472500	TraesCS1D02G446400	0.396916	0.300008	0.303076	Central
0	TraesCS1A02G439500	TraesCS1B02G474800	TraesCS1D02G448700	0.369664	0.149251	0.481086	B.suppressed
0	TraesCS1A02G439600	TraesCS1B02G474900	TraesCS1D02G448800	0.133077	0.528276	0.338646	A.suppressed
0	TraesCS1A02G439700	TraesCS1B02G475000	TraesCS1D02G448900	0.376522	0.409759	0.213719	Central
0	TraesCS1A02G442400	TraesCS1B02G476500	TraesCS1D02G450200	0.296977	0.352482	0.350541	Central
0	TraesCS1A02G442500	TraesCS1B02G476600	TraesCS1D02G450300	0.254342	0.279108	0.466549	Central
0	TraesCS1A02G442600	TraesCS1B02G481100	TraesCS1D02G450400	0.388988	0.365406	0.245606	Central
0	TraesCS1A02G443000	TraesCS1B02G477100	TraesCS1D02G451000	0.477497	0.291514	0.230989	Central
0	TraesCS1A02G443200	TraesCS1B02G477400	TraesCS1D02G451200	0.348246	0.313306	0.338448	Central
0	TraesCS1A02G443400	TraesCS1B02G477500	TraesCS1D02G451300	0.253348	0.477306	0.269346	Central
0	TraesCS1A02G443600	TraesCS1B02G478100	TraesCS1D02G451700	0.261433	0.381335	0.357232	Central
0	TraesCS1A02G444500	TraesCS1B02G479300	TraesCS1D02G452700	0.338773	0.330087	0.33114	Central
0	TraesCS1A02G444800	TraesCS1B02G479600	TraesCS1D02G452900	0.314252	0.295804	0.389944	Central
0	TraesCS1A02G445000	TraesCS1B02G479800	TraesCS1D02G453100	0.407329	0.231292	0.361379	Central
0	TraesCS1A02G445500	TraesCS1B02G480100	TraesCS1D02G453600	0.202273	0.488632	0.309095	Central
0	TraesCS1A02G445900	TraesCS1B02G480600	TraesCS1D02G454600	0.456755	0.534831	0.00841352	D.suppressed
0	TraesCS1A02G446000	TraesCS1B02G480700	TraesCS1D02G454700	0.298166	0.527775	0.174058	Central
0	TraesCS2A02G000100	TraesCS2B02G023900	TraesCS2D02G000600	0.189813	0.215792	0.594395	Central
0	TraesCS2A02G000700	TraesCS2B02G023400	TraesCS2D02G000100	0.150763	0.45352	0.395717	A.suppressed
0	TraesCS2A02G005000	TraesCS2B02G015500	TraesCS2D02G007100	0.226917	0.344253	0.42883	Central
0	TraesCS2A02G005200	TraesCS2B02G016000	TraesCS2D02G006600	0.554915	0.314821	0.130265	D.suppressed
0	TraesCS2A02G005300	TraesCS2B02G016100	TraesCS2D02G006400	0	0.617037	0.382963	A.suppressed
0	TraesCS2A02G005500	TraesCS2B02G016300	TraesCS2D02G006200	0	0.681754	0.318246	A.suppressed
0	TraesCS2A02G005600	TraesCS2B02G016400	TraesCS2D02G006100	0.630365	0.257992	0.111643	D.suppressed
0	TraesCS2A02G007200	TraesCS2B02G013500	TraesCS2D02G008300	0.264276	0.547904	0.18782	Central
0	TraesCS2A02G007300	TraesCS2B02G013600	TraesCS2D02G008200	0.507274	0.216284	0.276442	Central
0	TraesCS2A02G007800	TraesCS2B02G012900	TraesCS2D02G009600	0.231411	0.308085	0.460504	Central
0	TraesCS2A02G007900	TraesCS2B02G012800	TraesCS2D02G009700	0.299123	0.323077	0.3778	Central
0	TraesCS2A02G010100	TraesCS2B02G012500	TraesCS2D02G010700	0.284614	0.345131	0.370255	Central
0	TraesCS2A02G010200	TraesCS2B02G012600	TraesCS2D02G010800	0.486015	0.286278	0.227707	Central
0	TraesCS2A02G011100	TraesCS2B02G010400	TraesCS2D02G011800	0.15451	0.264123	0.581367	A.suppressed
0	TraesCS2A02G011400	TraesCS2B02G010200	TraesCS2D02G012200	0.302601	0.330643	0.366757	Central
0	TraesCS2A02G011600	TraesCS2B02G010000	TraesCS2D02G012000	0.32846	0.141207	0.530332	B.suppressed
0	TraesCS2A02G012000	TraesCS2B02G009500	TraesCS2D02G012700	0.698128	0.270964	0.0309077	D.suppressed
0	TraesCS2A02G012800	TraesCS2B02G005100	TraesCS2D02G013600	0.104942	0.283723	0.611335	A.suppressed
0	TraesCS2A02G012900	TraesCS2B02G005000	TraesCS2D02G013700	0.186926	0.114817	0.698256	D.dominant
0	TraesCS2A02G014200	TraesCS2B02G003600	TraesCS2D02G014900	0.400817	0.17902	0.420164	Central
0	TraesCS2A02G014300	TraesCS2B02G002100	TraesCS2D02G015500	0.126836	0.590971	0.282193	A.suppressed
0	TraesCS2A02G016400	TraesCS2B02G024400	TraesCS2D02G017900	0.130007	0.647832	0.222161	A.suppressed
0	TraesCS2A02G016500	TraesCS2B02G024500	TraesCS2D02G018000	0.397966	0.46807	0.133964	D.suppressed
0	TraesCS2A02G022100	TraesCS2B02G030700	TraesCS2D02G022900	0.232666	0.382956	0.384378	Central
0	TraesCS2A02G022200	TraesCS2B02G030600	TraesCS2D02G023000	0.183697	0.488874	0.327429	Central
0	TraesCS2A02G025300	TraesCS2B02G038200	TraesCS2D02G027300	0.357192	0.29361	0.349198	Central
0	TraesCS2A02G026600	TraesCS2B02G040000	TraesCS2D02G028600	0.145504	0.263988	0.590508	A.suppressed
0	TraesCS2A02G026900	TraesCS2B02G040200	TraesCS2D02G029000	0.365487	0.305163	0.32935	Central
0	TraesCS2A02G027000	TraesCS2B02G040300	TraesCS2D02G029100	0.325405	0.362845	0.31175	Central
0	TraesCS2A02G028600	TraesCS2B02G041700	TraesCS2D02G030900	0.154663	0.698545	0.146792	B.dominant
0	TraesCS2A02G028800	TraesCS2B02G041600	TraesCS2D02G031100	0.358125	0.350989	0.290885	Central
0	TraesCS2A02G031800	TraesCS2B02G043500	TraesCS2D02G031400	0.606162	0.177065	0.216772	Central
0	TraesCS2A02G032500	TraesCS2B02G046500	TraesCS2D02G031800	0.807792	0.118184	0.0740233	A.dominant
0	TraesCS2A02G032600	TraesCS2B02G046600	TraesCS2D02G031900	0.36055	0.301454	0.337996	Central
0	TraesCS2A02G033300	TraesCS2B02G047000	TraesCS2D02G032900	0.247937	0.292761	0.459301	Central
0	TraesCS2A02G033500	TraesCS2B02G047100	TraesCS2D02G033000	0.140272	0.299563	0.560166	A.suppressed
0	TraesCS2A02G033800	TraesCS2B02G047500	TraesCS2D02G033300	0.494815	0.097953	0.407232	B.suppressed
0	TraesCS2A02G036500	TraesCS2B02G049600	TraesCS2D02G035600	0.362632	0.279284	0.358084	Central
0	TraesCS2A02G037200	TraesCS2B02G050600	TraesCS2D02G036300	0.63739	0.0168426	0.345768	B.suppressed
0	TraesCS2A02G037800	TraesCS2B02G051000	TraesCS2D02G036800	0.266878	0.344165	0.388957	Central
0	TraesCS2A02G038200	TraesCS2B02G051400	TraesCS2D02G037200	0	0.189207	0.810793	D.dominant
0	TraesCS2A02G038800	TraesCS2B02G052200	TraesCS2D02G037800	0.365072	0.146827	0.488101	B.suppressed
0	TraesCS2A02G039300	TraesCS2B02G051700	TraesCS2D02G037600	0.285599	0.628441	0.0859601	D.suppressed
0	TraesCS2A02G040100	TraesCS2B02G053000	TraesCS2D02G038700	0.227014	0.238451	0.534534	Central
0	TraesCS2A02G040200	TraesCS2B02G053100	TraesCS2D02G038800	0.3271	0.513764	0.159137	D.suppressed
0	TraesCS2A02G041100	TraesCS2B02G053600	TraesCS2D02G039500	0.484867	0.0954691	0.419664	B.suppressed
0	TraesCS2A02G041300	TraesCS2B02G053700	TraesCS2D02G039600	0.240633	0.311916	0.447451	Central
0	TraesCS2A02G041900	TraesCS2B02G054400	TraesCS2D02G040600	0.317307	0.342179	0.340515	Central
0	TraesCS2A02G042100	TraesCS2B02G054700	TraesCS2D02G040900	0.351773	0.359292	0.288935	Central
0	TraesCS2A02G045000	TraesCS2B02G057200	TraesCS2D02G043600	0.301833	0.390045	0.308122	Central
0	TraesCS2A02G045100	TraesCS2B02G057300	TraesCS2D02G043700	0.404268	0.34424	0.251492	Central
0	TraesCS2A02G049700	TraesCS2B02G060900	TraesCS2D02G048800	0.310856	0.354439	0.334705	Central
0	TraesCS2A02G050600	TraesCS2B02G063900	TraesCS2D02G050300	0.315391	0.427507	0.257102	Central
0	TraesCS2A02G057800	TraesCS2B02G073200	TraesCS2D02G056100	0.300564	0.427424	0.272011	Central
0	TraesCS2A02G058600	TraesCS2B02G070800	TraesCS2D02G057800	0.305631	0.278675	0.415694	Central
0	TraesCS2A02G058700	TraesCS2B02G070700	TraesCS2D02G057900	0.320157	0.602535	0.077308	D.suppressed
0	TraesCS2A02G060200	TraesCS2B02G073800	TraesCS2D02G059800	0.265998	0.387853	0.346149	Central
0	TraesCS2A02G060600	TraesCS2B02G074100	TraesCS2D02G059400	0.129018	0.486808	0.384175	A.suppressed
0	TraesCS2A02G060700	TraesCS2B02G074200	TraesCS2D02G059300	0.364476	0.294134	0.34139	Central
0	TraesCS2A02G061000	TraesCS2B02G074400	TraesCS2D02G060000	0.237085	0.453406	0.309509	Central
0	TraesCS2A02G061100	TraesCS2B02G074500	TraesCS2D02G060100	0.362597	0.272067	0.365336	Central
0	TraesCS2A02G063500	TraesCS2B02G076200	TraesCS2D02G061700	0.0741985	0.420147	0.505655	A.suppressed
0	TraesCS2A02G064600	TraesCS2B02G076800	TraesCS2D02G062900	0.369856	0.38892	0.241224	Central
0	TraesCS2A02G064900	TraesCS2B02G077100	TraesCS2D02G063000	0.557229	0.399404	0.0433677	D.suppressed
0	TraesCS2A02G065000	TraesCS2B02G077200	TraesCS2D02G063100	0.368835	0.305123	0.326042	Central
0	TraesCS2A02G065100	TraesCS2B02G077300	TraesCS2D02G063200	0.276273	0.301076	0.422651	Central
0	TraesCS2A02G065200	TraesCS2B02G077400	TraesCS2D02G063300	0	0	1	D.dominant
0	TraesCS2A02G065700	TraesCS2B02G077700	TraesCS2D02G063900	0.193856	0.315289	0.490855	Central
0	TraesCS2A02G067500	TraesCS2B02G079700	TraesCS2D02G065800	0.269873	0.4729	0.257227	Central
0	TraesCS2A02G067800	TraesCS2B02G080000	TraesCS2D02G066100	0.317327	0.292194	0.39048	Central
0	TraesCS2A02G069300	TraesCS2B02G082400	TraesCS2D02G068000	0.143733	0.336749	0.519518	A.suppressed
0	TraesCS2A02G069400	TraesCS2B02G082500	TraesCS2D02G068100	0.354095	0.260982	0.384923	Central
0	TraesCS2A02G069600	TraesCS2B02G082800	TraesCS2D02G068400	0.231361	0.299935	0.468704	Central
0	TraesCS2A02G069800	TraesCS2B02G083000	TraesCS2D02G068600	0.318399	0.473465	0.208136	Central
0	TraesCS2A02G070900	TraesCS2B02G084600	TraesCS2D02G069800	0.350998	0.494477	0.154524	D.suppressed
0	TraesCS2A02G072500	TraesCS2B02G086800	TraesCS2D02G071500	0.337349	0.368235	0.294415	Central
0	TraesCS2A02G072600	TraesCS3B02G088800	TraesCS3D02G074200	0.0294341	0.490212	0.480354	A.suppressed
0	TraesCS2A02G072700	TraesCS2B02G086700	TraesCS2D02G071800	0.366364	0.267298	0.366338	Central
0	TraesCS2A02G072800	TraesCS2B02G087600	TraesCS2D02G072200	0.404775	0.249065	0.34616	Central
0	TraesCS2A02G076700	TraesCS2B02G091600	TraesCS2D02G075300	0.317667	0.343633	0.3387	Central
0	TraesCS2A02G076900	TraesCS2B02G091800	TraesCS2D02G075500	0.274068	0.468404	0.257528	Central
0	TraesCS2A02G077800	TraesCS2B02G092700	TraesCS2D02G075800	0.0618807	0.148096	0.790024	D.dominant
0	TraesCS2A02G079300	TraesCS2B02G094100	TraesCS2D02G076700	0.149924	0.596503	0.253573	A.suppressed
0	TraesCS2A02G079400	TraesCS2B02G094200	TraesCS2D02G076800	0.370668	0.0919061	0.537426	B.suppressed
0	TraesCS2A02G079500	TraesCS2B02G094300	TraesCS2D02G076900	0.411072	0.307283	0.281645	Central
0	TraesCS2A02G079700	TraesCS2B02G094500	TraesCS2D02G077000	0.349076	0.393955	0.256969	Central
0	TraesCS2A02G080700	TraesCS2B02G095500	TraesCS2D02G078500	0.400116	0.367034	0.23285	Central
0	TraesCS2A02G081300	TraesCS2B02G095900	TraesCS2D02G079100	0.481296	0.272879	0.245825	Central
0	TraesCS2A02G081400	TraesCS2B02G096000	TraesCS2D02G079200	0.2009	0.275663	0.523437	Central
0	TraesCS2A02G082100	TraesCS2B02G096200	TraesCS2D02G080000	0.308358	0.296138	0.395504	Central
0	TraesCS2A02G082200	TraesCS2B02G096300	TraesCS2D02G080100	0.268568	0.583496	0.147936	D.suppressed
0	TraesCS2A02G082400	TraesCS2B02G096500	TraesCS2D02G080300	0.247255	0.305195	0.44755	Central
0	TraesCS2A02G084000	TraesCS2B02G098500	TraesCS2D02G082000	0.253264	0.33742	0.409315	Central
0	TraesCS2A02G084200	TraesCS2B02G098800	TraesCS2D02G082200	0.226491	0.252854	0.520655	Central
0	TraesCS2A02G084700	TraesCS2B02G099400	TraesCS2D02G082600	0.139681	0.255187	0.605132	A.suppressed
0	TraesCS2A02G084900	TraesCS2B02G099600	TraesCS2D02G082800	0.14784	0.410709	0.441451	A.suppressed
0	TraesCS2A02G085000	TraesCS2B02G099700	TraesCS2D02G082900	0.399505	0.275788	0.324707	Central
0	TraesCS2A02G086400	TraesCS2B02G100400	TraesCS2D02G083900	0.484622	0.217946	0.297431	Central
0	TraesCS2A02G086900	TraesCS2B02G101600	TraesCS2D02G084200	0.359547	0.268311	0.372142	Central
0	TraesCS2A02G087000	TraesCS2B02G101700	TraesCS2D02G084300	0.289426	0.322672	0.387902	Central
0	TraesCS2A02G089000	TraesCS2B02G104700	TraesCS2D02G086800	0.416958	0.28227	0.300773	Central
0	TraesCS2A02G089100	TraesCS2B02G104800	TraesCS2D02G087000	0.252773	0.412135	0.335092	Central
0	TraesCS2A02G089300	TraesCS2B02G105100	TraesCS2D02G087400	0.345605	0.374847	0.279548	Central
0	TraesCS2A02G089400	TraesCS2B02G105300	TraesCS2D02G087500	0.442061	0.292911	0.265028	Central
0	TraesCS2A02G089600	TraesCS2B02G105500	TraesCS2D02G087700	0.392627	0	0.607373	B.suppressed
0	TraesCS2A02G089900	TraesCS2B02G105600	TraesCS2D02G087800	0.28848	0.281637	0.429883	Central
0	TraesCS2A02G090000	TraesCS2B02G105700	TraesCS2D02G087900	0.277278	0.360911	0.361811	Central
0	TraesCS2A02G090200	TraesCS2B02G105900	TraesCS2D02G088100	0	0.269734	0.730266	A.suppressed
0	TraesCS2A02G092200	TraesCS2B02G107100	TraesCS2D02G091300	0.320283	0.416948	0.262769	Central
0	TraesCS2A02G092400	TraesCS2B02G107200	TraesCS2D02G091400	0.476223	0.523777	0	D.suppressed
0	TraesCS2A02G093700	TraesCS2B02G108200	TraesCS2D02G092500	0.438258	0.27005	0.291692	Central
0	TraesCS2A02G094000	TraesCS2B02G108800	TraesCS2D02G092600	0.457317	0.287882	0.254801	Central
0	TraesCS2A02G094100	TraesCS2B02G108900	TraesCS2D02G092700	0.587016	0.0407531	0.372231	B.suppressed
0	TraesCS2A02G094200	TraesCS2B02G109000	TraesCS2D02G092800	0.378624	0.195042	0.426334	Central
0	TraesCS2A02G095200	TraesCS2B02G110300	TraesCS2D02G093500	0.331966	0.428407	0.239627	Central
0	TraesCS2A02G095300	TraesCS2B02G110500	TraesCS2D02G093700	0.267314	0.413159	0.319527	Central
0	TraesCS2A02G095500	TraesCS2B02G110800	TraesCS2D02G094000	0.294887	0.400444	0.304669	Central
0	TraesCS2A02G096000	TraesCS2B02G111400	TraesCS2D02G094400	0.380501	0.2385	0.380999	Central
0	TraesCS2A02G096300	TraesCS2B02G111800	TraesCS2D02G094600	0.364707	0.320948	0.314345	Central
0	TraesCS2A02G096400	TraesCS2B02G111900	TraesCS2D02G094800	0.142953	0.220625	0.636422	A.suppressed
0	TraesCS2A02G096500	TraesCS2B02G112000	TraesCS2D02G095000	0.389895	0.521235	0.0888706	D.suppressed
0	TraesCS2A02G097100	TraesCS2B02G112400	TraesCS2D02G096200	0.352614	0.227955	0.419431	Central
0	TraesCS2A02G097200	TraesCS2B02G112600	TraesCS2D02G096000	1	0	0	A.dominant
0	TraesCS2A02G097300	TraesCS2B02G112700	TraesCS2D02G095900	0.296237	0.375988	0.327776	Central
0	TraesCS2A02G097500	TraesCS2B02G113200	TraesCS2D02G096800	0.338062	0.31174	0.350198	Central
0	TraesCS2A02G097600	TraesCS2B02G113300	TraesCS2D02G096900	0.265212	0.519958	0.21483	Central
0	TraesCS2A02G097800	TraesCS2B02G113500	TraesCS2D02G097200	0.353441	0.373689	0.272871	Central
0	TraesCS2A02G097900	TraesCS2B02G113600	TraesCS2D02G097300	0.431278	0.295614	0.273107	Central
0	TraesCS2A02G098200	TraesCS2B02G113900	TraesCS2D02G097600	0.146389	0.768198	0.0854128	B.dominant
0	TraesCS2A02G098300	TraesCS2B02G114000	TraesCS2D02G097700	0.327716	0.214182	0.458102	Central
0	TraesCS2A02G098400	TraesCS2B02G114500	TraesCS2D02G097800	0.367875	0.3349	0.297225	Central
0	TraesCS2A02G098500	TraesCS2B02G114700	TraesCS2D02G098000	0.35485	0.147703	0.497447	B.suppressed
0	TraesCS2A02G098600	TraesCS2B02G114800	TraesCS2D02G098100	0.22634	0.35577	0.41789	Central
0	TraesCS2A02G098700	TraesCS2B02G114900	TraesCS2D02G098200	0.157602	0.72415	0.118248	B.dominant
0	TraesCS2A02G099400	TraesCS2B02G115700	TraesCS2D02G098700	0.584479	0.295315	0.120206	D.suppressed
0	TraesCS2A02G099900	TraesCS2B02G116900	TraesCS2D02G099400	0.23001	0.242027	0.527963	Central
0	TraesCS2A02G100500	TraesCS2B02G117700	TraesCS2D02G100000	0.378749	0.329073	0.292177	Central
0	TraesCS2A02G100600	TraesCS2B02G117800	TraesCS2D02G100100	0.716202	0.141239	0.142559	A.dominant
0	TraesCS2A02G100700	TraesCS2B02G117900	TraesCS2D02G100200	0.215298	0.499139	0.285563	Central
0	TraesCS2A02G100800	TraesCS2B02G118000	TraesCS2D02G100300	0.234744	0.298668	0.466587	Central
0	TraesCS2A02G100900	TraesCS2B02G118100	TraesCS2D02G100500	0.510419	0.0722878	0.417293	B.suppressed
0	TraesCS2A02G101400	TraesCS2B02G118500	TraesCS2D02G100900	0.2502	0.358926	0.390874	Central
0	TraesCS2A02G102100	TraesCS2B02G119200	TraesCS2D02G101500	0.221802	0.353153	0.425045	Central
0	TraesCS2A02G102200	TraesCS2B02G119300	TraesCS2D02G101700	0.153121	0.537314	0.309566	A.suppressed
0	TraesCS2A02G102300	TraesCS2B02G119400	TraesCS2D02G101800	0.408333	0.280147	0.31152	Central
0	TraesCS2A02G102500	TraesCS2B02G119600	TraesCS2D02G102000	0.458626	0.148148	0.393225	B.suppressed
0	TraesCS2A02G102600	TraesCS2B02G119700	TraesCS2D02G102100	0.254116	0.372048	0.373836	Central
0	TraesCS2A02G103300	TraesCS2B02G120600	TraesCS2D02G102800	0.430348	0.313259	0.256393	Central
0	TraesCS2A02G104100	TraesCS2B02G121100	TraesCS2D02G103800	0.399243	0.258706	0.342051	Central
0	TraesCS2A02G104500	TraesCS2B02G121500	TraesCS2D02G104200	0.314206	0.509798	0.175997	Central
0	TraesCS2A02G104600	TraesCS2B02G121600	TraesCS2D02G104300	0.188402	0.116523	0.695075	D.dominant
0	TraesCS2A02G104700	TraesCS2B02G121700	TraesCS2D02G104400	0.243411	0.439607	0.316982	Central
0	TraesCS2A02G105300	TraesCS2B02G122200	TraesCS2D02G104900	0.214521	0.393787	0.391692	Central
0	TraesCS2A02G105400	TraesCS2B02G122300	TraesCS2D02G105000	0.33788	0.288731	0.373389	Central
0	TraesCS2A02G105500	TraesCS2B02G122400	TraesCS2D02G105100	0	0.283191	0.716809	A.suppressed
0	TraesCS2A02G105600	TraesCS2B02G122500	TraesCS2D02G105300	0.345191	0.38002	0.274788	Central
0	TraesCS2A02G105700	TraesCS2B02G122700	TraesCS2D02G105400	0.238916	0.362242	0.398842	Central
0	TraesCS2A02G105900	TraesCS2B02G122900	TraesCS2D02G105500	0.136158	0.639978	0.223864	A.suppressed
0	TraesCS2A02G106000	TraesCS2B02G123000	TraesCS2D02G105600	1	0	0	A.dominant
0	TraesCS2A02G106100	TraesCS2B02G123100	TraesCS2D02G105700	0.420484	0.439472	0.140044	D.suppressed
0	TraesCS2A02G106200	TraesCS2B02G123200	TraesCS2D02G106000	0.308892	0.102215	0.588893	B.suppressed
0	TraesCS2A02G106500	TraesCS2B02G124100	TraesCS2D02G107100	0.244064	0.139671	0.616265	B.suppressed
0	TraesCS2A02G106600	TraesCS2B02G124200	TraesCS2D02G107200	0.644256	0.12297	0.232774	B.suppressed
0	TraesCS2A02G106800	TraesCS2B02G123500	TraesCS2D02G106300	0.599351	0.282133	0.118516	D.suppressed
0	TraesCS2A02G107100	TraesCS2B02G123700	TraesCS2D02G106600	0.55785	0.220981	0.221169	Central
0	TraesCS2A02G109700	TraesCS2B02G127700	TraesCS2D02G109900	0.233729	0.600908	0.165363	D.suppressed
0	TraesCS2A02G109900	TraesCS2B02G127900	TraesCS2D02G110100	0.336783	0.387958	0.275259	Central
0	TraesCS2A02G110100	TraesCS2B02G128300	TraesCS2D02G110600	0.253844	0.131829	0.614326	B.suppressed
0	TraesCS2A02G110400	TraesCS2B02G129200	TraesCS2D02G110900	0.0357728	0.583494	0.380733	A.suppressed
0	TraesCS2A02G110600	TraesCS2B02G129400	TraesCS2D02G111200	0.07578	0.762446	0.161774	B.dominant
0	TraesCS2A02G111500	TraesCS2B02G004000	TraesCS2D02G014800	0.560212	0.274147	0.165642	D.suppressed
0	TraesCS2A02G111800	TraesCS2B02G130600	TraesCS2D02G112400	0.446235	0.390716	0.163049	D.suppressed
0	TraesCS2A02G112300	TraesCS2B02G130900	TraesCS2D02G112700	0.376633	0.315743	0.307624	Central
0	TraesCS2A02G112700	TraesCS2B02G131500	TraesCS2D02G113200	0.346514	0.308956	0.34453	Central
0	TraesCS2A02G112900	TraesCS2B02G131700	TraesCS2D02G113400	0.308439	0.303568	0.387993	Central
0	TraesCS2A02G113100	TraesCS2B02G131900	TraesCS2D02G113600	0.303781	0.230437	0.465782	Central
0	TraesCS2A02G113200	TraesCS2B02G132000	TraesCS2D02G113700	0.369471	0.517264	0.113265	D.suppressed
0	TraesCS2A02G113900	TraesCS2B02G132900	TraesCS2D02G114500	0.282062	0.283078	0.434861	Central
0	TraesCS2A02G114000	TraesCS2B02G133200	TraesCS2D02G114800	0.231259	0.391282	0.377459	Central
0	TraesCS2A02G114100	TraesCS2B02G133300	TraesCS2D02G114900	0.38989	0.266674	0.343436	Central
0	TraesCS2A02G114700	TraesCS2B02G133800	TraesCS2D02G115500	0.686465	0.119251	0.194284	B.suppressed
0	TraesCS2A02G114800	TraesCS2B02G133900	TraesCS2D02G115600	0.268649	0.42285	0.308501	Central
0	TraesCS2A02G114900	TraesCS2B02G134100	TraesCS2D02G115700	0.123408	0.206779	0.669813	A.suppressed
0	TraesCS2A02G115000	TraesCS2B02G134200	TraesCS2D02G115800	0.508818	0.108238	0.382945	B.suppressed
0	TraesCS2A02G115300	TraesCS2B02G135000	TraesCS2D02G119600	0.57578	0.42422	0	D.suppressed
0	TraesCS2A02G115900	TraesCS2B02G135300	TraesCS2D02G119300	0.129988	0.702031	0.167981	B.dominant
0	TraesCS2A02G116100	TraesCS2B02G135600	TraesCS2D02G119100	0.918231	0.0473016	0.0344677	A.dominant
0	TraesCS2A02G116500	TraesCS2B02G135700	TraesCS2D02G118600	0.0780211	0.288309	0.63367	A.suppressed
0	TraesCS2A02G116600	TraesCS2B02G135800	TraesCS2D02G118500	0.35818	0.309922	0.331899	Central
0	TraesCS2A02G116700	TraesCS2B02G135900	TraesCS2D02G118400	0.345529	0.235748	0.418723	Central
0	TraesCS2A02G116800	TraesCS2B02G136000	TraesCS2D02G118300	0.331136	0.369016	0.299848	Central
0	TraesCS2A02G117000	TraesCS2B02G137100	TraesCS2D02G118000	0.553983	0.160489	0.285528	B.suppressed
0	TraesCS2A02G118600	TraesCS2B02G138500	TraesCS2D02G116600	0.075431	0.924569	0	B.dominant
0	TraesCS2A02G118700	TraesCS2B02G138600	TraesCS2D02G116500	0.377396	0.275234	0.347369	Central
0	TraesCS2A02G119400	TraesCS1B02G379200	TraesCS2D02G120400	0.37545	0.385792	0.238758	Central
0	TraesCS2A02G119500	TraesCS2B02G140200	TraesCS2D02G121300	0.113256	0.280152	0.606592	A.suppressed
0	TraesCS2A02G120900	TraesCS2B02G141800	TraesCS2D02G122900	0	0.587099	0.412901	A.suppressed
0	TraesCS2A02G121000	TraesCS2B02G141900	TraesCS2D02G123000	0.330886	0.669114	0	D.suppressed
0	TraesCS2A02G121100	TraesCS2B02G142000	TraesCS2D02G123200	0.21469	0.366122	0.419188	Central
0	TraesCS2A02G122200	TraesCS2B02G144300	TraesCS2D02G124900	0.400718	0.326494	0.272787	Central
0	TraesCS2A02G123800	TraesCS2B02G145700	TraesCS2D02G126600	0.301624	0.316364	0.382012	Central
0	TraesCS2A02G124000	TraesCS2B02G145900	TraesCS2D02G126800	0.115948	0.371936	0.512115	A.suppressed
0	TraesCS2A02G124400	TraesCS2B02G146200	TraesCS2D02G127200	0.27137	0.72863	0	D.suppressed
0	TraesCS2A02G124700	TraesCS2B02G147200	TraesCS2D02G127600	0.267382	0.592973	0.139645	D.suppressed
0	TraesCS2A02G124800	TraesCS2B02G147300	TraesCS2D02G127700	0.187829	0.305658	0.506513	Central
0	TraesCS2A02G125200	TraesCS2B02G147700	TraesCS2D02G128300	0.277629	0.359017	0.363353	Central
0	TraesCS2A02G125300	TraesCS2B02G147800	TraesCS2D02G128400	0.390609	0.415561	0.193831	Central
0	TraesCS2A02G125700	TraesCS2B02G148300	TraesCS2D02G128800	0.42954	0.209793	0.360667	Central
0	TraesCS2A02G126700	TraesCS2B02G148600	TraesCS2D02G129200	0.314447	0.376949	0.308604	Central
0	TraesCS2A02G126800	TraesCS2B02G148700	TraesCS2D02G129300	0.316207	0.394305	0.289488	Central
0	TraesCS2A02G126900	TraesCS2B02G148800	TraesCS2D02G129400	0.202292	0.451963	0.345745	Central
0	TraesCS2A02G127200	TraesCS2B02G149000	TraesCS2D02G129600	0.251348	0.360779	0.387873	Central
0	TraesCS2A02G127300	TraesCS2B02G149100	TraesCS2D02G129700	0.502992	0.303191	0.193818	Central
0	TraesCS2A02G128100	TraesCS2B02G150200	TraesCS2D02G130400	0.263624	0.178568	0.557808	Central
0	TraesCS2A02G128300	TraesCS2B02G150400	TraesCS2D02G130800	0.353555	0.336977	0.309469	Central
0	TraesCS2A02G128700	TraesCS2B02G150800	TraesCS2D02G131200	0.332258	0.337228	0.330514	Central
0	TraesCS2A02G129000	TraesCS2B02G151100	TraesCS2D02G131700	0	0.0984573	0.901543	D.dominant
0	TraesCS2A02G129600	TraesCS2B02G151800	TraesCS2D02G131900	0.188845	0.0168357	0.794319	D.dominant
0	TraesCS2A02G129900	TraesCS2B02G152100	TraesCS2D02G132100	0.232375	0.227752	0.539873	Central
0	TraesCS2A02G130600	TraesCS2B02G152900	TraesCS2D02G132900	0.342222	0.205904	0.451874	Central
0	TraesCS2A02G130700	TraesCS2B02G152800	TraesCS2D02G132700	0.355426	0.348053	0.296521	Central
0	TraesCS2A02G130800	TraesCS2B02G152700	TraesCS2D02G132600	0.349884	0.473206	0.17691	Central
0	TraesCS2A02G131400	TraesCS2B02G153800	TraesCS2D02G133500	0.299598	0.399973	0.300429	Central
0	TraesCS2A02G131500	TraesCS2B02G153900	TraesCS2D02G133600	0.194213	0.544185	0.261602	Central
0	TraesCS2A02G131600	TraesCS2B02G154000	TraesCS2D02G133700	0.302119	0.430258	0.267623	Central
0	TraesCS2A02G131800	TraesCS2B02G154400	TraesCS2D02G133900	0.315095	0.409608	0.275298	Central
0	TraesCS2A02G132400	TraesCS2B02G155000	TraesCS2D02G134400	0.128884	0.518481	0.352635	A.suppressed
0	TraesCS2A02G132500	TraesCS2B02G155100	TraesCS2D02G134500	0.429224	0.124361	0.446414	B.suppressed
0	TraesCS2A02G132900	TraesCS2B02G156400	TraesCS2D02G135000	0.373091	0.306418	0.320491	Central
0	TraesCS2A02G133700	TraesCS2B02G157100	TraesCS2D02G135700	0.0650579	0.154039	0.780904	D.dominant
0	TraesCS2A02G134000	TraesCS2B02G157600	TraesCS2D02G136200	0.13966	0.286897	0.573443	A.suppressed
0	TraesCS2A02G134400	TraesCS2B02G157900	TraesCS2D02G136600	0.485394	0.372959	0.141647	D.suppressed
0	TraesCS2A02G134500	TraesCS2B02G158000	TraesCS2D02G136700	1	0	0	A.dominant
0	TraesCS2A02G134900	TraesCS2B02G158500	TraesCS2D02G137100	0.433299	0.370876	0.195825	Central
0	TraesCS2A02G135600	TraesCS2B02G159500	TraesCS2D02G138100	0.409263	0.318105	0.272633	Central
0	TraesCS2A02G135700	TraesCS2B02G159600	TraesCS2D02G138200	0.502403	0.231881	0.265716	Central
0	TraesCS2A02G135800	TraesCS2B02G159700	TraesCS2D02G138300	0.165606	0.450413	0.383982	A.suppressed
0	TraesCS2A02G136100	TraesCS2B02G160100	TraesCS2D02G138800	0.381285	0.0957484	0.522967	B.suppressed
0	TraesCS2A02G136600	TraesCS2B02G160500	TraesCS2D02G139300	0.500609	0.474789	0.0246016	D.suppressed
0	TraesCS2A02G136700	TraesCS2B02G160600	TraesCS2D02G139400	0.230369	0.371309	0.398322	Central
0	TraesCS2A02G136800	TraesCS2B02G160700	TraesCS2D02G139500	0.369058	0.450324	0.180619	Central
0	TraesCS2A02G138200	TraesCS2B02G162100	TraesCS2D02G141200	0.181819	0.434474	0.383707	Central
0	TraesCS2A02G138300	TraesCS2B02G162200	TraesCS2D02G141300	0.243574	0.350339	0.406086	Central
0	TraesCS2A02G138700	TraesCS2B02G162500	TraesCS2D02G141500	0.430633	0.176783	0.392584	Central
0	TraesCS2A02G139600	TraesCS2B02G163600	TraesCS2D02G142400	0.177122	0.370692	0.452186	Central
0	TraesCS2A02G141300	TraesCS2B02G166300	TraesCS2D02G144800	0.256856	0.428658	0.314486	Central
0	TraesCS2A02G141600	TraesCS2B02G166800	TraesCS2D02G145100	0.634157	0.136915	0.228928	B.suppressed
0	TraesCS2A02G141800	TraesCS2B02G167000	TraesCS2D02G145300	0.279115	0.426883	0.294001	Central
0	TraesCS2A02G141900	TraesCS2B02G167100	TraesCS2D02G145400	0.269814	0.428099	0.302087	Central
0	TraesCS2A02G142300	TraesCS2B02G167500	TraesCS2D02G145700	0.187431	0.532817	0.279752	Central
0	TraesCS2A02G142400	TraesCS2B02G167600	TraesCS2D02G145800	0.385791	0.327387	0.286822	Central
0	TraesCS2A02G142500	TraesCS2B02G167700	TraesCS2D02G145900	0.15596	0.533221	0.310818	A.suppressed
0	TraesCS2A02G142700	TraesCS2B02G167800	TraesCS2D02G146000	0.0637579	0.739768	0.196474	B.dominant
0	TraesCS2A02G142800	TraesCS2B02G167900	TraesCS2D02G146100	0.380845	0.305845	0.31331	Central
0	TraesCS2A02G142900	TraesCS2B02G168000	TraesCS2D02G146200	0.302783	0.235766	0.461451	Central
0	TraesCS2A02G143700	TraesCS2B02G168700	TraesCS2D02G147300	0.31234	0.25209	0.43557	Central
0	TraesCS2A02G144200	TraesCS2B02G169200	TraesCS2D02G148200	0.454944	0.224755	0.3203	Central
0	TraesCS2A02G144400	TraesCS2B02G169300	TraesCS2D02G148300	0.109308	0.384849	0.505843	A.suppressed
0	TraesCS2A02G144500	TraesCS2B02G169400	TraesCS2D02G148400	0.326762	0.253519	0.419719	Central
0	TraesCS2A02G144800	TraesCS2B02G169700	TraesCS2D02G148700	0.287436	0.202993	0.509571	Central
0	TraesCS2A02G145200	TraesCS2B02G170200	TraesCS2D02G148900	0.495025	0.363655	0.14132	D.suppressed
0	TraesCS2A02G145900	TraesCS2B02G171300	TraesCS2D02G150500	0.351212	0.219037	0.429751	Central
0	TraesCS2A02G146000	TraesCS2B02G171400	TraesCS2D02G150600	0.333662	0.360459	0.305879	Central
0	TraesCS2A02G146100	TraesCS2B02G171500	TraesCS2D02G150700	0.249438	0.383383	0.367179	Central
0	TraesCS2A02G146200	TraesCS2B02G171600	TraesCS2D02G150800	0.0515733	0.393427	0.554999	A.suppressed
0	TraesCS2A02G146600	TraesCS2B02G171900	TraesCS2D02G151200	0.26167	0.336991	0.401339	Central
0	TraesCS2A02G146800	TraesCS2B02G172100	TraesCS2D02G151400	0.341019	0.322069	0.336911	Central
0	TraesCS2A02G147100	TraesCS2B02G172600	TraesCS2D02G151900	0.493512	0.20245	0.304038	Central
0	TraesCS2A02G147200	TraesCS2B02G172700	TraesCS2D02G152000	0.278734	0.408302	0.312964	Central
0	TraesCS2A02G147400	TraesCS2B02G172800	TraesCS2D02G152200	0.391553	0.36173	0.246717	Central
0	TraesCS2A02G149200	TraesCS2B02G174100	TraesCS2D02G154000	0.343482	0.265787	0.390732	Central
0	TraesCS2A02G149500	TraesCS2B02G174600	TraesCS2D02G154600	0.344983	0.364348	0.290669	Central
0	TraesCS2A02G150300	TraesCS2B02G175500	TraesCS2D02G155400	0.346251	0.287783	0.365966	Central
0	TraesCS2A02G150500	TraesCS2B02G175700	TraesCS2D02G155600	0.351744	0.352671	0.295584	Central
0	TraesCS2A02G150600	TraesCS2B02G175800	TraesCS2D02G155700	0.267442	0.31074	0.421818	Central
0	TraesCS2A02G151600	TraesCS2B02G176700	TraesCS2D02G156700	0.277147	0.411761	0.311092	Central
0	TraesCS2A02G151700	TraesCS2B02G176900	TraesCS2D02G156800	0.233018	0.474597	0.292385	Central
0	TraesCS2A02G151800	TraesCS2B02G177000	TraesCS2D02G157000	0.348491	0.403139	0.24837	Central
0	TraesCS2A02G153000	TraesCS2B02G178100	TraesCS2D02G158400	0.235668	0.408938	0.355393	Central
0	TraesCS2A02G153400	TraesCS2B02G178500	TraesCS2D02G158700	0.556002	0.0594576	0.38454	B.suppressed
0	TraesCS2A02G153500	TraesCS2B02G178600	TraesCS2D02G158800	0.24503	0.246574	0.508396	Central
0	TraesCS2A02G153600	TraesCS2B02G178700	TraesCS2D02G159000	0.436234	0.221814	0.341952	Central
0	TraesCS2A02G153700	TraesCS2B02G178800	TraesCS2D02G159100	0.515552	0.315358	0.16909	Central
0	TraesCS2A02G154300	TraesCS2B02G179500	TraesCS2D02G159800	0.0517534	0.391972	0.556275	A.suppressed
0	TraesCS2A02G154400	TraesCS2B02G179600	TraesCS2D02G159900	0.109422	0.586604	0.303974	A.suppressed
0	TraesCS2A02G154500	TraesCS2B02G179700	TraesCS2D02G160000	0.223105	0.245479	0.531416	Central
0	TraesCS2A02G154800	TraesCS2B02G179900	TraesCS2D02G160100	0.284375	0.41193	0.303695	Central
0	TraesCS2A02G155100	TraesCS2B02G180200	TraesCS2D02G160400	0.379124	0.265158	0.355718	Central
0	TraesCS2A02G155200	TraesCS2B02G180300	TraesCS2D02G161100	0.238896	0.583379	0.177725	Central
0	TraesCS2A02G155300	TraesCS2B02G180400	TraesCS2D02G161200	0.280121	0.443807	0.276071	Central
0	TraesCS2A02G155500	TraesCS2B02G180500	TraesCS2D02G161300	0.349575	0.405475	0.24495	Central
0	TraesCS2A02G155600	TraesCS2B02G180800	TraesCS2D02G161400	0.339453	0.335667	0.32488	Central
0	TraesCS2A02G155700	TraesCS2B02G180900	TraesCS2D02G161500	0.456518	0.204866	0.338616	Central
0	TraesCS2A02G155900	TraesCS2B02G181100	TraesCS2D02G161700	0.222941	0.225682	0.551377	Central
0	TraesCS2A02G156100	TraesCS2B02G181600	TraesCS2D02G161900	0.300754	0.393049	0.306197	Central
0	TraesCS2A02G156200	TraesCS2B02G181700	TraesCS2D02G162000	0.241955	0.514553	0.243492	Central
0	TraesCS2A02G156300	TraesCS2B02G181800	TraesCS2D02G162200	0.287734	0.341502	0.370764	Central
0	TraesCS2A02G156700	TraesCS2B02G182200	TraesCS2D02G162500	1	0	0	A.dominant
0	TraesCS2A02G156800	TraesCS2B02G182300	TraesCS2D02G162600	0.601168	0.207865	0.190968	Central
0	TraesCS2A02G157000	TraesCS2B02G182600	TraesCS2D02G162900	0.38174	0.441075	0.177185	Central
0	TraesCS2A02G157100	TraesCS2B02G182700	TraesCS2D02G163000	0.230874	0.352314	0.416812	Central
0	TraesCS2A02G157400	TraesCS2B02G182900	TraesCS2D02G163300	0.168798	0.297002	0.5342	Central
0	TraesCS2A02G157600	TraesCS2B02G183100	TraesCS2D02G163700	0	0.410969	0.589031	A.suppressed
0	TraesCS2A02G157700	TraesCS2B02G183200	TraesCS2D02G163800	0.296207	0.293527	0.410266	Central
0	TraesCS2A02G157800	TraesCS2B02G183300	TraesCS2D02G163900	0.603483	0.00606894	0.390448	B.suppressed
0	TraesCS2A02G157900	TraesCS2B02G183400	TraesCS2D02G164000	0.33366	0.241897	0.424442	Central
0	TraesCS2A02G158000	TraesCS2B02G183700	TraesCS2D02G164400	0.258922	0.493229	0.247849	Central
0	TraesCS2A02G158300	TraesCS2B02G184100	TraesCS2D02G165200	0.181749	0.0377531	0.780498	D.dominant
0	TraesCS2A02G158500	TraesCS2B02G184200	TraesCS2D02G165400	0	0	1	D.dominant
0	TraesCS2A02G159000	TraesCS2B02G184600	TraesCS2D02G166100	0.237263	0.0682502	0.694487	B.suppressed
0	TraesCS2A02G159700	TraesCS2B02G185300	TraesCS2D02G166900	0.344198	0.364494	0.291308	Central
0	TraesCS2A02G159900	TraesCS2B02G185800	TraesCS2D02G167300	0.356082	0.31257	0.331348	Central
0	TraesCS2A02G160000	TraesCS2B02G185900	TraesCS2D02G167400	0.508626	0.185703	0.305671	Central
0	TraesCS2A02G160100	TraesCS2B02G186400	TraesCS2D02G167500	0.316936	0.425659	0.257405	Central
0	TraesCS2A02G160200	TraesCS2B02G186500	TraesCS2D02G167600	0.449576	0.363261	0.187163	Central
0	TraesCS2A02G160300	TraesCS2B02G186600	TraesCS2D02G167700	0.454701	0.108621	0.436678	B.suppressed
0	TraesCS2A02G160400	TraesCS2B02G186700	TraesCS2D02G167800	0.303611	0.300035	0.396353	Central
0	TraesCS2A02G160500	TraesCS2B02G186800	TraesCS2D02G167900	0.300768	0.36753	0.331702	Central
0	TraesCS2A02G161300	TraesCS2B02G187300	TraesCS2D02G168400	0.188068	0.367141	0.444792	Central
0	TraesCS2A02G161400	TraesCS2B02G187400	TraesCS2D02G168500	0.442867	0.297195	0.259938	Central
0	TraesCS2A02G161600	TraesCS2B02G187600	TraesCS2D02G168700	0.349135	0.339356	0.311509	Central
0	TraesCS2A02G161800	TraesCS3B02G126700	TraesCS2D02G169000	0.187912	0.289832	0.522255	Central
0	TraesCS2A02G162600	TraesCS2B02G188500	TraesCS2D02G169600	0.398047	0.330254	0.271699	Central
0	TraesCS2A02G162700	TraesCS2B02G188600	TraesCS2D02G169700	0.307959	0.381369	0.310671	Central
0	TraesCS2A02G162900	TraesCS2B02G188700	TraesCS2D02G169800	0.589992	0.100342	0.309666	B.suppressed
0	TraesCS2A02G163000	TraesCS2B02G188800	TraesCS2D02G169900	0.294052	0.375825	0.330122	Central
0	TraesCS2A02G163300	TraesCS2B02G189100	TraesCS2D02G170200	0.149509	0.352751	0.49774	A.suppressed
0	TraesCS2A02G163400	TraesCS2B02G189200	TraesCS2D02G170300	0.0599466	0.44311	0.496943	A.suppressed
0	TraesCS2A02G163600	TraesCS2B02G189300	TraesCS2D02G170400	0.445948	0.142815	0.411236	B.suppressed
0	TraesCS2A02G163700	TraesCS2B02G189500	TraesCS2D02G170600	0.359989	0.296063	0.343948	Central
0	TraesCS2A02G163800	TraesCS2B02G189600	TraesCS2D02G170700	0.288766	0.45782	0.253414	Central
0	TraesCS2A02G164000	TraesCS2B02G189900	TraesCS2D02G171000	0.279486	0.295332	0.425182	Central
0	TraesCS2A02G164300	TraesCS2B02G190200	TraesCS2D02G171300	0.624088	0.215862	0.16005	D.suppressed
0	TraesCS2A02G164600	TraesCS2B02G190400	TraesCS2D02G171500	0.339348	0.527312	0.13334	D.suppressed
0	TraesCS2A02G164700	TraesCS2B02G190500	TraesCS2D02G171600	0.51426	0.244477	0.241263	Central
0	TraesCS2A02G164800	TraesCS2B02G190700	TraesCS2D02G171700	0.374053	0.0616528	0.564294	B.suppressed
0	TraesCS2A02G165100	TraesCS2B02G191300	TraesCS2D02G172200	0.298854	0.308294	0.392852	Central
0	TraesCS2A02G165900	TraesCS2B02G191900	TraesCS2D02G173200	0.220565	0.416177	0.363258	Central
0	TraesCS2A02G166400	TraesCS2B02G192300	TraesCS2D02G173700	0.602016	0.275168	0.122816	D.suppressed
0	TraesCS2A02G166600	TraesCS2B02G192700	TraesCS2D02G174200	0.565196	0.0975261	0.337278	B.suppressed
0	TraesCS2A02G166700	TraesCS2B02G192800	TraesCS2D02G174300	0.365626	0.108856	0.525518	B.suppressed
0	TraesCS2A02G166800	TraesCS2B02G192900	TraesCS2D02G174400	0.40723	0.315333	0.277436	Central
0	TraesCS2A02G166900	TraesCS2B02G193000	TraesCS2D02G174500	0.464374	0.134132	0.401494	B.suppressed
0	TraesCS2A02G167000	TraesCS2B02G193200	TraesCS2D02G174600	0.43289	0.226391	0.340719	Central
0	TraesCS2A02G167400	TraesCS2B02G193700	TraesCS2D02G175100	0.507242	0.356707	0.136051	D.suppressed
0	TraesCS2A02G167500	TraesCS2B02G193600	TraesCS2D02G175200	0.287221	0.37673	0.336049	Central
0	TraesCS2A02G167600	TraesCS2B02G193800	TraesCS2D02G175300	0.245124	0.45876	0.296116	Central
0	TraesCS2A02G168100	TraesCS2B02G194100	TraesCS2D02G175500	0.621512	0.210364	0.168124	Central
0	TraesCS2A02G168300	TraesCS2B02G194400	TraesCS2D02G175700	0.291773	0.389008	0.319219	Central
0	TraesCS2A02G168500	TraesCS2B02G194700	TraesCS2D02G176000	0.145031	0.400291	0.454678	A.suppressed
0	TraesCS2A02G168600	TraesCS2B02G194900	TraesCS2D02G176200	0.360593	0.323347	0.31606	Central
0	TraesCS2A02G168800	TraesCS2B02G195100	TraesCS2D02G176400	0.213028	0.46274	0.324232	Central
0	TraesCS2A02G169000	TraesCS2B02G195300	TraesCS2D02G176600	0.267243	0.404614	0.328143	Central
0	TraesCS2A02G169100	TraesCS2B02G195400	TraesCS2D02G176700	0.138612	0.46183	0.399558	A.suppressed
0	TraesCS2A02G169300	TraesCS2B02G195600	TraesCS2D02G176800	0.356011	0.326063	0.317926	Central
0	TraesCS2A02G169600	TraesCS2B02G195900	TraesCS2D02G177100	0.260458	0.330316	0.409227	Central
0	TraesCS2A02G169700	TraesCS2B02G196000	TraesCS2D02G177200	0.132508	0.30222	0.565273	A.suppressed
0	TraesCS2A02G169800	TraesCS2B02G196100	TraesCS2D02G177300	0.278432	0.283234	0.438334	Central
0	TraesCS2A02G169900	TraesCS2B02G196200	TraesCS2D02G177400	0.705024	0.0522299	0.242746	B.suppressed
0	TraesCS2A02G170000	TraesCS2B02G196300	TraesCS2D02G177500	0.254773	0.186258	0.558969	Central
0	TraesCS2A02G170600	TraesCS2B02G197000	TraesCS2D02G178100	0.50705	0.171015	0.321935	Central
0	TraesCS2A02G170800	TraesCS2B02G197200	TraesCS2D02G178300	0.440262	0.383487	0.176251	Central
0	TraesCS2A02G170900	TraesCS2B02G197300	TraesCS2D02G178600	0.298583	0.430664	0.270754	Central
0	TraesCS2A02G171000	TraesCS2B02G197400	TraesCS2D02G178700	0.218217	0.781783	0	B.dominant
0	TraesCS2A02G171100	TraesCS2B02G197600	TraesCS2D02G178900	0.193138	0.202371	0.604492	Central
0	TraesCS2A02G171500	TraesCS2B02G197900	TraesCS2D02G179100	0.2889	0.348407	0.362694	Central
0	TraesCS2A02G172000	TraesCS2B02G198400	TraesCS2D02G179300	0.271361	0.428781	0.299857	Central
0	TraesCS2A02G172400	TraesCS2B02G198600	TraesCS2D02G179500	0.352852	0.198336	0.448812	Central
0	TraesCS2A02G172700	TraesCS2B02G199000	TraesCS2D02G179800	0.318549	0.250601	0.43085	Central
0	TraesCS2A02G173300	TraesCS2B02G199500	TraesCS2D02G180400	0.441817	0.269228	0.288955	Central
0	TraesCS2A02G173600	TraesCS2B02G199900	TraesCS2D02G180800	0.506395	0.335457	0.158148	D.suppressed
0	TraesCS2A02G174400	TraesCS2B02G200900	TraesCS2D02G181700	0.711416	0.12213	0.166454	A.dominant
0	TraesCS2A02G174600	TraesCS2B02G201000	TraesCS2D02G182000	0.0890785	0.176648	0.734274	D.dominant
0	TraesCS2A02G174700	TraesCS2B02G201100	TraesCS2D02G182100	0.504793	0.379633	0.115574	D.suppressed
0	TraesCS2A02G174800	TraesCS2B02G201200	TraesCS2D02G182200	0.530789	0.368964	0.100247	D.suppressed
0	TraesCS2A02G175000	TraesCS2B02G201400	TraesCS2D02G182400	0.811121	0	0.188879	A.dominant
0	TraesCS2A02G175500	TraesCS2B02G201800	TraesCS2D02G182800	0.45827	0.222758	0.318973	Central
0	TraesCS2A02G175900	TraesCS2B02G202000	TraesCS2D02G183300	0.495403	0.241348	0.263249	Central
0	TraesCS2A02G176000	TraesCS2B02G202300	TraesCS2D02G183400	0.357851	0.256101	0.386048	Central
0	TraesCS2A02G177000	TraesCS2B02G203900	TraesCS2D02G185000	0.308948	0.442854	0.248198	Central
0	TraesCS2A02G177100	TraesCS2B02G204100	TraesCS2D02G185200	0.192331	0.517952	0.289717	Central
0	TraesCS2A02G177700	TraesCS2B02G204800	TraesCS2D02G185900	0.301735	0.370114	0.328151	Central
0	TraesCS2A02G177800	TraesCS2B02G204900	TraesCS2D02G186200	0.447482	0.165979	0.386539	B.suppressed
0	TraesCS2A02G178900	TraesCS2B02G205700	TraesCS2D02G187400	0.440698	0.0847528	0.474549	B.suppressed
0	TraesCS2A02G179800	TraesCS2B02G207100	TraesCS2D02G188500	0.515091	0.110983	0.373926	B.suppressed
0	TraesCS2A02G180000	TraesCS2B02G207200	TraesCS2D02G188700	0.315932	0.174432	0.509636	Central
0	TraesCS2A02G181200	TraesCS2B02G207800	TraesCS2D02G189100	0.337421	0.312394	0.350185	Central
0	TraesCS2A02G181800	TraesCS2B02G208200	TraesCS2D02G189500	0.588465	0.193902	0.217633	Central
0	TraesCS2A02G181900	TraesCS2B02G208400	TraesCS2D02G189600	0.2758	0.414245	0.309955	Central
0	TraesCS2A02G182000	TraesCS2B02G208500	TraesCS2D02G189700	0.365263	0.312267	0.322469	Central
0	TraesCS2A02G182300	TraesCS2B02G208800	TraesCS2D02G190000	0.211536	0.20968	0.578784	Central
0	TraesCS2A02G182400	TraesCS2B02G208900	TraesCS2D02G190200	0.260056	0	0.739944	B.suppressed
0	TraesCS2A02G182500	TraesCS2B02G209000	TraesCS2D02G190300	0.417068	0.263917	0.319015	Central
0	TraesCS2A02G182700	TraesCS2B02G209200	TraesCS2D02G190500	0.201368	0.162668	0.635964	B.suppressed
0	TraesCS2A02G182800	TraesCS2B02G209300	TraesCS2D02G190600	0.688342	0.200132	0.111525	D.suppressed
0	TraesCS2A02G182900	TraesCS2B02G209500	TraesCS2D02G190700	0.486869	0.297934	0.215197	Central
0	TraesCS2A02G183000	TraesCS2B02G209600	TraesCS2D02G190800	0.223238	0.524532	0.25223	Central
0	TraesCS2A02G183100	TraesCS2B02G209700	TraesCS2D02G190900	0.704965	0.156524	0.138511	A.dominant
0	TraesCS2A02G183300	TraesCS2B02G209900	TraesCS2D02G191100	0.345455	0.374507	0.280038	Central
0	TraesCS2A02G183400	TraesCS2B02G210000	TraesCS2D02G191200	0.280675	0.246078	0.473247	Central
0	TraesCS2A02G183600	TraesCS2B02G210200	TraesCS2D02G191500	0.26899	0.320256	0.410754	Central
0	TraesCS2A02G183900	TraesCS2B02G210600	TraesCS2D02G191800	0.259343	0.146259	0.594398	B.suppressed
0	TraesCS2A02G184000	TraesCS2B02G223400	TraesCS2D02G203800	0.409125	0.337374	0.253502	Central
0	TraesCS2A02G184200	TraesCS2B02G223200	TraesCS2D02G203500	0.357944	0.213509	0.428547	Central
0	TraesCS2A02G184300	TraesCS2B02G223100	TraesCS2D02G203400	0	0.727516	0.272484	A.suppressed
0	TraesCS2A02G184400	TraesCS2B02G223000	TraesCS2D02G203300	0.344445	0.369042	0.286513	Central
0	TraesCS2A02G184500	TraesCS2B02G222900	TraesCS2D02G203200	0.647407	0.106249	0.246344	B.suppressed
0	TraesCS2A02G184600	TraesCS2B02G222800	TraesCS2D02G203100	0.287601	0.407075	0.305324	Central
0	TraesCS2A02G184700	TraesCS2B02G222700	TraesCS2D02G203000	0.348265	0.332299	0.319436	Central
0	TraesCS2A02G184800	TraesCS2B02G222600	TraesCS2D02G202900	0.372593	0.342407	0.285	Central
0	TraesCS2A02G184900	TraesCS2B02G222400	TraesCS2D02G202700	0.340672	0.137272	0.522056	B.suppressed
0	TraesCS2A02G185300	TraesCS2B02G222000	TraesCS2D02G202400	0.357224	0.0423194	0.600456	B.suppressed
0	TraesCS2A02G185500	TraesCS2B02G221800	TraesCS2D02G202200	0.357181	0.319177	0.323642	Central
0	TraesCS2A02G185700	TraesCS2B02G221600	TraesCS2D02G202000	0.565004	0.297668	0.137328	D.suppressed
0	TraesCS2A02G186600	TraesCS2B02G220600	TraesCS2D02G201300	0.198873	0.629955	0.171172	Central
0	TraesCS2A02G186700	TraesCS2B02G220500	TraesCS2D02G201200	0.378687	0.339607	0.281706	Central
0	TraesCS2A02G186900	TraesCS2B02G220300	TraesCS2D02G201000	0.509882	0.231203	0.258915	Central
0	TraesCS2A02G187000	TraesCS2B02G220200	TraesCS2D02G200900	0.58038	0.209237	0.210383	Central
0	TraesCS2A02G187300	TraesCS2B02G220000	TraesCS2D02G200600	0.449051	0.2791	0.271849	Central
0	TraesCS2A02G187500	TraesCS2B02G219800	TraesCS2D02G200400	0.43185	0.360507	0.207644	Central
0	TraesCS2A02G187600	TraesCS2B02G219700	TraesCS2D02G200300	0.284928	0.298018	0.417054	Central
0	TraesCS2A02G187800	TraesCS2B02G219300	TraesCS2D02G199900	0.35053	0.28747	0.362	Central
0	TraesCS2A02G188000	TraesCS2B02G219200	TraesCS2D02G199600	0.341225	0.307965	0.35081	Central
0	TraesCS2A02G188100	TraesCS2B02G219100	TraesCS2D02G199500	0.419229	0.258214	0.322556	Central
0	TraesCS2A02G188200	TraesCS2B02G219000	TraesCS2D02G199400	0.379028	0.266564	0.354408	Central
0	TraesCS2A02G188400	TraesCS2B02G218900	TraesCS2D02G199300	0.30537	0.173569	0.521061	Central
0	TraesCS2A02G188600	TraesCS2B02G218700	TraesCS2D02G199100	0.441566	0.353041	0.205393	Central
0	TraesCS2A02G188700	TraesCS2B02G218600	TraesCS2D02G198900	0.363931	0.386493	0.249576	Central
0	TraesCS2A02G189000	TraesCS2B02G218300	TraesCS2D02G198700	0.42769	0.239694	0.332617	Central
0	TraesCS2A02G189100	TraesCS2B02G218200	TraesCS2D02G198600	0.204318	0.00570395	0.789978	D.dominant
0	TraesCS2A02G189200	TraesCS2B02G218100	TraesCS2D02G198500	0.706288	0.204298	0.0894145	A.dominant
0	TraesCS2A02G189500	TraesCS2B02G217700	TraesCS2D02G198300	0.428263	0.130786	0.44095	B.suppressed
0	TraesCS2A02G189600	TraesCS2B02G217500	TraesCS2D02G198200	0.564359	0.207608	0.228033	Central
0	TraesCS2A02G189700	TraesCS2B02G217400	TraesCS2D02G198100	0.223194	0.187111	0.589695	Central
0	TraesCS2A02G190400	TraesCS2B02G216600	TraesCS2D02G197500	0.150012	0.407836	0.442152	A.suppressed
0	TraesCS2A02G190500	TraesCS2B02G216500	TraesCS2D02G197400	0	0	1	D.dominant
0	TraesCS2A02G190800	TraesCS2B02G216300	TraesCS2D02G197200	0.169454	0.50263	0.327916	Central
0	TraesCS2A02G190900	TraesCS2B02G216200	TraesCS2D02G197100	0.254212	0.327445	0.418342	Central
0	TraesCS2A02G191100	TraesCS2B02G215900	TraesCS2D02G196900	0.324351	0.395172	0.280477	Central
0	TraesCS2A02G191500	TraesCS2B02G215200	TraesCS2D02G196100	0.340368	0.360331	0.2993	Central
0	TraesCS2A02G191700	TraesCS2B02G215000	TraesCS2D02G195800	0.257402	0.41908	0.323518	Central
0	TraesCS2A02G191900	TraesCS2B02G214900	TraesCS2D02G195600	0.218322	0.62681	0.154868	D.suppressed
0	TraesCS2A02G192000	TraesCS2B02G214800	TraesCS2D02G195500	0.281242	0.350122	0.368637	Central
0	TraesCS2A02G192100	TraesCS2B02G214000	TraesCS2D02G195400	0.339802	0.289346	0.370851	Central
0	TraesCS2A02G192200	TraesCS2B02G214100	TraesCS2D02G195300	0.324565	0.314883	0.360552	Central
0	TraesCS2A02G192300	TraesCS2B02G214200	TraesCS2D02G195200	0	0.891018	0.108982	B.dominant
0	TraesCS2A02G192500	TraesCS2B02G214300	TraesCS2D02G195000	0.246994	0.465546	0.28746	Central
0	TraesCS2A02G192600	TraesCS2B02G214600	TraesCS2D02G194800	0.372469	0.44348	0.184051	Central
0	TraesCS2A02G192700	TraesCS2B02G214700	TraesCS2D02G194700	0.300233	0.423971	0.275796	Central
0	TraesCS2A02G193000	TraesCS2B02G213900	TraesCS2D02G194400	0.123578	0.488491	0.387931	A.suppressed
0	TraesCS2A02G193300	TraesCS2B02G213400	TraesCS2D02G194200	0.26848	0.312702	0.418817	Central
0	TraesCS2A02G193400	TraesCS2B02G213300	TraesCS2D02G194100	0.265883	0.116095	0.618023	B.suppressed
0	TraesCS2A02G193800	TraesCS2B02G213000	TraesCS2D02G194000	0.471426	0.21812	0.310454	Central
0	TraesCS2A02G193900	TraesCS2B02G212900	TraesCS2D02G193900	0.451898	0.380633	0.167469	Central
0	TraesCS2A02G194200	TraesCS2B02G212700	TraesCS2D02G193700	0.236385	0.269342	0.494273	Central
0	TraesCS2A02G194400	TraesCS2B02G212500	TraesCS2D02G193500	0.427607	0.435058	0.137335	D.suppressed
0	TraesCS2A02G194500	TraesCS2B02G212400	TraesCS2D02G193400	0.177593	0.389388	0.433019	Central
0	TraesCS2A02G194600	TraesCS2B02G212300	TraesCS2D02G193300	0.344645	0.371227	0.284129	Central
0	TraesCS2A02G194800	TraesCS2B02G212000	TraesCS2D02G193100	0.272759	0.363656	0.363585	Central
0	TraesCS2A02G194900	TraesCS2B02G211900	TraesCS2D02G192800	0.377861	0.295986	0.326153	Central
0	TraesCS2A02G195800	TraesCS2B02G210700	TraesCS2D02G192000	0.199893	0.472306	0.327801	Central
0	TraesCS2A02G195900	TraesCS2B02G223600	TraesCS2D02G203900	0.148934	0.484108	0.366958	A.suppressed
0	TraesCS2A02G196000	TraesCS2B02G223700	TraesCS2D02G204100	0.344997	0.399301	0.255702	Central
0	TraesCS2A02G196200	TraesCS2B02G223900	TraesCS2D02G204300	0.405239	0.420052	0.174709	Central
0	TraesCS2A02G196500	TraesCS2B02G224100	TraesCS2D02G204500	0.41702	0.0439511	0.539029	B.suppressed
0	TraesCS2A02G196600	TraesCS2B02G224200	TraesCS2D02G204600	0.415833	0.409597	0.17457	Central
0	TraesCS2A02G196700	TraesCS2B02G224300	TraesCS2D02G204700	0.275497	0.264295	0.460208	Central
0	TraesCS2A02G196800	TraesCS2B02G224400	TraesCS2D02G204800	0.435012	0.2103	0.354687	Central
0	TraesCS2A02G196900	TraesCS2B02G224500	TraesCS2D02G204900	0.515696	0.251396	0.232908	Central
0	TraesCS2A02G197100	TraesCS2B02G224600	TraesCS2D02G205000	0.437098	0.321708	0.241195	Central
0	TraesCS2A02G197400	TraesCS2B02G224900	TraesCS2D02G205400	0.370926	0.1365	0.492574	B.suppressed
0	TraesCS2A02G197500	TraesCS2B02G225000	TraesCS2D02G205500	0.263788	0.394511	0.341701	Central
0	TraesCS2A02G197700	TraesCS2B02G225100	TraesCS2D02G205700	0.433497	0.210365	0.356138	Central
0	TraesCS2A02G197800	TraesCS2B02G225200	TraesCS2D02G205800	0.448747	0.301548	0.249705	Central
0	TraesCS2A02G197900	TraesCS2B02G225300	TraesCS2D02G205900	0.316297	0.290888	0.392816	Central
0	TraesCS2A02G198000	TraesCS2B02G225400	TraesCS2D02G206000	0.565526	0.327521	0.106954	D.suppressed
0	TraesCS2A02G198400	TraesCS2B02G225800	TraesCS2D02G206200	0.476926	0.264661	0.258413	Central
0	TraesCS2A02G198500	TraesCS2B02G225900	TraesCS2D02G206300	0.46511	0.215901	0.318989	Central
0	TraesCS2A02G198600	TraesCS2B02G226000	TraesCS2D02G206400	0.441762	0.293044	0.265194	Central
0	TraesCS2A02G199300	TraesCS2B02G226600	TraesCS2D02G206900	0.106261	0.472777	0.420962	A.suppressed
0	TraesCS2A02G199400	TraesCS2B02G226700	TraesCS2D02G207000	0.368835	0.243835	0.38733	Central
0	TraesCS2A02G199500	TraesCS2B02G226800	TraesCS2D02G207100	0	0.648183	0.351817	A.suppressed
0	TraesCS2A02G199600	TraesCS2B02G226900	TraesCS2D02G207200	0.330003	0.00694104	0.663056	B.suppressed
0	TraesCS2A02G199700	TraesCS2B02G227000	TraesCS2D02G207400	0.247587	0.522233	0.23018	Central
0	TraesCS2A02G199900	TraesCS2B02G227500	TraesCS2D02G207800	0.308587	0.342214	0.349198	Central
0	TraesCS2A02G200000	TraesCS2B02G227600	TraesCS2D02G207900	0.407459	0.353126	0.239415	Central
0	TraesCS2A02G200300	TraesCS2B02G227700	TraesCS2D02G208100	0	0	1	D.dominant
0	TraesCS2A02G200500	TraesCS2B02G227800	TraesCS2D02G208300	0.370416	0.385243	0.244342	Central
0	TraesCS2A02G200700	TraesCS2B02G228000	TraesCS2D02G208500	0.566147	0.106586	0.327267	B.suppressed
0	TraesCS2A02G201200	TraesCS2B02G228500	TraesCS2D02G213600	0.242749	0.385395	0.371856	Central
0	TraesCS2A02G201600	TraesCS2B02G228700	TraesCS2D02G213900	0.222891	0.228171	0.548938	Central
0	TraesCS2A02G201900	TraesCS2B02G229000	TraesCS2D02G214200	0.241505	0.388265	0.370229	Central
0	TraesCS2A02G202300	TraesCS2B02G229400	TraesCS2D02G208600	0.158831	0.564063	0.277106	A.suppressed
0	TraesCS2A02G202400	TraesCS2B02G229500	TraesCS2D02G213200	0.356376	0.323436	0.320188	Central
0	TraesCS2A02G202600	TraesCS2B02G229600	TraesCS2D02G213100	0.257401	0.296707	0.445892	Central
0	TraesCS2A02G202700	TraesCS2B02G229800	TraesCS2D02G213000	0.37019	0.221628	0.408182	Central
0	TraesCS2A02G202800	TraesCS2B02G229900	TraesCS2D02G212900	0.339751	0	0.660249	B.suppressed
0	TraesCS2A02G202900	TraesCS2B02G230000	TraesCS2D02G212800	0.22683	0.35683	0.416341	Central
0	TraesCS2A02G203100	TraesCS2B02G230200	TraesCS2D02G212600	0.291905	0.486023	0.222072	Central
0	TraesCS2A02G203500	TraesCS2B02G230800	TraesCS2D02G212200	0.185879	0.691956	0.122165	B.dominant
0	TraesCS2A02G203600	TraesCS2B02G230900	TraesCS2D02G212100	0.365184	0.303737	0.331079	Central
0	TraesCS2A02G203700	TraesCS2B02G231000	TraesCS2D02G212000	0.360036	0.337457	0.302507	Central
0	TraesCS2A02G203900	TraesCS2B02G231500	TraesCS2D02G211800	0.391784	0.166602	0.441615	B.suppressed
0	TraesCS2A02G204200	TraesCS2B02G231600	TraesCS2D02G211700	0.294281	0.219862	0.485857	Central
0	TraesCS2A02G204300	TraesCS2B02G231800	TraesCS2D02G211600	0.332129	0.295446	0.372425	Central
0	TraesCS2A02G204400	TraesCS2B02G231900	TraesCS2D02G211500	0.418732	0.306134	0.275134	Central
0	TraesCS2A02G204500	TraesCS2B02G232000	TraesCS2D02G211400	0.872141	0	0.127859	A.dominant
0	TraesCS2A02G204600	TraesCS2B02G232100	TraesCS2D02G211300	0.430058	0.313186	0.256756	Central
0	TraesCS2A02G204700	TraesCS2B02G232300	TraesCS2D02G211200	0.503028	0.308535	0.188436	Central
0	TraesCS2A02G204900	TraesCS2B02G232400	TraesCS2D02G211100	0.249404	0.19429	0.556306	Central
0	TraesCS2A02G205100	TraesCS2B02G232500	TraesCS2D02G211000	0.32877	0.111103	0.560127	B.suppressed
0	TraesCS2A02G205200	TraesCS2B02G232600	TraesCS2D02G210900	0.213251	0.209035	0.577714	Central
0	TraesCS2A02G205300	TraesCS2B02G232700	TraesCS2D02G210700	0.513641	0.127549	0.35881	B.suppressed
0	TraesCS2A02G205400	TraesCS2B02G232800	TraesCS2D02G210500	0.22172	0.388892	0.389388	Central
0	TraesCS2A02G205700	TraesCS2B02G233000	TraesCS2D02G210400	0.450597	0.428285	0.121119	D.suppressed
0	TraesCS2A02G206000	TraesCS2B02G233200	TraesCS2D02G210100	0.20104	0.401023	0.397937	Central
0	TraesCS2A02G206100	TraesCS2B02G233300	TraesCS2D02G210000	0.447775	0.32037	0.231855	Central
0	TraesCS2A02G206300	TraesCS2B02G233600	TraesCS2D02G209700	0.316137	0.440165	0.243698	Central
0	TraesCS2A02G206600	TraesCS2B02G233800	TraesCS2D02G209300	0.103332	0.290134	0.606534	A.suppressed
0	TraesCS2A02G206700	TraesCS2B02G233900	TraesCS2D02G209200	0.192394	0.573287	0.23432	Central
0	TraesCS2A02G206800	TraesCS2B02G234000	TraesCS2D02G209100	0.280988	0.637192	0.0818199	D.suppressed
0	TraesCS2A02G207000	TraesCS2B02G234100	TraesCS2D02G209000	0.41635	0.286456	0.297194	Central
0	TraesCS2A02G208200	TraesCS2B02G234700	TraesCS2D02G214900	0.287244	0.439364	0.273392	Central
0	TraesCS2A02G208300	TraesCS2B02G234800	TraesCS2D02G215000	0.841566	0.158434	0	A.dominant
0	TraesCS2A02G208500	TraesCS2B02G234900	TraesCS2D02G215200	0.211786	0.292484	0.49573	Central
0	TraesCS2A02G209100	TraesCS2B02G235100	TraesCS2D02G215300	0.411349	0.312755	0.275896	Central
0	TraesCS2A02G209500	TraesCS2B02G235700	TraesCS2D02G216200	0.380131	0.265684	0.354185	Central
0	TraesCS2A02G209700	TraesCS2B02G235900	TraesCS2D02G216500	0	0.36018	0.63982	A.suppressed
0	TraesCS2A02G210400	TraesCS2B02G236500	TraesCS2D02G217100	0.226703	0.40721	0.366087	Central
0	TraesCS2A02G211100	TraesCS2B02G236700	TraesCS2D02G217300	0.374736	0.22594	0.399324	Central
0	TraesCS2A02G211200	TraesCS2B02G236800	TraesCS2D02G217400	0.301568	0.285627	0.412805	Central
0	TraesCS2A02G211300	TraesCS2B02G236900	TraesCS2D02G217500	0	0.39041	0.60959	A.suppressed
0	TraesCS2A02G212000	TraesCS2B02G237100	TraesCS2D02G217900	0.285688	0.197721	0.516592	Central
0	TraesCS2A02G212100	TraesCS2B02G237200	TraesCS2D02G218000	0.337139	0.298834	0.364027	Central
0	TraesCS2A02G212300	TraesCS2B02G237500	TraesCS2D02G218200	0.254314	0.328107	0.417579	Central
0	TraesCS2A02G213000	TraesCS2B02G237900	TraesCS2D02G218800	0.171465	0.2683	0.560235	Central
0	TraesCS2A02G213200	TraesCS2B02G238000	TraesCS2D02G219100	0.376299	0.319427	0.304274	Central
0	TraesCS2A02G213600	TraesCS2B02G238500	TraesCS2D02G219500	0.608632	0.194029	0.197339	Central
0	TraesCS2A02G213700	TraesCS2B02G238600	TraesCS2D02G219600	0.168311	0.411308	0.420381	Central
0	TraesCS2A02G213900	TraesCS2B02G238900	TraesCS2D02G219700	0.295625	0.343043	0.361332	Central
0	TraesCS2A02G214200	TraesCS2B02G239200	TraesCS2D02G220000	0.306543	0.242974	0.450482	Central
0	TraesCS2A02G214300	TraesCS2B02G239300	TraesCS2D02G220100	0.507281	0.223207	0.269512	Central
0	TraesCS2A02G214400	TraesCS2B02G239400	TraesCS2D02G220200	0.257135	0.628793	0.114072	D.suppressed
0	TraesCS2A02G214700	TraesCS2B02G239700	TraesCS2D02G220500	0.312531	0.33934	0.348129	Central
0	TraesCS2A02G214900	TraesCS2B02G239900	TraesCS2D02G220700	0.177145	0.398793	0.424062	Central
0	TraesCS2A02G215600	TraesCS2B02G240600	TraesCS2D02G221200	0.36677	0.228125	0.405105	Central
0	TraesCS2A02G215700	TraesCS2B02G240700	TraesCS2D02G221300	0.296454	0.263585	0.439961	Central
0	TraesCS2A02G215800	TraesCS2B02G240800	TraesCS2D02G221400	0	0	1	D.dominant
0	TraesCS2A02G216000	TraesCS2B02G241000	TraesCS2D02G221600	0.612418	0.296835	0.0907471	D.suppressed
0	TraesCS2A02G216100	TraesCS2B02G241100	TraesCS2D02G221700	0.316573	0.371352	0.312075	Central
0	TraesCS2A02G216500	TraesCS2B02G241800	TraesCS2D02G222300	0.480373	0.0482194	0.471408	B.suppressed
0	TraesCS2A02G218200	TraesCS2B02G243600	TraesCS2D02G225200	0.463804	0.29242	0.243776	Central
0	TraesCS2A02G218300	TraesCS2B02G243700	TraesCS2D02G225100	0.164998	0.511133	0.32387	A.suppressed
0	TraesCS2A02G218500	TraesCS2B02G243900	TraesCS2D02G224900	0.378737	0.154121	0.467142	B.suppressed
0	TraesCS2A02G218600	TraesCS2B02G244000	TraesCS2D02G224800	0.165092	0.280246	0.554661	A.suppressed
0	TraesCS2A02G218800	TraesCS2B02G244200	TraesCS2D02G224600	0.451697	0.141735	0.406568	B.suppressed
0	TraesCS2A02G218900	TraesCS2B02G244300	TraesCS2D02G224500	0.313207	0.279117	0.407677	Central
0	TraesCS2A02G219400	TraesCS2B02G245000	TraesCS2D02G225300	0.449156	0.215271	0.335573	Central
0	TraesCS2A02G219600	TraesCS2B02G245100	TraesCS2D02G225400	0	1	0	B.dominant
0	TraesCS2A02G220100	TraesCS2B02G245600	TraesCS2D02G225800	0.336909	0.261594	0.401497	Central
0	TraesCS2A02G220200	TraesCS2B02G245800	TraesCS2D02G225900	0.230534	0.468711	0.300755	Central
0	TraesCS2A02G220400	TraesCS2B02G245900	TraesCS2D02G226000	0.202473	0.731611	0.065916	B.dominant
0	TraesCS2A02G220600	TraesCS2B02G246100	TraesCS2D02G226300	0.279574	0.261653	0.458773	Central
0	TraesCS2A02G220900	TraesCS2B02G246500	TraesCS2D02G226600	0.30786	0.420734	0.271406	Central
0	TraesCS2A02G221100	TraesCS2B02G246800	TraesCS2D02G226800	0.307182	0.364645	0.328173	Central
0	TraesCS2A02G221200	TraesCS2B02G246900	TraesCS2D02G226900	0.384196	0.29735	0.318454	Central
0	TraesCS2A02G221800	TraesCS2B02G247200	TraesCS2D02G227700	0.524642	0.37872	0.096638	D.suppressed
0	TraesCS2A02G221900	TraesCS2B02G247400	TraesCS2D02G227900	0.28155	0.469942	0.248508	Central
0	TraesCS2A02G222000	TraesCS2B02G247500	TraesCS2D02G228000	0.145092	0.608096	0.246812	A.suppressed
0	TraesCS2A02G222200	TraesCS2B02G247600	TraesCS2D02G228100	0.0407518	0.69326	0.265988	A.suppressed
0	TraesCS2A02G222400	TraesCS2B02G247800	TraesCS2D02G228300	0.24424	0.75576	0	B.dominant
0	TraesCS2A02G222600	TraesCS2B02G248100	TraesCS2D02G228600	0.204946	0.490046	0.305007	Central
0	TraesCS2A02G223000	TraesCS2B02G248600	TraesCS2D02G229000	0.353308	0.269512	0.37718	Central
0	TraesCS2A02G223100	TraesCS2B02G248700	TraesCS2D02G229100	0.417657	0.214814	0.367529	Central
0	TraesCS2A02G223200	TraesCS2B02G248800	TraesCS2D02G229200	0.296071	0.302648	0.40128	Central
0	TraesCS2A02G223300	TraesCS2B02G273600	TraesCS2D02G229300	0.341681	0.1796	0.478718	Central
0	TraesCS2A02G223400	TraesCS2B02G273700	TraesCS2D02G229400	0.286246	0.439942	0.273812	Central
0	TraesCS2A02G223500	TraesCS2B02G273800	TraesCS2D02G229500	0.390989	0.322829	0.286182	Central
0	TraesCS2A02G223600	TraesCS2B02G273900	TraesCS2D02G229600	0.191099	0.364559	0.444342	Central
0	TraesCS2A02G223800	TraesCS2B02G274100	TraesCS2D02G229800	0.298834	0.297763	0.403403	Central
0	TraesCS2A02G224000	TraesCS2B02G274200	TraesCS2D02G229900	0.254335	0.572524	0.173142	Central
0	TraesCS2A02G224100	TraesCS2B02G274300	TraesCS2D02G230400	0.384524	0.394738	0.220738	Central
0	TraesCS2A02G224200	TraesCS2B02G274400	TraesCS2D02G230500	0.365478	0.267161	0.36736	Central
0	TraesCS2A02G224300	TraesCS2B02G274500	TraesCS2D02G230600	0.421586	0.352002	0.226412	Central
0	TraesCS2A02G224500	TraesCS2B02G274700	TraesCS2D02G230700	0.349997	0.294543	0.355459	Central
0	TraesCS2A02G224600	TraesCS2B02G274800	TraesCS2D02G230800	0.236514	0.3949	0.368586	Central
0	TraesCS2A02G224900	TraesCS2B02G274900	TraesCS2D02G230900	0.23492	0.39246	0.37262	Central
0	TraesCS2A02G225100	TraesCS2B02G275000	TraesCS2D02G231000	0.27331	0.541765	0.184925	Central
0	TraesCS2A02G225200	TraesCS2B02G275100	TraesCS2D02G231100	0.667824	0.196292	0.135884	D.suppressed
0	TraesCS2A02G225300	TraesCS2B02G248900	TraesCS2D02G231200	0.220995	0.400728	0.378277	Central
0	TraesCS2A02G225400	TraesCS2B02G249000	TraesCS2D02G231300	0.0733665	0.70955	0.217083	A.suppressed
0	TraesCS2A02G225600	TraesCS2B02G249100	TraesCS2D02G231500	0.52186	0.279708	0.198432	Central
0	TraesCS2A02G225900	TraesCS2B02G249200	TraesCS2D02G231600	0.115316	0.134059	0.750625	D.dominant
0	TraesCS2A02G226200	TraesCS2B02G249500	TraesCS2D02G231700	0.119545	0.773888	0.106567	B.dominant
0	TraesCS2A02G226300	TraesCS2B02G249600	TraesCS2D02G231800	0.339648	0.37777	0.282581	Central
0	TraesCS2A02G226700	TraesCS2B02G254400	TraesCS2D02G236700	0.486501	0.310303	0.203196	Central
0	TraesCS2A02G227000	TraesCS2B02G253900	TraesCS2D02G239600	0.215306	0.481943	0.302751	Central
0	TraesCS2A02G227100	TraesCS2B02G257000	TraesCS2D02G242500	0.104329	0.314479	0.581192	A.suppressed
0	TraesCS2A02G227200	TraesCS2B02G255700	TraesCS2D02G235100	0.369485	0.230491	0.400024	Central
0	TraesCS2A02G227400	TraesCS2B02G255300	TraesCS2D02G235300	0.255685	0.500093	0.244223	Central
0	TraesCS2A02G228000	TraesCS2B02G257200	TraesCS2D02G241300	0.344331	0.321368	0.334301	Central
0	TraesCS2A02G228300	TraesCS2B02G253600	TraesCS2D02G239100	0.329909	0.365173	0.304918	Central
0	TraesCS2A02G228600	TraesCS2B02G255100	TraesCS2D02G239800	0.424081	0.310575	0.265344	Central
0	TraesCS2A02G228800	TraesCS2B02G262700	TraesCS2D02G237800	0.18844	0.431809	0.37975	Central
0	TraesCS2A02G229100	TraesCS2B02G250500	TraesCS2D02G233300	0.331195	0.224239	0.444567	Central
0	TraesCS2A02G229300	TraesCS2B02G250700	TraesCS2D02G233100	0.436218	0.280798	0.282984	Central
0	TraesCS2A02G229400	TraesCS2B02G254000	TraesCS2D02G237300	0.219229	0.244937	0.535834	Central
0	TraesCS2A02G229500	TraesCS2B02G251200	TraesCS2D02G233400	0.506623	0.0906762	0.402701	B.suppressed
0	TraesCS2A02G229900	TraesCS2B02G251400	TraesCS2D02G233600	0.291976	0.359719	0.348305	Central
0	TraesCS2A02G230000	TraesCS2B02G251500	TraesCS2D02G233700	0.213586	0.418213	0.368201	Central
0	TraesCS2A02G230100	TraesCS2B02G251700	TraesCS2D02G233800	0.0379564	0.421025	0.541018	A.suppressed
0	TraesCS2A02G230700	TraesCS2B02G252200	TraesCS2D02G234100	0.346394	0.198505	0.455101	Central
0	TraesCS2A02G231000	TraesCS2B02G257100	TraesCS2D02G235600	0.415796	0.228543	0.355661	Central
0	TraesCS2A02G231500	TraesCS2B02G255900	TraesCS2D02G235900	0.151568	0.247479	0.600953	A.suppressed
0	TraesCS2A02G231900	TraesCS2B02G253500	TraesCS2D02G236800	0.251652	0.351246	0.397102	Central
0	TraesCS2A02G232200	TraesCS2B02G250800	TraesCS2D02G232900	0.347632	0.195041	0.457326	Central
0	TraesCS2A02G232900	TraesCS2B02G250400	TraesCS2D02G232600	0.363236	0.295918	0.340846	Central
0	TraesCS2A02G233000	TraesCS2B02G250300	TraesCS2D02G232500	0.385797	0.284444	0.32976	Central
0	TraesCS2A02G233100	TraesCS2B02G250100	TraesCS2D02G232400	0.357133	0.37227	0.270597	Central
0	TraesCS2A02G233300	TraesCS2B02G250000	TraesCS2D02G232300	0.28163	0.383547	0.334822	Central
0	TraesCS2A02G233400	TraesCS2B02G249900	TraesCS2D02G232200	0.414308	0.374902	0.210791	Central
0	TraesCS2A02G233700	TraesCS2B02G249700	TraesCS2D02G231900	0.218004	0.187101	0.594895	Central
0	TraesCS2A02G233800	TraesCS2B02G253700	TraesCS2D02G239200	0.339074	0.355623	0.305303	Central
0	TraesCS2A02G234200	TraesCS2B02G259100	TraesCS2D02G237400	0.411059	0.263072	0.325869	Central
0	TraesCS2A02G234400	TraesCS2B02G261700	TraesCS2D02G237700	0.249332	0.288557	0.462111	Central
0	TraesCS2A02G234700	TraesCS2B02G259500	TraesCS2D02G238300	0.27772	0.42859	0.29369	Central
0	TraesCS2A02G234800	TraesCS2B02G253300	TraesCS2D02G236400	0.523468	0.111754	0.364778	B.suppressed
0	TraesCS2A02G235400	TraesCS2B02G254700	TraesCS2D02G240000	0.102873	0.694795	0.202331	A.suppressed
0	TraesCS2A02G235700	TraesCS2B02G257600	TraesCS2D02G238100	0.380797	0.383418	0.235785	Central
0	TraesCS2A02G235900	TraesCS2B02G260800	TraesCS2D02G241800	0.446099	0.364683	0.189218	Central
0	TraesCS2A02G236300	TraesCS2B02G254900	TraesCS2D02G241400	0.303979	0.333321	0.3627	Central
0	TraesCS2A02G236600	TraesCS2B02G261200	TraesCS2D02G234600	0.240141	0.464195	0.295664	Central
0	TraesCS2A02G237000	TraesCS2B02G256800	TraesCS2D02G234500	0.377512	0.360598	0.26189	Central
0	TraesCS2A02G237300	TraesCS2B02G261900	TraesCS2D02G238800	0.374454	0.258505	0.367041	Central
0	TraesCS2A02G237400	TraesCS2B02G259400	TraesCS2D02G238900	0.246339	0.333526	0.420135	Central
0	TraesCS2A02G237600	TraesCS2B02G256700	TraesCS2D02G240200	0.339936	0.332686	0.327378	Central
0	TraesCS2A02G237700	TraesCS2B02G260600	TraesCS2D02G244700	0.270757	0.337099	0.392144	Central
0	TraesCS2A02G237800	TraesCS2B02G262200	TraesCS2D02G246900	0.29313	0.48741	0.21946	Central
0	TraesCS2A02G237900	TraesCS2B02G257400	TraesCS2D02G242200	0.428342	0.24002	0.331638	Central
0	TraesCS2A02G238000	TraesCS2B02G258600	TraesCS2D02G244100	0.694195	0.126369	0.179436	A.dominant
0	TraesCS2A02G238200	TraesCS2B02G258300	TraesCS2D02G245200	0.0955769	0.357316	0.547107	A.suppressed
0	TraesCS2A02G238400	TraesCS2B02G253100	TraesCS2D02G236500	0.466447	0.304032	0.22952	Central
0	TraesCS2A02G238700	TraesCS2B02G256600	TraesCS2D02G246600	0.25899	0.511186	0.229824	Central
0	TraesCS2A02G238900	TraesCS2B02G261000	TraesCS2D02G234800	0.50198	0.193727	0.304293	Central
0	TraesCS2A02G239000	TraesCS2B02G260900	TraesCS2D02G234700	0.383228	0.327719	0.289053	Central
0	TraesCS2A02G239200	TraesCS2B02G257300	TraesCS2D02G246100	0.334402	0.468968	0.196629	Central
0	TraesCS2A02G239500	TraesCS2B02G269700	TraesCS2D02G244500	0.491402	0.361918	0.14668	D.suppressed
0	TraesCS2A02G240000	TraesCS2B02G260300	TraesCS2D02G245500	0.256498	0.353442	0.39006	Central
0	TraesCS2A02G240200	TraesCS2B02G257800	TraesCS2D02G237900	0.304265	0.331726	0.364009	Central
0	TraesCS2A02G242500	TraesCS7B02G031700	TraesCS3D02G329500	0.323907	0.0971875	0.578905	B.suppressed
0	TraesCS2A02G242900	TraesCS7B02G204000	TraesCS7D02G299100	0.265376	0.260754	0.47387	Central
0	TraesCS2A02G243300	TraesCS2B02G258400	TraesCS2D02G245600	0.550737	0.145696	0.303567	B.suppressed
0	TraesCS2A02G243400	TraesCS2B02G270100	TraesCS2D02G248200	0.20478	0.253095	0.542125	Central
0	TraesCS2A02G243500	TraesCS2B02G270200	TraesCS2D02G248300	0.373277	0.345914	0.280809	Central
0	TraesCS2A02G244100	TraesCS2B02G263000	TraesCS2D02G242400	0.345014	0.348013	0.306973	Central
0	TraesCS2A02G244200	TraesCS2B02G258500	TraesCS2D02G246700	0.341815	0.344278	0.313907	Central
0	TraesCS2A02G245200	TraesCS2B02G253200	TraesCS2D02G242100	0.404267	0.28133	0.314403	Central
0	TraesCS2A02G245500	TraesCS2B02G258200	TraesCS2D02G244600	0.31933	0.250892	0.429778	Central
0	TraesCS2A02G245700	TraesCS2B02G269600	TraesCS2D02G236200	0.245226	0.325076	0.429699	Central
0	TraesCS2A02G245800	TraesCS2B02G259300	TraesCS2D02G245900	0.209133	0.541566	0.249301	Central
0	TraesCS2A02G246000	TraesCS2B02G252900	TraesCS2D02G245100	0.321691	0.12936	0.548949	B.suppressed
0	TraesCS2A02G246100	TraesCS2B02G270400	TraesCS2D02G248500	0.362176	0.388575	0.249249	Central
0	TraesCS2A02G246200	TraesCS2B02G270500	TraesCS2D02G248600	0.276943	0.259968	0.463089	Central
0	TraesCS2A02G246300	TraesCS2B02G270600	TraesCS2D02G248700	0.396645	0.491194	0.112161	D.suppressed
0	TraesCS2A02G246700	TraesCS2B02G263600	TraesCS2D02G249000	0.522773	0.163238	0.313989	B.suppressed
0	TraesCS2A02G246800	TraesCS2B02G263500	TraesCS2D02G249100	0.419471	0.333959	0.24657	Central
0	TraesCS2A02G246900	TraesCS2B02G263300	TraesCS2D02G249200	0.315097	0.26991	0.414993	Central
0	TraesCS2A02G248200	TraesCS2B02G269200	TraesCS2D02G249900	0.462329	0.277458	0.260214	Central
0	TraesCS2A02G248300	TraesCS2B02G268900	TraesCS2D02G250000	0.358245	0.397099	0.244656	Central
0	TraesCS2A02G248400	TraesCS2B02G268800	TraesCS2D02G250100	0.426208	0.349965	0.223827	Central
0	TraesCS2A02G248500	TraesCS2B02G268700	TraesCS2D02G250200	0.320037	0.378937	0.301026	Central
0	TraesCS2A02G248800	TraesCS2B02G263900	TraesCS2D02G250500	0.139582	0.255882	0.604536	A.suppressed
0	TraesCS2A02G249000	TraesCS2B02G263800	TraesCS2D02G250600	0.656339	0.23407	0.109591	D.suppressed
0	TraesCS2A02G249100	TraesCS2B02G266200	TraesCS2D02G250700	0.399535	0.372613	0.227852	Central
0	TraesCS2A02G249300	TraesCS2B02G266100	TraesCS2D02G250800	0.265498	0.508542	0.22596	Central
0	TraesCS2A02G249400	TraesCS2B02G271500	TraesCS2D02G250900	0.32107	0	0.67893	B.suppressed
0	TraesCS2A02G249600	TraesCS2B02G271300	TraesCS2D02G251000	0.720607	0.189037	0.0903553	A.dominant
0	TraesCS2A02G249800	TraesCS2B02G271100	TraesCS2D02G251200	0.433473	0.148694	0.417833	B.suppressed
0	TraesCS2A02G250200	TraesCS2B02G266400	TraesCS2D02G251400	0.356618	0.483166	0.160215	D.suppressed
0	TraesCS2A02G250800	TraesCS2B02G264100	TraesCS2D02G251800	0.0431417	0.348289	0.608569	A.suppressed
0	TraesCS2A02G250900	TraesCS2B02G264200	TraesCS2D02G251900	0.262333	0.417509	0.320158	Central
0	TraesCS2A02G251000	TraesCS2B02G265700	TraesCS2D02G252000	0.0963088	0.187756	0.715935	D.dominant
0	TraesCS2A02G251100	TraesCS2B02G265800	TraesCS2D02G252100	0.61933	0.334239	0.0464316	D.suppressed
0	TraesCS2A02G251400	TraesCS2B02G265900	TraesCS2D02G252200	0.11893	0.525574	0.355496	A.suppressed
0	TraesCS2A02G251800	TraesCS2B02G271700	TraesCS2D02G252600	0.212076	0.465419	0.322505	Central
0	TraesCS2A02G251900	TraesCS2B02G271800	TraesCS2D02G252700	0.500518	0.121426	0.378056	B.suppressed
0	TraesCS2A02G252200	TraesCS2B02G272000	TraesCS2D02G252900	0.18319	0.218446	0.598364	Central
0	TraesCS2A02G252300	TraesCS2B02G272100	TraesCS2D02G253000	0.460092	0.498815	0.041093	D.suppressed
0	TraesCS2A02G252600	TraesCS2B02G272300	TraesCS2D02G253200	0	0.668388	0.331612	A.suppressed
0	TraesCS2A02G252700	TraesCS2B02G272400	TraesCS2D02G253300	0.555957	0.336436	0.107607	D.suppressed
0	TraesCS2A02G252900	TraesCS2B02G272600	TraesCS2D02G253500	0.788098	0.125128	0.0867743	A.dominant
0	TraesCS2A02G253000	TraesCS2B02G272700	TraesCS2D02G253600	0.264159	0.309053	0.426788	Central
0	TraesCS2A02G253200	TraesCS2B02G272800	TraesCS2D02G253800	0.326906	0.257098	0.415996	Central
0	TraesCS2A02G253500	TraesCS2B02G273100	TraesCS2D02G254000	0.43731	0.29908	0.26361	Central
0	TraesCS2A02G253700	TraesCS2B02G273300	TraesCS2D02G254200	0.40153	0.308435	0.290036	Central
0	TraesCS2A02G253800	TraesCS2B02G273400	TraesCS2D02G254300	0.339949	0.346943	0.313108	Central
0	TraesCS2A02G254100	TraesCS2B02G268000	TraesCS2D02G254500	0.106123	0.787207	0.10667	B.dominant
0	TraesCS2A02G254800	TraesCS2B02G267300	TraesCS2D02G255300	0.287099	0.36854	0.344361	Central
0	TraesCS2A02G255000	TraesCS2B02G267200	TraesCS2D02G255400	0.376753	0.286294	0.336952	Central
0	TraesCS2A02G255300	TraesCS2B02G266900	TraesCS2D02G255700	0.251828	0.500373	0.247799	Central
0	TraesCS2A02G255400	TraesCS2B02G287100	TraesCS2D02G267300	0.391477	0.183373	0.425149	Central
0	TraesCS2A02G255700	TraesCS2B02G286700	TraesCS2D02G267000	0.402276	0.376825	0.220899	Central
0	TraesCS2A02G255900	TraesCS2B02G286600	TraesCS2D02G266800	0.404291	0.32781	0.267899	Central
0	TraesCS2A02G256000	TraesCS2B02G286500	TraesCS2D02G266700	0.14042	0.142864	0.716716	D.dominant
0	TraesCS2A02G256200	TraesCS2B02G286300	TraesCS2D02G266500	0.0384095	0.437832	0.523759	A.suppressed
0	TraesCS2A02G256900	TraesCS2B02G285700	TraesCS2D02G265900	0.570594	0.259552	0.169854	Central
0	TraesCS2A02G257000	TraesCS2B02G285600	TraesCS2D02G265800	0.371284	0.293792	0.334923	Central
0	TraesCS2A02G257200	TraesCS2B02G285400	TraesCS2D02G265700	0.483217	0.313714	0.203069	Central
0	TraesCS2A02G257300	TraesCS2B02G285200	TraesCS2D02G265500	0.463644	0.287035	0.249321	Central
0	TraesCS2A02G258600	TraesCS2B02G284700	TraesCS2D02G264900	0.379592	0.347945	0.272463	Central
0	TraesCS2A02G258900	TraesCS2B02G284400	TraesCS2D02G264600	0.405516	0.355088	0.239395	Central
0	TraesCS2A02G259400	TraesCS2B02G282500	TraesCS2D02G264300	0.282492	0.283566	0.433942	Central
0	TraesCS2A02G259600	TraesCS2B02G282300	TraesCS2D02G263800	0.251325	0.298678	0.449997	Central
0	TraesCS2A02G260000	TraesCS2B02G281900	TraesCS2D02G263500	0.255292	0.451566	0.293142	Central
0	TraesCS2A02G260100	TraesCS2B02G281800	TraesCS2D02G263400	0.308674	0.265827	0.425498	Central
0	TraesCS2A02G260400	TraesCS2B02G281600	TraesCS2D02G263300	0.39276	0.27375	0.33349	Central
0	TraesCS2A02G260500	TraesCS2B02G281500	TraesCS2D02G263200	0.482332	0.214952	0.302716	Central
0	TraesCS2A02G260700	TraesCS2B02G281300	TraesCS2D02G263000	0.362498	0.359773	0.277729	Central
0	TraesCS2A02G261000	TraesCS2B02G281200	TraesCS2D02G262900	0.201738	0.603123	0.19514	Central
0	TraesCS2A02G261100	TraesCS2B02G281100	TraesCS2D02G262800	0.235878	0.338038	0.426084	Central
0	TraesCS2A02G261600	TraesCS2B02G280600	TraesCS2D02G262400	0.535417	0.368765	0.0958187	D.suppressed
0	TraesCS2A02G261700	TraesCS2B02G280500	TraesCS2D02G262300	0.427557	0.471328	0.101115	D.suppressed
0	TraesCS2A02G261800	TraesCS2B02G280400	TraesCS2D02G262200	0.096089	0.715786	0.188125	B.dominant
0	TraesCS2A02G262000	TraesCS2B02G280200	TraesCS2D02G262000	0.334907	0.408554	0.256538	Central
0	TraesCS2A02G262100	TraesCS2B02G280100	TraesCS2D02G261900	0.276454	0.488395	0.235151	Central
0	TraesCS2A02G262200	TraesCS2B02G280000	TraesCS2D02G261800	0.310266	0.308174	0.381561	Central
0	TraesCS2A02G262400	TraesCS2B02G279700	TraesCS2D02G261600	0.00865016	0.504686	0.486664	A.suppressed
0	TraesCS2A02G262500	TraesCS2B02G279600	TraesCS2D02G261500	0.508579	0.225222	0.266199	Central
0	TraesCS2A02G262600	TraesCS2B02G279500	TraesCS2D02G261400	0.359808	0.334472	0.30572	Central
0	TraesCS2A02G262700	TraesCS2B02G279400	TraesCS2D02G261300	0.246084	0.408569	0.345347	Central
0	TraesCS2A02G263200	TraesCS2B02G279000	TraesCS2D02G260800	0.205403	0.545524	0.249073	Central
0	TraesCS2A02G263300	TraesCS2B02G278800	TraesCS2D02G260700	0.283489	0.391372	0.325139	Central
0	TraesCS2A02G264000	TraesCS2B02G278200	TraesCS2D02G260000	0.401181	0.598819	0	D.suppressed
0	TraesCS2A02G264300	TraesCS2B02G277800	TraesCS2D02G259600	0.462512	0.205004	0.332484	Central
0	TraesCS2A02G264500	TraesCS2B02G277600	TraesCS2D02G259400	0.0207371	0	0.979263	D.dominant
0	TraesCS2A02G264800	TraesCS2B02G277300	TraesCS2D02G259200	0.401539	0.240461	0.358	Central
0	TraesCS2A02G264900	TraesCS2B02G277200	TraesCS2D02G259100	0.515371	0.403727	0.0809021	D.suppressed
0	TraesCS2A02G266200	TraesCS2B02G275900	TraesCS2D02G257600	0.0746701	0.279414	0.645915	A.suppressed
0	TraesCS2A02G266500	TraesCS2B02G275800	TraesCS2D02G257500	0.362093	0.185978	0.451929	Central
0	TraesCS2A02G266700	TraesCS2B02G275700	TraesCS2D02G257400	0.266829	0.466575	0.266597	Central
0	TraesCS2A02G266900	TraesCS2B02G275500	TraesCS2D02G257100	0.221874	0.302591	0.475535	Central
0	TraesCS2A02G267100	TraesCS2B02G275200	TraesCS2D02G257000	0.105345	0.454231	0.440423	A.suppressed
0	TraesCS2A02G267300	TraesCS2B02G275400	TraesCS2D02G256800	0.399218	0.458009	0.142773	D.suppressed
0	TraesCS2A02G267400	TraesCS2B02G268200	TraesCS2D02G256400	0.845657	0	0.154343	A.dominant
0	TraesCS2A02G268300	TraesCS2B02G266700	TraesCS2D02G255900	0.130748	0.205988	0.663264	A.suppressed
0	TraesCS2A02G268600	TraesCS2B02G287400	TraesCS2D02G267600	0.31015	0.283395	0.406455	Central
0	TraesCS2A02G268800	TraesCS2B02G287600	TraesCS2D02G267800	0.080277	0.170375	0.749348	D.dominant
0	TraesCS2A02G269000	TraesCS2B02G287800	TraesCS2D02G268000	0.450524	0.284206	0.26527	Central
0	TraesCS2A02G269100	TraesCS2B02G287900	TraesCS2D02G268100	0.363887	0.305337	0.330776	Central
0	TraesCS2A02G269400	TraesCS2B02G288100	TraesCS2D02G268400	0.675017	0	0.324983	B.suppressed
0	TraesCS2A02G270000	TraesCS2B02G288700	TraesCS2D02G269000	0.644705	0.160747	0.194547	B.suppressed
0	TraesCS2A02G270100	TraesCS2B02G288800	TraesCS2D02G269100	0.441455	0.477516	0.0810287	D.suppressed
0	TraesCS2A02G270200	TraesCS2B02G289000	TraesCS2D02G269200	0.206534	0.260481	0.532984	Central
0	TraesCS2A02G270300	TraesCS2B02G289100	TraesCS2D02G269400	0.309849	0.486054	0.204097	Central
0	TraesCS2A02G270500	TraesCS2B02G289300	TraesCS2D02G269600	0.278412	0.386754	0.334834	Central
0	TraesCS2A02G270600	TraesCS2B02G289400	TraesCS2D02G269700	0.289202	0.250814	0.459984	Central
0	TraesCS2A02G270700	TraesCS2B02G289500	TraesCS2D02G269800	0.257957	0.334795	0.407248	Central
0	TraesCS2A02G271300	TraesCS2B02G289800	TraesCS2D02G270100	0.357117	0.278392	0.364491	Central
0	TraesCS2A02G271700	TraesCS2B02G289900	TraesCS2D02G270300	0.102017	0.378839	0.519144	A.suppressed
0	TraesCS2A02G272000	TraesCS2B02G290200	TraesCS2D02G271300	0.347093	0.497127	0.15578	D.suppressed
0	TraesCS2A02G272200	TraesCS2B02G290400	TraesCS2D02G271500	0.371481	0.253262	0.375257	Central
0	TraesCS2A02G272400	TraesCS2B02G290500	TraesCS2D02G271600	0.297823	0.499122	0.203055	Central
0	TraesCS2A02G272500	TraesCS2B02G290700	TraesCS2D02G271800	0.256262	0.743738	0	D.suppressed
0	TraesCS2A02G272600	TraesCS2B02G290800	TraesCS2D02G271900	0.402163	0.295215	0.302622	Central
0	TraesCS2A02G272700	TraesCS2B02G290900	TraesCS2D02G272000	0.404219	0.333124	0.262656	Central
0	TraesCS2A02G272800	TraesCS2B02G291000	TraesCS2D02G272100	0.365696	0.286774	0.34753	Central
0	TraesCS2A02G273000	TraesCS2B02G291200	TraesCS2D02G272300	0.327128	0.482262	0.190611	Central
0	TraesCS2A02G273300	TraesCS2B02G291300	TraesCS2D02G272500	0.38873	0.257802	0.353468	Central
0	TraesCS2A02G273600	TraesCS2B02G291400	TraesCS2D02G272600	0.521607	0.281211	0.197182	Central
0	TraesCS2A02G274100	TraesCS2B02G291800	TraesCS2D02G273100	0.50465	0.179971	0.315379	Central
0	TraesCS2A02G274200	TraesCS2B02G292400	TraesCS2D02G274000	0.202127	0.451989	0.345885	Central
0	TraesCS2A02G274900	TraesCS2B02G292000	TraesCS2D02G273300	0.338428	0.333597	0.327974	Central
0	TraesCS2A02G275000	TraesCS2B02G291900	TraesCS2D02G273200	0.141239	0.29745	0.561311	A.suppressed
0	TraesCS2A02G275100	TraesCS2B02G292500	TraesCS2D02G274100	0.421595	0.196047	0.382358	Central
0	TraesCS2A02G275200	TraesCS2B02G292800	TraesCS2D02G274200	0.660524	0.099048	0.240427	B.suppressed
0	TraesCS2A02G275600	TraesCS2B02G293300	TraesCS2D02G274600	0.610101	0.158006	0.231893	B.suppressed
0	TraesCS2A02G275700	TraesCS2B02G293400	TraesCS2D02G274700	0.328384	0.417611	0.254005	Central
0	TraesCS2A02G275800	TraesCS2B02G293500	TraesCS2D02G274800	0.425049	0.332433	0.242518	Central
0	TraesCS2A02G275900	TraesCS2B02G293600	TraesCS2D02G274900	0.0878942	0.781646	0.13046	B.dominant
0	TraesCS2A02G276000	TraesCS2B02G293700	TraesCS2D02G275000	0.658021	0.0119728	0.330007	B.suppressed
0	TraesCS2A02G276100	TraesCS2B02G293800	TraesCS2D02G275100	0.308715	0.378782	0.312503	Central
0	TraesCS2A02G276200	TraesCS2B02G293900	TraesCS2D02G275200	0.413372	0.260658	0.32597	Central
0	TraesCS2A02G276300	TraesCS2B02G294000	TraesCS2D02G275300	0.153148	0.470619	0.376233	A.suppressed
0	TraesCS2A02G276400	TraesCS2B02G294100	TraesCS2D02G275400	0.537061	0.316122	0.146817	D.suppressed
0	TraesCS2A02G276800	TraesCS2B02G294800	TraesCS2D02G276300	0.293512	0.283641	0.422846	Central
0	TraesCS2A02G276900	TraesCS2B02G294700	TraesCS2D02G276200	0.1885	0.557109	0.25439	Central
0	TraesCS2A02G277000	TraesCS2B02G294600	TraesCS2D02G276100	0.242238	0.198203	0.559559	Central
0	TraesCS2A02G277100	TraesCS2B02G294500	TraesCS2D02G276000	0.167913	0.685893	0.146194	B.dominant
0	TraesCS2A02G277900	TraesCS2B02G295300	TraesCS2D02G276900	0.404498	0.260232	0.33527	Central
0	TraesCS2A02G278000	TraesCS2B02G295400	TraesCS2D02G277000	0.241935	0.433467	0.324599	Central
0	TraesCS2A02G278400	TraesCS2B02G296000	TraesCS2D02G277400	0.634114	0.263939	0.101946	D.suppressed
0	TraesCS2A02G278500	TraesCS2B02G296100	TraesCS2D02G277600	0.576338	0.272004	0.151658	D.suppressed
0	TraesCS2A02G278600	TraesCS2B02G296200	TraesCS2D02G277700	0.28178	0.363076	0.355144	Central
0	TraesCS2A02G278700	TraesCS2B02G296400	TraesCS2D02G277900	0.343096	0.345201	0.311703	Central
0	TraesCS2A02G278800	TraesCS2B02G296300	TraesCS2D02G277800	0.152731	0.714451	0.132818	B.dominant
0	TraesCS2A02G278900	TraesCS2B02G296500	TraesCS2D02G278000	0.458364	0.243366	0.298271	Central
0	TraesCS2A02G279200	TraesCS2B02G296700	TraesCS2D02G278200	0.363923	0.358776	0.277301	Central
0	TraesCS2A02G279300	TraesCS2B02G296800	TraesCS2D02G278300	0.150285	0.31605	0.533665	A.suppressed
0	TraesCS2A02G279800	TraesCS2B02G297000	TraesCS2D02G278800	0.279479	0.32236	0.398161	Central
0	TraesCS2A02G279900	TraesCS2B02G296900	TraesCS2D02G278900	0.511379	0.219912	0.268709	Central
0	TraesCS2A02G280000	TraesCS2B02G297500	TraesCS2D02G279000	0.347801	0.29179	0.360408	Central
0	TraesCS2A02G280100	TraesCS2B02G297600	TraesCS2D02G279100	0.458936	0.258686	0.282378	Central
0	TraesCS2A02G280400	TraesCS2B02G297700	TraesCS2D02G279200	0.435128	0.188228	0.376644	Central
0	TraesCS2A02G280700	TraesCS2B02G298000	TraesCS2D02G279500	0.3472	0.301953	0.350847	Central
0	TraesCS2A02G280800	TraesCS2B02G298200	TraesCS2D02G279600	0.264698	0.233771	0.501532	Central
0	TraesCS2A02G281000	TraesCS2B02G298400	TraesCS2D02G279900	0.36289	0.360456	0.276654	Central
0	TraesCS2A02G281100	TraesCS2B02G298500	TraesCS2D02G280000	0.263187	0.227799	0.509015	Central
0	TraesCS2A02G281200	TraesCS2B02G298600	TraesCS2D02G280100	0.213605	0.522928	0.263467	Central
0	TraesCS2A02G281400	TraesCS2B02G298700	TraesCS2D02G280200	0.293753	0.436754	0.269493	Central
0	TraesCS2A02G281500	TraesCS2B02G298800	TraesCS2D02G280300	0.381357	0.310184	0.30846	Central
0	TraesCS2A02G281600	TraesCS2B02G298900	TraesCS2D02G280500	0.570563	0.222058	0.207378	Central
0	TraesCS2A02G281700	TraesCS2B02G299000	TraesCS2D02G280600	0.0901341	0.407267	0.502599	A.suppressed
0	TraesCS2A02G282100	TraesCS2B02G299300	TraesCS2D02G280900	0.332246	0.357299	0.310455	Central
0	TraesCS2A02G282200	TraesCS2B02G299400	TraesCS2D02G281000	0.236611	0.0757878	0.687602	B.suppressed
0	TraesCS2A02G282300	TraesCS2B02G299700	TraesCS2D02G281100	0.275317	0.266235	0.458448	Central
0	TraesCS2A02G282400	TraesCS2B02G299800	TraesCS2D02G281200	0.310002	0.630743	0.0592547	D.suppressed
0	TraesCS2A02G282700	TraesCS2B02G300000	TraesCS2D02G281400	0.318978	0.424023	0.256998	Central
0	TraesCS2A02G282800	TraesCS2B02G300100	TraesCS2D02G281500	0.388743	0.300523	0.310734	Central
0	TraesCS2A02G283000	TraesCS2B02G300300	TraesCS2D02G281700	1	0	0	A.dominant
0	TraesCS2A02G283300	TraesCS2B02G300400	TraesCS2D02G282000	0.54993	0.149176	0.300893	B.suppressed
0	TraesCS2A02G283800	TraesCS2B02G300800	TraesCS2D02G282800	0.271591	0.359203	0.369206	Central
0	TraesCS2A02G283900	TraesCS2B02G300900	TraesCS2D02G282900	0.215704	0.464831	0.319464	Central
0	TraesCS2A02G284100	TraesCS2B02G301000	TraesCS2D02G283000	0.162273	0.837727	0	B.dominant
0	TraesCS2A02G284200	TraesCS2B02G301100	TraesCS2D02G283100	0.413282	0.0935115	0.493207	B.suppressed
0	TraesCS2A02G284300	TraesCS2B02G301300	TraesCS2D02G283200	0.279858	0.429056	0.291086	Central
0	TraesCS2A02G284400	TraesCS2B02G301400	TraesCS2D02G283300	0.297579	0.389044	0.313376	Central
0	TraesCS2A02G285200	TraesCS2B02G302300	TraesCS2D02G283800	0.526885	0.0365506	0.436564	B.suppressed
0	TraesCS2A02G285300	TraesCS2B02G302400	TraesCS2D02G284100	0.243674	0.171308	0.585018	Central
0	TraesCS2A02G285500	TraesCS2B02G302600	TraesCS2D02G284500	0.234472	0.446905	0.318622	Central
0	TraesCS2A02G285700	TraesCS2B02G302800	TraesCS2D02G284200	0.366112	0.282341	0.351547	Central
0	TraesCS2A02G286000	TraesCS2B02G303100	TraesCS2D02G284800	0.418312	0.295517	0.286171	Central
0	TraesCS2A02G286200	TraesCS2B02G302900	TraesCS2D02G285000	0.279494	0.230072	0.490434	Central
0	TraesCS2A02G286500	TraesCS2B02G303300	TraesCS2D02G285100	0.336085	0.419664	0.244251	Central
0	TraesCS2A02G286700	TraesCS2B02G303600	TraesCS2D02G285300	0.444133	0.319472	0.236395	Central
0	TraesCS2A02G286800	TraesCS2B02G303800	TraesCS2D02G285400	0.689358	0.0810664	0.229575	B.suppressed
0	TraesCS2A02G286900	TraesCS2B02G303900	TraesCS2D02G285500	0.437703	0.144986	0.417311	B.suppressed
0	TraesCS2A02G287300	TraesCS2B02G304200	TraesCS2D02G285800	0.227192	0.566462	0.206345	Central
0	TraesCS2A02G287500	TraesCS2B02G304300	TraesCS2D02G285900	0.309556	0.391102	0.299342	Central
0	TraesCS2A02G287600	TraesCS2B02G304400	TraesCS2D02G286000	0.17615	0.425231	0.398619	Central
0	TraesCS2A02G287800	TraesCS2B02G304500	TraesCS2D02G286100	0.334683	0.199215	0.466102	Central
0	TraesCS2A02G287900	TraesCS2B02G304600	TraesCS2D02G286200	0.338819	0.379438	0.281744	Central
0	TraesCS2A02G288000	TraesCS2B02G304800	TraesCS2D02G286300	0.0244728	0.224169	0.751358	D.dominant
0	TraesCS2A02G288100	TraesCS2B02G304900	TraesCS2D02G286400	0.207366	0.400204	0.39243	Central
0	TraesCS2A02G288200	TraesCS2B02G305000	TraesCS2D02G286500	0.340017	0.3345	0.325483	Central
0	TraesCS2A02G288300	TraesCS2B02G305100	TraesCS2D02G286600	0.307126	0.285513	0.407361	Central
0	TraesCS2A02G288600	TraesCS2B02G305400	TraesCS2D02G286800	0.418103	0.153188	0.428708	B.suppressed
0	TraesCS2A02G289200	TraesCS2B02G305800	TraesCS2D02G287200	0.34208	0.33149	0.32643	Central
0	TraesCS2A02G289300	TraesCS2B02G305900	TraesCS2D02G287300	0.182182	0.420784	0.397034	Central
0	TraesCS2A02G289600	TraesCS2B02G306200	TraesCS2D02G287600	0.0923357	0.229749	0.677915	A.suppressed
0	TraesCS2A02G289700	TraesCS2B02G306300	TraesCS2D02G287700	0.139886	0.589152	0.270962	A.suppressed
0	TraesCS2A02G289800	TraesCS2B02G306400	TraesCS2D02G287800	0.193688	0.423545	0.382766	Central
0	TraesCS2A02G290000	TraesCS2B02G306500	TraesCS2D02G287900	0.322111	0.167078	0.510812	Central
0	TraesCS2A02G290100	TraesCS2B02G306600	TraesCS2D02G288000	0.525014	0.319527	0.155458	D.suppressed
0	TraesCS2A02G290300	TraesCS2B02G306800	TraesCS2D02G288200	0.386933	0.354605	0.258463	Central
0	TraesCS2A02G290500	TraesCS2B02G307000	TraesCS2D02G288400	0.112223	0.371526	0.516251	A.suppressed
0	TraesCS2A02G290900	TraesCS2B02G307300	TraesCS2D02G288800	0.343982	0.295135	0.360882	Central
0	TraesCS2A02G291000	TraesCS2B02G307400	TraesCS2D02G288900	0.309999	0.386558	0.303443	Central
0	TraesCS2A02G291100	TraesCS2B02G307500	TraesCS2D02G289100	0.287334	0.282847	0.42982	Central
0	TraesCS2A02G291200	TraesCS2B02G307600	TraesCS2D02G289200	0.390425	0.22955	0.380025	Central
0	TraesCS2A02G291400	TraesCS2B02G307900	TraesCS2D02G289400	0.464241	0.329201	0.206559	Central
0	TraesCS2A02G291500	TraesCS2B02G308000	TraesCS2D02G289500	0.235357	0.548585	0.216058	Central
0	TraesCS2A02G291600	TraesCS2B02G308100	TraesCS2D02G289600	0.145849	0.396633	0.457518	A.suppressed
0	TraesCS2A02G291700	TraesCS2B02G308200	TraesCS2D02G289700	0.354654	0.288915	0.356431	Central
0	TraesCS2A02G291800	TraesCS2B02G308300	TraesCS2D02G289800	0.536545	0.0264594	0.436996	B.suppressed
0	TraesCS2A02G291900	TraesCS2B02G308400	TraesCS2D02G289900	0.744224	0.177836	0.0779394	A.dominant
0	TraesCS2A02G292100	TraesCS2B02G308600	TraesCS2D02G290100	0.24159	0.576382	0.182028	Central
0	TraesCS2A02G292300	TraesCS2B02G308700	TraesCS2D02G290200	0.194529	0.126771	0.6787	B.suppressed
0	TraesCS2A02G292600	TraesCS2B02G309000	TraesCS2D02G290400	0.250987	0.574996	0.174017	Central
0	TraesCS2A02G292800	TraesCS2B02G309900	TraesCS2D02G291200	0.377986	0.286149	0.335865	Central
0	TraesCS2A02G292900	TraesCS2B02G309800	TraesCS2D02G291100	0.276551	0.37608	0.347368	Central
0	TraesCS2A02G293200	TraesCS2B02G309700	TraesCS2D02G291000	0.329408	0.366043	0.304549	Central
0	TraesCS2A02G293300	TraesCS2B02G309600	TraesCS2D02G290900	0.374311	0.211017	0.414671	Central
0	TraesCS2A02G293400	TraesCS2B02G309500	TraesCS2D02G290800	0.220038	0.357707	0.422254	Central
0	TraesCS2A02G293500	TraesCS2B02G309400	TraesCS2D02G290700	0.25843	0.390674	0.350896	Central
0	TraesCS2A02G293700	TraesCS2B02G310000	TraesCS2D02G291300	0.262587	0.348443	0.38897	Central
0	TraesCS2A02G293900	TraesCS2B02G310200	TraesCS2D02G291500	0.331915	0.374971	0.293115	Central
0	TraesCS2A02G294000	TraesCS2B02G310300	TraesCS2D02G291600	0.376134	0.310137	0.313729	Central
0	TraesCS2A02G294200	TraesCS2B02G310500	TraesCS2D02G291800	0.552361	0.447639	0	D.suppressed
0	TraesCS2A02G294400	TraesCS2B02G310800	TraesCS2D02G292100	0.357935	0.398336	0.243729	Central
0	TraesCS2A02G294500	TraesCS2B02G310900	TraesCS2D02G292200	0.207434	0.389906	0.40266	Central
0	TraesCS2A02G294600	TraesCS2B02G311000	TraesCS2D02G292300	0.0366529	0.596212	0.367135	A.suppressed
0	TraesCS2A02G294700	TraesCS2B02G311200	TraesCS2D02G292500	0.177756	0.689198	0.133046	B.dominant
0	TraesCS2A02G294900	TraesCS2B02G311400	TraesCS2D02G292700	0.285526	0.455224	0.259251	Central
0	TraesCS2A02G295000	TraesCS2B02G311500	TraesCS2D02G292800	0.265583	0.248928	0.485489	Central
0	TraesCS2A02G295100	TraesCS2B02G311600	TraesCS2D02G292900	0.386163	0.386976	0.226861	Central
0	TraesCS2A02G295200	TraesCS2B02G311700	TraesCS2D02G293000	0.589337	0.0829609	0.327702	B.suppressed
0	TraesCS2A02G295700	TraesCS2B02G312200	TraesCS2D02G293600	0.23268	0.36015	0.407171	Central
0	TraesCS2A02G295800	TraesCS2B02G312100	TraesCS2D02G293700	0.424914	0.253894	0.321192	Central
0	TraesCS2A02G295900	TraesCS2B02G312300	TraesCS2D02G293800	0.217277	0.285342	0.497381	Central
0	TraesCS2A02G296000	TraesCS2B02G312400	TraesCS2D02G293900	0.225462	0.323498	0.451039	Central
0	TraesCS2A02G296100	TraesCS2B02G312500	TraesCS2D02G294000	0.288793	0.330765	0.380442	Central
0	TraesCS2A02G296500	TraesCS2B02G312700	TraesCS2D02G294400	0.58431	0.0995709	0.316119	B.suppressed
0	TraesCS2A02G296700	TraesCS2B02G312900	TraesCS2D02G294600	0.425328	0.417308	0.157364	D.suppressed
0	TraesCS2A02G296800	TraesCS2B02G313000	TraesCS2D02G294700	0.305678	0.435584	0.258738	Central
0	TraesCS2A02G297300	TraesCS2B02G313500	TraesCS2D02G295200	0.113061	0.466035	0.420904	A.suppressed
0	TraesCS2A02G297400	TraesCS2B02G313600	TraesCS2D02G295300	0.209194	0.362033	0.428773	Central
0	TraesCS2A02G297500	TraesCS2B02G313700	TraesCS2D02G295500	0.340406	0.364673	0.294921	Central
0	TraesCS2A02G297600	TraesCS2B02G313800	TraesCS2D02G295600	0.579968	0	0.420032	B.suppressed
0	TraesCS2A02G297700	TraesCS2B02G313900	TraesCS2D02G295700	0.441666	0.355789	0.202545	Central
0	TraesCS2A02G298100	TraesCS2B02G314600	TraesCS2D02G296200	0.405936	0.548254	0.0458106	D.suppressed
0	TraesCS2A02G298200	TraesCS2B02G314700	TraesCS2D02G296300	0.337601	0.306023	0.356376	Central
0	TraesCS2A02G298600	TraesCS2B02G315100	TraesCS2D02G296700	0.479872	0.156904	0.363224	B.suppressed
0	TraesCS2A02G299800	TraesCS2B02G316300	TraesCS2D02G297900	0.395842	0.281232	0.322926	Central
0	TraesCS2A02G300100	TraesCS2B02G316400	TraesCS2D02G298000	0.337184	0.409055	0.253761	Central
0	TraesCS2A02G300200	TraesCS2B02G316500	TraesCS2D02G298100	0.45612	0.30196	0.24192	Central
0	TraesCS2A02G301000	TraesCS2B02G317200	TraesCS2D02G299700	0.202471	0.372642	0.424887	Central
0	TraesCS2A02G301100	TraesCS2B02G317300	TraesCS2D02G299800	0.246479	0.33046	0.423061	Central
0	TraesCS2A02G301300	TraesCS2B02G317400	TraesCS2D02G299900	0.288988	0.280029	0.430983	Central
0	TraesCS2A02G301400	TraesCS2B02G317500	TraesCS2D02G300000	0.12929	0.764246	0.106464	B.dominant
0	TraesCS2A02G302000	TraesCS2B02G317800	TraesCS2D02G300500	0.531491	0.280341	0.188167	Central
0	TraesCS2A02G302100	TraesCS2B02G317900	TraesCS2D02G300800	0.189136	0.432577	0.378287	Central
0	TraesCS2A02G302200	TraesCS2B02G318000	TraesCS2D02G300900	0.369824	0.350642	0.279534	Central
0	TraesCS2A02G302400	TraesCS2B02G318300	TraesCS2D02G301100	0.268023	0.266241	0.465737	Central
0	TraesCS2A02G302500	TraesCS2B02G318400	TraesCS2D02G301200	0.362442	0.233441	0.404117	Central
0	TraesCS2A02G302800	TraesCS2B02G319500	TraesCS2D02G301500	0.549197	0.286366	0.164437	D.suppressed
0	TraesCS2A02G302900	TraesCS2B02G319600	TraesCS2D02G301600	0.373616	0.319736	0.306649	Central
0	TraesCS2A02G303100	TraesCS2B02G319700	TraesCS2D02G301700	0.378978	0	0.621022	B.suppressed
0	TraesCS2A02G303300	TraesCS2B02G319800	TraesCS2D02G301900	0.312851	0.377346	0.309803	Central
0	TraesCS2A02G303500	TraesCS2B02G320100	TraesCS2D02G302000	0.204618	0.402555	0.392827	Central
0	TraesCS2A02G303800	TraesCS2B02G320400	TraesCS2D02G302300	0.375331	0.504078	0.120592	D.suppressed
0	TraesCS2A02G303900	TraesCS2B02G320500	TraesCS2D02G302500	0.26279	0.333018	0.404191	Central
0	TraesCS2A02G304000	TraesCS2B02G320700	TraesCS2D02G302600	0.335737	0.138344	0.525919	B.suppressed
0	TraesCS2A02G304100	TraesCS2B02G320800	TraesCS2D02G302700	0.40875	0.388476	0.202774	Central
0	TraesCS2A02G304300	TraesCS2B02G321000	TraesCS2D02G302900	0.300749	0.442385	0.256865	Central
0	TraesCS2A02G304600	TraesCS2B02G321300	TraesCS2D02G303200	0.22386	0.627213	0.148928	D.suppressed
0	TraesCS2A02G304700	TraesCS2B02G321400	TraesCS2D02G303300	0.662464	0.337536	0	D.suppressed
0	TraesCS2A02G304800	TraesCS2B02G321500	TraesCS2D02G303400	0.277392	0.375361	0.347247	Central
0	TraesCS2A02G304900	TraesCS2B02G321700	TraesCS2D02G303500	0.33756	0.341832	0.320608	Central
0	TraesCS2A02G305200	TraesCS2B02G322000	TraesCS2D02G303700	0.200947	0.352729	0.446324	Central
0	TraesCS2A02G305500	TraesCS2B02G322300	TraesCS2D02G304000	0.276726	0.1912	0.532074	Central
0	TraesCS2A02G305600	TraesCS2B02G322400	TraesCS2D02G304100	0.0156232	0.408486	0.575891	A.suppressed
0	TraesCS2A02G305800	TraesCS2B02G322500	TraesCS2D02G304200	0.402543	0.377383	0.220074	Central
0	TraesCS2A02G305900	TraesCS2B02G322600	TraesCS2D02G304300	0.403298	0.357581	0.239121	Central
0	TraesCS2A02G306100	TraesCS2B02G322800	TraesCS2D02G304500	0.195668	0.298589	0.505742	Central
0	TraesCS2A02G306200	TraesCS2B02G322900	TraesCS2D02G304600	0.460271	0.220492	0.319237	Central
0	TraesCS2A02G306300	TraesCS2B02G323000	TraesCS2D02G304700	0.562607	0.145982	0.291411	B.suppressed
0	TraesCS2A02G306600	TraesCS2B02G323300	TraesCS2D02G305100	0.408889	0.342085	0.249026	Central
0	TraesCS2A02G306700	TraesCS2B02G323400	TraesCS2D02G305200	0.223879	0.681829	0.0942927	D.suppressed
0	TraesCS2A02G307100	TraesCS2B02G323700	TraesCS2D02G305500	0.252744	0.378176	0.36908	Central
0	TraesCS2A02G307300	TraesCS2B02G323800	TraesCS2D02G305600	0.678053	0.221986	0.099961	D.suppressed
0	TraesCS2A02G307500	TraesCS2B02G324100	TraesCS2D02G305900	0.619598	0.1914	0.189002	Central
0	TraesCS2A02G307700	TraesCS2B02G324300	TraesCS2D02G306100	0.303823	0.328161	0.368016	Central
0	TraesCS2A02G307900	TraesCS2B02G324400	TraesCS2D02G306200	0.263272	0.250089	0.486639	Central
0	TraesCS2A02G308100	TraesCS2B02G324600	TraesCS2D02G306300	0	0.635328	0.364672	A.suppressed
0	TraesCS2A02G308200	TraesCS2B02G324700	TraesCS2D02G306400	0.370865	0.31451	0.314626	Central
0	TraesCS2A02G308300	TraesCS2B02G324800	TraesCS2D02G306600	0.279188	0.444056	0.276756	Central
0	TraesCS2A02G308600	TraesCS2B02G325100	TraesCS2D02G306800	0.260802	0.328028	0.411171	Central
0	TraesCS2A02G308800	TraesCS2B02G325600	TraesCS2D02G307000	0.373403	0.325533	0.301064	Central
0	TraesCS2A02G309100	TraesCS2B02G326200	TraesCS2D02G307400	0.370819	0.378647	0.250534	Central
0	TraesCS2A02G309200	TraesCS2B02G326300	TraesCS2D02G307500	0.498561	0.394642	0.106797	D.suppressed
0	TraesCS2A02G309300	TraesCS2B02G326400	TraesCS2D02G307600	0.298	0.243049	0.458952	Central
0	TraesCS2A02G309400	TraesCS2B02G326600	TraesCS2D02G307700	0.28705	0.658875	0.0540752	D.suppressed
0	TraesCS2A02G309600	TraesCS2B02G326700	TraesCS2D02G307900	0.186525	0.551572	0.261903	Central
0	TraesCS2A02G309700	TraesCS2B02G326800	TraesCS2D02G308000	0.0368837	0.582067	0.38105	A.suppressed
0	TraesCS2A02G309900	TraesCS2B02G326900	TraesCS2D02G308100	0.491332	0.195139	0.313528	Central
0	TraesCS2A02G310100	TraesCS2B02G327100	TraesCS2D02G308300	0.281891	0.670679	0.04743	D.suppressed
0	TraesCS2A02G310500	TraesCS2B02G327600	TraesCS2D02G308800	0.405302	0.206298	0.3884	Central
0	TraesCS2A02G310900	TraesCS2B02G327800	TraesCS2D02G309000	0.368687	0.234521	0.396792	Central
0	TraesCS2A02G311100	TraesCS2B02G328000	TraesCS2D02G309300	0.15867	0.783869	0.0574602	B.dominant
0	TraesCS2A02G311500	TraesCS2B02G328300	TraesCS2D02G309800	0.286986	0.621826	0.0911884	D.suppressed
0	TraesCS2A02G311700	TraesCS2B02G328500	TraesCS2D02G310000	0.462669	0.394867	0.142465	D.suppressed
0	TraesCS2A02G311800	TraesCS2B02G328600	TraesCS2D02G310100	0	1	0	B.dominant
0	TraesCS2A02G311900	TraesCS2B02G328900	TraesCS2D02G310200	0.2841	0.354014	0.361886	Central
[truncated: 206,383+ more rows]
