# Supplementary material for: Asymmetric gene expression and cell-type-specific regulatory networks in the root of bread wheat revealed by single-cell multiomics analysis
Source: Genome Biol. 2023 Apr 4;24:65. doi: 10.1186/s13059-023-02908-x (PMC10074895; doi:10.1186/s13059-023-02908-x)
Supplement: Supplementary file 6 — Additional file 6: Table S8. Expression bias of expressed genes in each cluster of AK58 root. [file 13059_2023_2908_MOESM6_ESM.xlsx]

## Sheet: Table S8
Table S8. Expression bias of expressed genes in each cluster of AK58 root
Cluster	AA_gene_ID	BB_gene_ID	DD_gene_ID	AA_rate	BB_rate	DD_rate	Group
0	TraesCS1A02G001900	TraesCS1B02G000800	TraesCS1D02G003900	0.2433	0.0438	0.7129	B.suppressed
0	TraesCS1A02G002000	TraesCS1B02G000900	TraesCS1D02G004000	0.5492	0.0083	0.4425	B.suppressed
0	TraesCS1A02G002100	TraesCS1B02G001000	TraesCS1D02G004100	0.5066	0.2364	0.257	Central
0	TraesCS1A02G002200	TraesCS1B02G001100	TraesCS1D02G004200	0.236	0.0048	0.7592	D.dominant
0	TraesCS1A02G002300	TraesCS1B02G001600	TraesCS1D02G004400	0.2733	0.0951	0.6316	B.suppressed
0	TraesCS1A02G002500	TraesCS1B02G001800	TraesCS1D02G004700	0.5698	0.0271	0.4031	B.suppressed
0	TraesCS1A02G002700	TraesCS1B02G002000	TraesCS1D02G004900	0.4489	0.0311	0.52	B.suppressed
0	TraesCS1A02G004200	TraesCS1B02G005600	TraesCS1D02G003300	0.4244	0.4402	0.1355	D.suppressed
0	TraesCS1A02G005500	TraesCS1B02G007700	TraesCS1D02G002200	0.7588	0.0419	0.1993	A.dominant
0	TraesCS1A02G005600	TraesCS1B02G007800	TraesCS1D02G002300	0.3435	0.0765	0.5799	B.suppressed
0	TraesCS1A02G005700	TraesCS1B02G007900	TraesCS1D02G002400	0.1743	0.0849	0.7408	D.dominant
0	TraesCS1A02G005800	TraesCS1B02G008000	TraesCS1D02G002500	0.1454	0.0344	0.8202	D.dominant
0	TraesCS1A02G011200	TraesCS1B02G037900	TraesCS1D02G010000	0.4509	0.0514	0.4977	B.suppressed
0	TraesCS1A02G007500	TraesCS1B02G011100	TraesCS1D02G000800	0.1294	0.1461	0.7245	D.dominant
0	TraesCS1A02G009000	TraesCS1B02G013900	TraesCS1D02G007800	0.327	0.0713	0.6017	B.suppressed
0	TraesCS1A02G012500	TraesCS1B02G017200	TraesCS1D02G010700	0.4951	0.0714	0.4335	B.suppressed
0	TraesCS1A02G013700	TraesCS1B02G017900	TraesCS1D02G011600	0.604	0.0467	0.3494	B.suppressed
0	TraesCS1A02G013800	TraesCS1B02G017800	TraesCS1D02G011700	0.2725	0.0844	0.6431	B.suppressed
0	TraesCS1A02G015200	TraesCS1B02G019200	TraesCS1D02G013100	0.4696	0.1864	0.344	Central
0	TraesCS1A02G015300	TraesCS1B02G019100	TraesCS1D02G013200	0.4627	0.0974	0.4399	B.suppressed
0	TraesCS1A02G015400	TraesCS1B02G018900	TraesCS1D02G013300	0.3564	0.1893	0.4543	Central
0	TraesCS1A02G015900	TraesCS5B02G370400	TraesCS1D02G013800	0.6581	0.3419	0	D.suppressed
0	TraesCS1A02G016900	TraesCS1B02G021300	TraesCS1D02G016500	0.6654	0.0101	0.3246	B.suppressed
0	TraesCS1A02G017000	TraesCS1B02G021200	TraesCS1D02G016600	0.612	0.1774	0.2106	Central
0	TraesCS1A02G018900	TraesCS1B02G022700	TraesCS1D02G018200	0.4298	0.1379	0.4323	B.suppressed
0	TraesCS1A02G019000	TraesCS1B02G022800	TraesCS1D02G018300	0.4213	0.0161	0.5625	B.suppressed
0	TraesCS1A02G019200	TraesCS1B02G022900	TraesCS1D02G018400	0.4321	0.0298	0.5382	B.suppressed
0	TraesCS1A02G019900	TraesCS1B02G024000	TraesCS1D02G019400	0.2231	0.0024	0.7745	D.dominant
0	TraesCS1A02G020300	TraesCS1B02G024300	TraesCS1D02G019800	0.9847	0.006	0.0093	A.dominant
0	TraesCS1A02G020600	TraesCS1B02G024600	TraesCS1D02G020100	0.7116	0	0.2884	B.suppressed
0	TraesCS1A02G020700	TraesCS1B02G024700	TraesCS1D02G020200	0.8429	0	0.1571	A.dominant
0	TraesCS1A02G023300	TraesCS1B02G029000	TraesCS1D02G022800	0.1833	0	0.8167	D.dominant
0	TraesCS1A02G023400	TraesCS1B02G029100	TraesCS1D02G022900	0.4135	0.0362	0.5503	B.suppressed
0	TraesCS1A02G023800	TraesCS1B02G030000	TraesCS1D02G023400	0.2306	0	0.7694	D.dominant
0	TraesCS1A02G024600	TraesCS1B02G031000	TraesCS1D02G024700	0.6037	0.0153	0.381	B.suppressed
0	TraesCS1A02G024700	TraesCS1B02G031100	TraesCS1D02G024800	0.3736	0.0954	0.531	B.suppressed
0	TraesCS1A02G025100	TraesCS1B02G031500	TraesCS1D02G025100	0.1242	0.0164	0.8594	D.dominant
0	TraesCS1A02G025200	TraesCS1B02G031600	TraesCS1D02G025400	0.5953	0.026	0.3787	B.suppressed
0	TraesCS1A02G025700	TraesCS1B02G032600	TraesCS1D02G026100	0.5246	0.0927	0.3828	B.suppressed
0	TraesCS1A02G025900	TraesCS1B02G032500	TraesCS1D02G026200	0.5492	0.0066	0.4442	B.suppressed
0	TraesCS1A02G026000	TraesCS1B02G032400	TraesCS1D02G026300	0.3209	0.1343	0.5448	B.suppressed
0	TraesCS1A02G027100	TraesCS1B02G033000	TraesCS3D02G032400	0.638	0	0.362	B.suppressed
0	TraesCS1A02G027200	TraesCS1B02G044000	TraesCS1D02G026400	0.8823	0.0978	0.0198	A.dominant
0	TraesCS1A02G027300	TraesCS1B02G033200	TraesCS1D02G026500	0.0583	0.0421	0.8996	D.dominant
0	TraesCS1A02G029300	TraesCS1B02G036500	TraesCS1D02G029500	0.3311	0.0693	0.5997	B.suppressed
0	TraesCS1A02G029800	TraesCS1B02G036900	TraesCS1D02G030300	0.3845	0.0701	0.5454	B.suppressed
0	TraesCS1A02G030100	TraesCS1B02G037100	TraesCS1D02G030600	0.6439	0.0379	0.3183	B.suppressed
0	TraesCS1A02G030500	TraesCS1B02G037600	TraesCS1D02G031400	0.5604	0.0191	0.4205	B.suppressed
0	TraesCS1A02G030600	TraesCS1B02G037700	TraesCS1D02G031500	0.8023	0.0349	0.1628	A.dominant
0	TraesCS1A02G030700	TraesCS1B02G038100	TraesCS1D02G031700	0.4767	0.0927	0.4306	B.suppressed
0	TraesCS1A02G031200	TraesCS1B02G038800	TraesCS1D02G032600	0.6831	0	0.3169	B.suppressed
0	TraesCS1A02G033000	TraesCS1B02G041300	TraesCS1D02G034200	0.2001	0.0862	0.7137	D.dominant
0	TraesCS1A02G033100	TraesCS1B02G041200	TraesCS1D02G034100	0.3644	0.0302	0.6055	B.suppressed
0	TraesCS1A02G033200	TraesCS1B02G041400	TraesCS1D02G034600	0.203	0.0466	0.7503	D.dominant
0	TraesCS1A02G033300	TraesCS1B02G041900	TraesCS1D02G035000	0.5057	0.0454	0.4489	B.suppressed
0	TraesCS1A02G033800	TraesCS1B02G042000	TraesCS1D02G034900	0.2385	0.2626	0.4989	Central
0	TraesCS1A02G034300	TraesCS1B02G050200	TraesCS1D02G035300	0.4572	0.0097	0.5331	B.suppressed
0	TraesCS1A02G035000	TraesCS1B02G051100	TraesCS1D02G036300	0.2158	0.1028	0.6814	B.suppressed
0	TraesCS1A02G035200	TraesCS1B02G045000	TraesCS1D02G036700	0.5663	0.0666	0.3671	B.suppressed
0	TraesCS1A02G035300	TraesCS1B02G045100	TraesCS1D02G036800	0.3678	0.0271	0.605	B.suppressed
0	TraesCS1A02G035800	TraesCS1B02G045700	TraesCS1D02G037300	0.8034	0.1426	0.054	A.dominant
0	TraesCS1A02G036100	TraesCS1B02G046300	TraesCS1D02G037700	0.1976	0.071	0.7313	D.dominant
0	TraesCS1A02G036300	TraesCS1B02G047000	TraesCS1D02G038000	0.5137	0.0459	0.4404	B.suppressed
0	TraesCS1A02G036700	TraesCS1B02G047400	TraesCS1D02G038300	0.2178	0	0.7822	D.dominant
0	TraesCS1A02G037900	TraesCS1B02G048800	TraesCS1D02G039600	0.3943	0	0.6057	B.suppressed
0	TraesCS1A02G038200	TraesCS1B02G049100	TraesCS1D02G039900	0.3651	0.1575	0.4774	B.suppressed
0	TraesCS1A02G038300	TraesCS1B02G049200	TraesCS1D02G040000	0.0027	0.2842	0.7131	A.suppressed
0	TraesCS1A02G038400	TraesCS1B02G049300	TraesCS1D02G040100	0.4432	0.1919	0.3649	Central
0	TraesCS1A02G039100	TraesCS1B02G051600	TraesCS1D02G040700	0.4431	0.0605	0.4964	B.suppressed
0	TraesCS1A02G040400	TraesCS1B02G053400	TraesCS1D02G041400	0.4086	0.0612	0.5302	B.suppressed
0	TraesCS1A02G040500	TraesCS1B02G053500	TraesCS1D02G041300	0.6126	0.0091	0.3783	B.suppressed
0	TraesCS1A02G040600	TraesCS1B02G053600	TraesCS1D02G041200	0.4336	0.0318	0.5347	B.suppressed
0	TraesCS1A02G041300	TraesCS1B02G034100	TraesCS1D02G027900	0.7437	0.0029	0.2534	B.suppressed
0	TraesCS1A02G041700	TraesCS1B02G033700	TraesCS1D02G027200	0.1448	0.4859	0.3693	A.suppressed
0	TraesCS1A02G042500	TraesCS1B02G054900	TraesCS1D02G042900	0.4617	0.0579	0.4804	B.suppressed
0	TraesCS1A02G042700	TraesCS1B02G055200	TraesCS1D02G043300	0.3106	0.0132	0.6762	B.suppressed
0	TraesCS1A02G042800	TraesCS1B02G055600	TraesCS1D02G043200	0	0.6988	0.3012	A.suppressed
0	TraesCS1A02G043100	TraesCS1B02G056000	TraesCS1D02G043600	0.5634	0.0074	0.4292	B.suppressed
0	TraesCS1A02G043200	TraesCS1B02G055900	TraesCS1D02G043700	0.3938	0.1798	0.4263	Central
0	TraesCS1A02G043600	TraesCS1B02G056700	TraesCS1D02G044200	0.41	0.0535	0.5365	B.suppressed
0	TraesCS1A02G044500	TraesCS1B02G057800	TraesCS1D02G045100	0.4222	0.0412	0.5365	B.suppressed
0	TraesCS1A02G044600	TraesCS1B02G057900	TraesCS1D02G045200	0.3009	0.0557	0.6435	B.suppressed
0	TraesCS1A02G044800	TraesCS1B02G058000	TraesCS1D02G045400	0.4717	0.0549	0.4734	B.suppressed
0	TraesCS1A02G045300	TraesCS1B02G058600	TraesCS1D02G046000	0.4659	0.1022	0.4319	B.suppressed
0	TraesCS1A02G045400	TraesCS1B02G058700	TraesCS1D02G046100	0.533	0.1007	0.3663	B.suppressed
0	TraesCS1A02G045800	TraesCS1B02G059000	TraesCS1D02G046400	0.4636	0.0086	0.5278	B.suppressed
0	TraesCS1A02G046100	TraesCS1B02G059500	TraesCS1D02G046700	0.0363	0.1646	0.7992	D.dominant
0	TraesCS1A02G046300	TraesCS1B02G059800	TraesCS1D02G047100	0.7776	0.0457	0.1767	A.dominant
0	TraesCS1A02G046600	TraesCS1B02G060100	TraesCS1D02G047600	0.2755	0.0756	0.6489	B.suppressed
0	TraesCS1A02G046800	TraesCS1B02G060200	TraesCS1D02G047800	0.745	0.0755	0.1795	A.dominant
0	TraesCS1A02G046900	TraesCS1B02G060300	TraesCS1D02G047700	0.3927	0.0366	0.5707	B.suppressed
0	TraesCS1A02G047000	TraesCS1B02G060700	TraesCS1D02G047900	0.5303	0.0434	0.4263	B.suppressed
0	TraesCS1A02G047200	TraesCS1B02G061200	TraesCS1D02G048200	0.4544	0.0099	0.5357	B.suppressed
0	TraesCS1A02G047500	TraesCS1B02G062000	TraesCS1D02G048700	0.7692	0.0233	0.2075	A.dominant
0	TraesCS1A02G048100	TraesCS1B02G062300	TraesCS1D02G049000	0.545	0	0.455	B.suppressed
0	TraesCS1A02G048900	TraesCS1B02G064400	TraesCS1D02G050100	0.2307	0.4243	0.345	Central
0	TraesCS1A02G049300	TraesCS1B02G065700	TraesCS1D02G051300	0.3099	0.0943	0.5958	B.suppressed
0	TraesCS1A02G049700	TraesCS1B02G065900	TraesCS1D02G051900	0.4858	0.0639	0.4503	B.suppressed
0	TraesCS1A02G049800	TraesCS1B02G072500	TraesCS1D02G056500	0	0	1	D.dominant
0	TraesCS1A02G050100	TraesCS1B02G066400	TraesCS1D02G052200	0.1903	0.1738	0.636	Central
0	TraesCS1A02G051300	TraesCS1B02G068000	TraesCS1D02G053300	0.4893	0.0827	0.428	B.suppressed
0	TraesCS1A02G051400	TraesCS1B02G068100	TraesCS1D02G053400	0.4475	0.1813	0.3712	Central
0	TraesCS1A02G051700	TraesCS1B02G068500	TraesCS1D02G053700	0.3057	0.0718	0.6225	B.suppressed
0	TraesCS1A02G051800	TraesCS1B02G068600	TraesCS1D02G053800	0.0786	0.0361	0.8854	D.dominant
0	TraesCS1A02G051900	TraesCS1B02G068700	TraesCS1D02G053900	0.6302	0.0175	0.3523	B.suppressed
0	TraesCS1A02G052200	TraesCS1B02G069300	TraesCS2D02G215400	0.5165	0.0087	0.4748	B.suppressed
0	TraesCS1A02G052300	TraesCS1B02G069200	TraesCS1D02G054200	0.5381	0.0431	0.4188	B.suppressed
0	TraesCS1A02G054000	TraesCS1B02G071200	TraesCS1D02G054900	0.4832	0.2454	0.2714	Central
0	TraesCS1A02G054300	TraesCS1B02G071400	TraesCS1D02G055100	0.2514	0.1186	0.63	B.suppressed
0	TraesCS1A02G054400	TraesCS1B02G071500	TraesCS1D02G055200	0.5664	0.0581	0.3755	B.suppressed
0	TraesCS1A02G054900	TraesCS1B02G071700	TraesCS1D02G055600	0.4222	0.0195	0.5583	B.suppressed
0	TraesCS1A02G055000	TraesCS1B02G071800	TraesCS1D02G055700	0.7272	0.0641	0.2087	A.dominant
0	TraesCS1A02G055200	TraesCS1B02G072000	TraesCS1D02G055900	0.8539	0.0222	0.1239	A.dominant
0	TraesCS1A02G055400	TraesCS1B02G072200	TraesCS1D02G056100	0.4672	0.0583	0.4745	B.suppressed
0	TraesCS1A02G056100	TraesCS1B02G073300	TraesCS1D02G056800	0.0561	0.2271	0.7168	A.suppressed
0	TraesCS1A02G056600	TraesCS1B02G073700	TraesCS1D02G057300	0.5828	0.0857	0.3315	B.suppressed
0	TraesCS1A02G057200	TraesCS1B02G075200	TraesCS1D02G058300	0.3356	0.1433	0.5211	B.suppressed
0	TraesCS1A02G058300	TraesCS5B02G302100	TraesCS1D02G059100	0.3327	0.305	0.3623	Central
0	TraesCS1A02G058400	TraesCS1B02G076300	TraesCS1D02G059200	0.4487	0.0814	0.4699	B.suppressed
0	TraesCS1A02G058600	TraesCS1B02G076900	TraesCS1D02G059700	0.5011	0.0157	0.4832	B.suppressed
0	TraesCS1A02G058700	TraesCS1B02G077000	TraesCS1D02G059800	0.6071	0.0743	0.3186	B.suppressed
0	TraesCS1A02G058900	TraesCS1B02G077300	TraesCS1D02G060000	0.2142	0.7452	0.0405	B.dominant
0	TraesCS1A02G059200	TraesCS1B02G077600	TraesCS1D02G060600	0.2107	0	0.7893	D.dominant
0	TraesCS1A02G060100	TraesCS1B02G078600	TraesCS1D02G061100	0.415	0.0544	0.5307	B.suppressed
0	TraesCS1A02G060200	TraesCS1B02G078700	TraesCS1D02G061200	0.4078	0	0.5922	B.suppressed
0	TraesCS1A02G060500	TraesCS1B02G078800	TraesCS1D02G061400	0.2364	0.3686	0.395	Central
0	TraesCS1A02G060600	TraesCS1B02G078900	TraesCS1D02G061500	0.65	0.0124	0.3376	B.suppressed
0	TraesCS1A02G062100	TraesCS1B02G080500	TraesCS1D02G063000	0.3654	0.3538	0.2808	Central
0	TraesCS1A02G062400	TraesCS1B02G080700	TraesCS1D02G063400	0.4196	0.2206	0.3598	Central
0	TraesCS1A02G063600	TraesCS1B02G081500	TraesCS1D02G064100	0.5152	0.0347	0.4501	B.suppressed
0	TraesCS1A02G064000	TraesCS1B02G081900	TraesCS1D02G064500	0.4628	0.0646	0.4726	B.suppressed
0	TraesCS1A02G064100	TraesCS1B02G082100	TraesCS1D02G064700	0.3571	0.1275	0.5154	B.suppressed
0	TraesCS1A02G065300	TraesCS1B02G083400	TraesCS1D02G066000	0.6653	0.0293	0.3054	B.suppressed
0	TraesCS1A02G065400	TraesCS1B02G083500	TraesCS1D02G066100	0.2894	0	0.7106	B.suppressed
0	TraesCS1A02G065600	TraesCS1B02G083800	TraesCS1D02G066600	0.9174	0.0639	0.0186	A.dominant
0	TraesCS1A02G065700	TraesCS1B02G083900	TraesCS1D02G066700	0.4676	0.1058	0.4267	B.suppressed
0	TraesCS1A02G065800	TraesCS1B02G084000	TraesCS1D02G066800	0.2503	0.2641	0.4856	Central
0	TraesCS1A02G066000	TraesCS1B02G084200	TraesCS1D02G067000	0.2488	0.0273	0.7239	B.suppressed
0	TraesCS1A02G066200	TraesCS1B02G084500	TraesCS1D02G067200	0.6421	0.0265	0.3315	B.suppressed
0	TraesCS1A02G066300	TraesCS1B02G084600	TraesCS1D02G067400	0.4302	0.1324	0.4374	B.suppressed
0	TraesCS1A02G066400	TraesCS1B02G084700	TraesCS1D02G067500	0.453	0.0376	0.5095	B.suppressed
0	TraesCS1A02G066700	TraesCS1B02G085000	TraesCS1D02G067700	0.309	0	0.691	B.suppressed
0	TraesCS1A02G066800	TraesCS1B02G085100	TraesCS1D02G067800	0.2569	0.5527	0.1904	Central
0	TraesCS1A02G066900	TraesCS1B02G085200	TraesCS1D02G067900	0.363	0.3733	0.2638	Central
0	TraesCS1A02G067200	TraesCS1B02G085500	TraesCS1D02G068000	0.5523	0.0179	0.4298	B.suppressed
0	TraesCS1A02G067300	TraesCS1B02G085800	TraesCS1D02G068300	0.5155	0.096	0.3885	B.suppressed
0	TraesCS1A02G067400	TraesCS1B02G085900	TraesCS1D02G068400	0.4973	0.1044	0.3982	B.suppressed
0	TraesCS1A02G067900	TraesCS1B02G086100	TraesCS1D02G069300	0.6265	0	0.3735	B.suppressed
0	TraesCS1A02G068000	TraesCS1B02G086200	TraesCS1D02G069400	0.2888	0.3243	0.387	Central
0	TraesCS1A02G068500	TraesCS1B02G086400	TraesCS1D02G069900	0.2381	0.0062	0.7558	D.dominant
0	TraesCS1A02G069700	TraesCS1B02G088000	TraesCS1D02G072300	0.229	0.1194	0.6516	B.suppressed
0	TraesCS1A02G070200	TraesCS1B02G088600	TraesCS1D02G072700	0.0866	0	0.9134	D.dominant
0	TraesCS1A02G070300	TraesCS1B02G088700	TraesCS1D02G072800	0.5234	0.0375	0.4391	B.suppressed
0	TraesCS1A02G070500	TraesCS1B02G089000	TraesCS1D02G073000	0.2795	0.169	0.5515	Central
0	TraesCS1A02G070600	TraesCS1B02G089100	TraesCS1D02G073100	0.2694	0	0.7306	B.suppressed
0	TraesCS1A02G070900	TraesCS1B02G089600	TraesCS1D02G073300	0.871	0.046	0.083	A.dominant
0	TraesCS1A02G071300	TraesCS1B02G089700	TraesCS1D02G073600	0.6251	0.0849	0.29	B.suppressed
0	TraesCS1A02G071500	TraesCS1B02G089800	TraesCS1D02G073900	0.4077	0.2238	0.3685	Central
0	TraesCS1A02G071700	TraesCS1B02G090300	TraesCS1D02G074300	0.5877	0.0696	0.3428	B.suppressed
0	TraesCS1A02G071800	TraesCS1B02G090400	TraesCS1D02G074400	0.4253	0.3151	0.2596	Central
0	TraesCS1A02G072000	TraesCS1B02G090500	TraesCS1D02G074500	0.7051	0.0682	0.2267	B.suppressed
0	TraesCS1A02G072200	TraesCS1B02G090600	TraesCS1D02G074600	0.268	0	0.732	B.suppressed
0	TraesCS1A02G072800	TraesCS1B02G091700	TraesCS1D02G075700	0.2211	0.3138	0.4651	Central
0	TraesCS1A02G073400	TraesCS1B02G091800	TraesCS1D02G076300	0.4906	0.0441	0.4653	B.suppressed
0	TraesCS1A02G073900	TraesCS1B02G092400	TraesCS1D02G076600	0.266	0.1204	0.6136	B.suppressed
0	TraesCS1A02G074100	TraesCS1B02G092700	TraesCS1D02G077000	0.5197	0.3349	0.1454	D.suppressed
0	TraesCS1A02G074400	TraesCS1B02G093300	TraesCS1D02G077300	0.4573	0.0491	0.4936	B.suppressed
0	TraesCS1A02G074800	TraesCS1B02G093400	TraesCS1D02G077400	0.46	0.0396	0.5004	B.suppressed
0	TraesCS1A02G074900	TraesCS1B02G093500	TraesCS1D02G077500	0.2473	0.0332	0.7195	B.suppressed
0	TraesCS1A02G075000	TraesCS1B02G093600	TraesCS1D02G077600	0.4004	0.0819	0.5177	B.suppressed
0	TraesCS1A02G075100	TraesCS1B02G093700	TraesCS1D02G077700	0.3015	0.1764	0.5221	Central
0	TraesCS1A02G075600	TraesCS1B02G094200	TraesCS1D02G077900	0.6614	0.3386	0	D.suppressed
0	TraesCS1A02G075700	TraesCS1B02G094300	TraesCS1D02G078000	0.528	0.029	0.443	B.suppressed
0	TraesCS1A02G076000	TraesCS1B02G094700	TraesCS1D02G078400	0.5784	0.0292	0.3924	B.suppressed
0	TraesCS1A02G076100	TraesCS1B02G094600	TraesCS1D02G078500	0.1819	0.0536	0.7645	D.dominant
0	TraesCS1A02G076900	TraesCS1B02G095000	TraesCS1D02G079100	0.3674	0.1659	0.4667	B.suppressed
0	TraesCS1A02G077200	TraesCS1B02G095200	TraesCS1D02G079300	0.5999	0.0497	0.3503	B.suppressed
0	TraesCS1A02G077500	TraesCS1B02G095600	TraesCS1D02G079600	0.4388	0.045	0.5162	B.suppressed
0	TraesCS1A02G077600	TraesCS1B02G095700	TraesCS1D02G079700	0.5247	0.0604	0.4148	B.suppressed
0	TraesCS1A02G077700	TraesCS1B02G095800	TraesCS1D02G079800	0.6915	0.021	0.2875	B.suppressed
0	TraesCS1A02G077800	TraesCS1B02G095900	TraesCS1D02G079900	0.5251	0.0695	0.4054	B.suppressed
0	TraesCS1A02G078100	TraesCS1B02G096200	TraesCS1D02G080300	0.7203	0.0283	0.2513	B.suppressed
0	TraesCS1A02G078700	TraesCS1B02G096700	TraesCS1D02G080700	0.2779	0.0731	0.649	B.suppressed
0	TraesCS1A02G078800	TraesCS1B02G097200	TraesCS1D02G081200	0.1635	0.1016	0.7349	D.dominant
0	TraesCS1A02G079300	TraesCS1B02G097000	TraesCS1D02G081000	0.0831	0	0.9169	D.dominant
0	TraesCS1A02G079600	TraesCS1B02G097600	TraesCS1D02G081300	1	0	0	A.dominant
0	TraesCS1A02G079700	TraesCS1B02G097700	TraesCS1D02G081400	0.4782	0.246	0.2758	Central
0	TraesCS1A02G079800	TraesCS1B02G097800	TraesCS1D02G081500	0.5931	0.0572	0.3497	B.suppressed
0	TraesCS1A02G080100	TraesCS1B02G098100	TraesCS1D02G081800	0.6487	0.2489	0.1024	D.suppressed
0	TraesCS1A02G080200	TraesCS1B02G098200	TraesCS1D02G081900	0.0818	0	0.9182	D.dominant
0	TraesCS1A02G080500	TraesCS1B02G098600	TraesCS1D02G082200	0.1925	0.4021	0.4054	Central
0	TraesCS1A02G081200	TraesCS1B02G098800	TraesCS1D02G082800	0.1148	0	0.8852	D.dominant
0	TraesCS1A02G081300	TraesCS1B02G099000	TraesCS1D02G082900	0.5511	0.138	0.3109	B.suppressed
0	TraesCS1A02G081400	TraesCS1B02G099100	TraesCS1D02G083000	0.2556	0.1631	0.5813	B.suppressed
0	TraesCS1A02G082000	TraesCS1B02G099600	TraesCS1D02G083600	0.382	0.0712	0.5468	B.suppressed
0	TraesCS1A02G082200	TraesCS1B02G099800	TraesCS1D02G083700	0.6356	0	0.3644	B.suppressed
0	TraesCS1A02G082300	TraesCS1B02G099900	TraesCS1D02G083800	0.3613	0.0324	0.6062	B.suppressed
0	TraesCS1A02G082600	TraesCS1B02G100200	TraesCS1D02G084000	0.4203	0.0163	0.5635	B.suppressed
0	TraesCS1A02G082700	TraesCS1B02G100300	TraesCS1D02G084100	0.888	0	0.112	A.dominant
0	TraesCS1A02G083000	TraesCS1B02G100400	TraesCS1D02G084200	0.3524	0.0149	0.6327	B.suppressed
0	TraesCS1A02G083100	TraesCS1B02G100600	TraesCS1D02G084400	0.2875	0.3356	0.3768	Central
0	TraesCS1A02G083400	TraesCS1B02G100800	TraesCS1D02G084600	0.4731	0.0139	0.513	B.suppressed
0	TraesCS1A02G083500	TraesCS1B02G101000	TraesCS1D02G084700	0.5225	0.0372	0.4403	B.suppressed
0	TraesCS1A02G084000	TraesCS1B02G101500	TraesCS1D02G085200	#VALUE!	#VALUE!	#VALUE!	character(0)
0	TraesCS1A02G084100	TraesCS1B02G101600	TraesCS1D02G085300	0.451	0.0381	0.5108	B.suppressed
0	TraesCS1A02G084200	TraesCS1B02G101700	TraesCS1D02G085400	0.4652	0.1385	0.3963	B.suppressed
0	TraesCS1A02G084300	TraesCS4B02G156500	TraesCS4D02G156100	0.3764	0.2251	0.3985	Central
0	TraesCS1A02G084500	TraesCS1B02G101800	TraesCS1D02G085900	0.5207	0	0.4793	B.suppressed
0	TraesCS1A02G085000	TraesCS1B02G102200	TraesCS1D02G086400	0.5067	0.0194	0.4739	B.suppressed
0	TraesCS1A02G085500	TraesCS1B02G102600	TraesCS1D02G086600	0.3274	0.0697	0.6028	B.suppressed
0	TraesCS1A02G085600	TraesCS1B02G102700	TraesCS1D02G086700	0.4932	0.14	0.3668	B.suppressed
0	TraesCS1A02G086200	TraesCS1B02G104600	TraesCS1D02G087800	0.2932	0.2949	0.4119	Central
0	TraesCS1A02G086500	TraesCS1B02G104900	TraesCS1D02G088000	0.5226	0.0333	0.4441	B.suppressed
0	TraesCS1A02G086600	TraesCS1B02G105100	TraesCS1D02G088100	0.356	0.0523	0.5916	B.suppressed
0	TraesCS1A02G086800	TraesCS1B02G105200	TraesCS1D02G088200	0.3849	0.1267	0.4884	B.suppressed
0	TraesCS1A02G086900	TraesCS1B02G105300	TraesCS1D02G088300	0.4864	0.0244	0.4892	B.suppressed
0	TraesCS1A02G087100	TraesCS1B02G105700	TraesCS1D02G088700	0.3471	0.1209	0.5321	B.suppressed
0	TraesCS1A02G087900	TraesCS1B02G106900	TraesCS1D02G089200	0.1345	0.0392	0.8263	D.dominant
0	TraesCS1A02G088000	TraesCS1B02G107000	TraesCS1D02G089300	0.352	0.0962	0.5518	B.suppressed
0	TraesCS1A02G088200	TraesCS1B02G107200	TraesCS1D02G089500	0.3734	0.1667	0.4599	B.suppressed
0	TraesCS1A02G088600	TraesCS1B02G107600	TraesCS1D02G090000	0.1012	0.0317	0.8671	D.dominant
0	TraesCS1A02G088900	TraesCS1B02G107800	TraesCS1D02G090200	0.4892	0.0602	0.4506	B.suppressed
0	TraesCS1A02G089100	TraesCS1B02G116700	TraesCS1D02G097400	0.4409	0.1139	0.4452	B.suppressed
0	TraesCS1A02G089800	TraesCS1B02G117800	TraesCS1D02G098300	0.2221	0	0.7779	D.dominant
0	TraesCS1A02G089900	TraesCS1B02G117900	TraesCS1D02G098400	0.4069	0.1617	0.4315	B.suppressed
0	TraesCS1A02G090000	TraesCS1B02G118000	TraesCS1D02G098500	0.509	0.0158	0.4752	B.suppressed
0	TraesCS1A02G090100	TraesCS1B02G118200	TraesCS1D02G098600	0.4548	0.0289	0.5163	B.suppressed
0	TraesCS1A02G090300	TraesCS1B02G118300	TraesCS1D02G098700	0.493	0.0766	0.4305	B.suppressed
0	TraesCS1A02G090600	TraesCS1B02G118400	TraesCS1D02G099200	0.6153	0.1484	0.2363	B.suppressed
0	TraesCS1A02G091100	TraesCS1B02G118900	TraesCS1D02G099600	0.3726	0.0551	0.5723	B.suppressed
0	TraesCS1A02G091200	TraesCS1B02G119000	TraesCS1D02G099700	0.3573	0.0073	0.6354	B.suppressed
0	TraesCS1A02G091300	TraesCS1B02G119100	TraesCS1D02G099900	0.4037	0.2053	0.391	Central
0	TraesCS1A02G091400	TraesCS1B02G119200	TraesCS1D02G100000	0.3914	0.0516	0.557	B.suppressed
0	TraesCS1A02G091600	TraesCS1B02G119400	TraesCS1D02G100200	0.5853	0.1693	0.2453	Central
0	TraesCS1A02G092200	TraesCS1B02G120000	TraesCS1D02G100800	0	0	1	D.dominant
0	TraesCS1A02G092700	TraesCS1B02G120300	TraesCS1D02G101200	0.5456	0.087	0.3674	B.suppressed
0	TraesCS1A02G092900	TraesCS1B02G120600	TraesCS1D02G101600	0.463	0.1113	0.4256	B.suppressed
0	TraesCS1A02G093300	TraesCS1B02G121600	TraesCS1D02G101900	0.2967	0.0053	0.698	B.suppressed
0	TraesCS1A02G093900	TraesCS1B02G122000	TraesCS1D02G102500	0.3776	0.1598	0.4626	B.suppressed
0	TraesCS1A02G094000	TraesCS1B02G122100	TraesCS1D02G102600	0.6662	0.0172	0.3166	B.suppressed
0	TraesCS1A02G094200	TraesCS1B02G122300	TraesCS1D02G103000	0.3935	0.2783	0.3282	Central
0	TraesCS1A02G094500	TraesCS1B02G122600	TraesCS1D02G103100	0.2017	0.6238	0.1744	Central
0	TraesCS1A02G094800	TraesCS1B02G122700	TraesCS1D02G103400	0.5997	0	0.4003	B.suppressed
0	TraesCS1A02G095000	TraesCS1B02G123200	TraesCS1D02G104200	0.4556	0.0773	0.467	B.suppressed
0	TraesCS1A02G095100	TraesCS1B02G123100	TraesCS1D02G103800	0.2122	0.1046	0.6832	B.suppressed
0	TraesCS1A02G095200	TraesCS1B02G123000	TraesCS1D02G103700	0.4466	0.1128	0.4406	B.suppressed
0	TraesCS1A02G095400	TraesCS1B02G128300	TraesCS1D02G104300	0.0866	0.1357	0.7777	D.dominant
0	TraesCS1A02G095500	TraesCS1B02G128100	TraesCS1D02G104400	0.4985	0.0775	0.424	B.suppressed
0	TraesCS1A02G096000	TraesCS1B02G127700	TraesCS1D02G105000	0.2757	0.1339	0.5904	B.suppressed
0	TraesCS1A02G096100	TraesCS1B02G127600	TraesCS1D02G105100	0.3563	0.1467	0.4969	B.suppressed
0	TraesCS1A02G096200	TraesCS1B02G127500	TraesCS1D02G105200	0.7384	0.1741	0.0876	A.dominant
0	TraesCS1A02G096600	TraesCS1B02G127000	TraesCS1D02G105600	0.468	0.0136	0.5184	B.suppressed
0	TraesCS1A02G097100	TraesCS1B02G126800	TraesCS1D02G105900	0.6197	0.0038	0.3765	B.suppressed
0	TraesCS1A02G097200	TraesCS1B02G126700	TraesCS1D02G106000	0.6136	0.0205	0.3659	B.suppressed
0	TraesCS1A02G097300	TraesCS1B02G126600	TraesCS1D02G106100	0.2877	0.0437	0.6686	B.suppressed
0	TraesCS1A02G097400	TraesCS1B02G126500	TraesCS1D02G106200	0.4295	0.1639	0.4066	B.suppressed
0	TraesCS1A02G097500	TraesCS1B02G126300	TraesCS1D02G106300	0.3411	0.0461	0.6127	B.suppressed
0	TraesCS1A02G097600	TraesCS1B02G126200	TraesCS1D02G106400	0.6495	0.0254	0.3251	B.suppressed
0	TraesCS1A02G097700	TraesCS1B02G126100	TraesCS1D02G106500	0.4217	0.0149	0.5634	B.suppressed
0	TraesCS1A02G099000	TraesCS1B02G125400	TraesCS1D02G107000	0.7452	0	0.2548	B.suppressed
0	TraesCS1A02G099300	TraesCS1B02G125100	TraesCS1D02G107200	0.6287	0.0209	0.3505	B.suppressed
0	TraesCS1A02G099400	TraesCS1B02G124800	TraesCS1D02G107300	0.2134	0.053	0.7337	D.dominant
0	TraesCS1A02G099500	TraesCS1B02G124900	TraesCS1D02G107400	0.4328	0.0682	0.499	B.suppressed
0	TraesCS1A02G099600	TraesCS1B02G111800	TraesCS1D02G093100	0.1852	0.0592	0.7556	D.dominant
0	TraesCS1A02G099700	TraesCS1B02G111700	TraesCS1D02G093000	0.0812	0.0691	0.8497	D.dominant
0	TraesCS1A02G099900	TraesCS1B02G111600	TraesCS1D02G092900	0.1433	0	0.8567	D.dominant
0	TraesCS1A02G100100	TraesCS1B02G111400	TraesCS1D02G092700	0.0723	0.1587	0.769	D.dominant
0	TraesCS1A02G100600	TraesCS1B02G110400	TraesCS1D02G092200	0.3507	0.0541	0.5952	B.suppressed
0	TraesCS1A02G101100	TraesCS1B02G111900	TraesCS1D02G093200	0.5941	0.0333	0.3726	B.suppressed
0	TraesCS1A02G101900	TraesCS1B02G112300	TraesCS1D02G093600	0.4233	0.2871	0.2896	Central
0	TraesCS1A02G102300	TraesCS1B02G112700	TraesCS1D02G093900	0.3872	0.0134	0.5995	B.suppressed
0	TraesCS1A02G102500	TraesCS1B02G113300	TraesCS1D02G094400	0.5701	0	0.4299	B.suppressed
0	TraesCS1A02G102600	TraesCS1B02G113400	TraesCS1D02G094600	0.4423	0.2338	0.3239	Central
0	TraesCS1A02G102700	TraesCS1B02G113500	TraesCS1D02G094700	0.4091	0.2292	0.3617	Central
0	TraesCS1A02G102800	TraesCS1B02G113700	TraesCS1D02G094900	0.4496	0.0031	0.5473	B.suppressed
0	TraesCS1A02G103000	TraesCS1B02G114300	TraesCS1D02G095100	0.7496	0.1728	0.0776	A.dominant
0	TraesCS1A02G103100	TraesCS1B02G114500	TraesCS1D02G095500	0.6912	0	0.3088	B.suppressed
0	TraesCS1A02G103900	TraesCS5B02G012000	TraesCS5D02G019400	0.1515	0.8485	0	B.dominant
0	TraesCS1A02G104000	TraesCS1B02G114700	TraesCS1D02G095900	0.871	0.0122	0.1168	A.dominant
0	TraesCS1A02G104700	TraesCS1B02G116100	TraesCS1D02G096900	0.5116	0.1014	0.3869	B.suppressed
0	TraesCS1A02G105300	TraesCS1B02G130800	TraesCS1D02G109900	0.4621	0	0.5379	B.suppressed
0	TraesCS1A02G105500	TraesCS1B02G131000	TraesCS1D02G109700	0.355	0.0114	0.6336	B.suppressed
0	TraesCS1A02G105600	TraesCS1B02G131300	TraesCS1D02G109600	0.5517	0.0784	0.37	B.suppressed
0	TraesCS1A02G105800	TraesCS1B02G128600	TraesCS1D02G109200	0.4017	0.0342	0.5641	B.suppressed
0	TraesCS1A02G105900	TraesCS1B02G128500	TraesCS1D02G109100	0.348	0	0.652	B.suppressed
0	TraesCS1A02G106000	TraesCS1B02G128400	TraesCS1D02G109000	0.5349	0.0265	0.4386	B.suppressed
0	TraesCS1A02G106100	TraesCS1B02G123400	TraesCS1D02G108900	0.3304	0.3046	0.365	Central
0	TraesCS1A02G106300	TraesCS1B02G123600	TraesCS1D02G108700	0.4276	0.0269	0.5454	B.suppressed
0	TraesCS1A02G106400	TraesCS1B02G123800	TraesCS1D02G108600	0.8994	0	0.1006	A.dominant
0	TraesCS1A02G106600	TraesCS1B02G124100	TraesCS1D02G108300	0.4418	0.103	0.4552	B.suppressed
0	TraesCS1A02G107300	TraesCS1B02G124700	TraesCS1D02G107500	0.4952	0.0316	0.4732	B.suppressed
0	TraesCS1A02G107700	TraesCS1B02G129800	TraesCS1D02G111400	0	0	1	D.dominant
0	TraesCS1A02G107800	TraesCS1B02G129900	TraesCS1D02G111300	0.397	0.1345	0.4685	B.suppressed
0	TraesCS1A02G107900	TraesCS1B02G130100	TraesCS1D02G111100	0.3882	0.0086	0.6033	B.suppressed
0	TraesCS1A02G108000	TraesCS1B02G130200	TraesCS1D02G111000	0.0427	0.0639	0.8934	D.dominant
0	TraesCS1A02G108100	TraesCS1B02G130300	TraesCS1D02G110900	0.2836	0	0.7164	B.suppressed
0	TraesCS1A02G108300	TraesCS1B02G130500	TraesCS1D02G110700	0.5575	0.0198	0.4227	B.suppressed
0	TraesCS1A02G108800	TraesCS1B02G108100	TraesCS1D02G090300	0.5372	0.0266	0.4362	B.suppressed
0	TraesCS1A02G108900	TraesCS1B02G108200	TraesCS1D02G090400	0.6515	0.1649	0.1837	B.suppressed
0	TraesCS1A02G109200	TraesCS1B02G108700	TraesCS1D02G090900	0.5288	0.0377	0.4335	B.suppressed
0	TraesCS1A02G109300	TraesCS1B02G108800	TraesCS1D02G091000	0.4386	0.0099	0.5515	B.suppressed
0	TraesCS1A02G109400	TraesCS1B02G108900	TraesCS1D02G091100	0.5545	0.0535	0.392	B.suppressed
0	TraesCS1A02G109500	TraesCS1B02G109000	TraesCS1D02G091200	0.4863	0.013	0.5007	B.suppressed
0	TraesCS1A02G109600	TraesCS1B02G109100	TraesCS1D02G091300	1	0	0	A.dominant
0	TraesCS1A02G110000	TraesCS1B02G109400	TraesCS1D02G091600	0.548	0.0843	0.3677	B.suppressed
0	TraesCS1A02G110300	TraesCS1B02G129300	TraesCS1D02G111900	0.5335	0.0743	0.3921	B.suppressed
0	TraesCS1A02G110900	TraesCS1B02G129000	TraesCS1D02G112300	0.2277	0.0574	0.7148	B.suppressed
0	TraesCS1A02G111300	TraesCS1B02G131600	TraesCS1D02G112800	0.5103	0.0533	0.4364	B.suppressed
0	TraesCS1A02G111500	TraesCS1B02G131700	TraesCS1D02G112900	0.36	0.2826	0.3574	Central
0	TraesCS1A02G111600	TraesCS1B02G131800	TraesCS1D02G113000	0.5102	0.0626	0.4272	B.suppressed
0	TraesCS1A02G111700	TraesCS1B02G131900	TraesCS1D02G113100	0.3982	0.0373	0.5645	B.suppressed
0	TraesCS1A02G111800	TraesCS1B02G132000	TraesCS1D02G113200	0.4515	0.2378	0.3107	Central
0	TraesCS1A02G111900	TraesCS1B02G132100	TraesCS1D02G113400	0.2264	0.0417	0.732	D.dominant
0	TraesCS1A02G112000	TraesCS1B02G132300	TraesCS1D02G113600	0.6051	0.0781	0.3168	B.suppressed
0	TraesCS1A02G112100	TraesCS1B02G132400	TraesCS1D02G113700	0.4206	0.0529	0.5266	B.suppressed
0	TraesCS1A02G112200	TraesCS1B02G132500	TraesCS1D02G113900	0.6105	0.2844	0.1051	D.suppressed
0	TraesCS1A02G112400	TraesCS1B02G132600	TraesCS1D02G114000	0.8098	0.119	0.0712	A.dominant
0	TraesCS1A02G112500	TraesCS1B02G132700	TraesCS1D02G114100	0.4026	0.0327	0.5648	B.suppressed
0	TraesCS1A02G112600	TraesCS1B02G132800	TraesCS1D02G114200	0.3742	0.0333	0.5925	B.suppressed
0	TraesCS1A02G112700	TraesCS1B02G132900	TraesCS1D02G114300	0.4804	0.1889	0.3307	Central
0	TraesCS1A02G112800	TraesCS1B02G133100	TraesCS1D02G114400	0.6346	0.0457	0.3197	B.suppressed
0	TraesCS1A02G113100	TraesCS1B02G133200	TraesCS1D02G114500	0.3297	0.0594	0.6108	B.suppressed
0	TraesCS1A02G113200	TraesCS1B02G133300	TraesCS1D02G114600	0.2438	0.1437	0.6125	B.suppressed
0	TraesCS1A02G113300	TraesCS1B02G133400	TraesCS1D02G114700	0.7715	0.0303	0.1983	A.dominant
0	TraesCS1A02G113700	TraesCS1B02G134000	TraesCS1D02G115300	0.4543	0.0853	0.4604	B.suppressed
0	TraesCS1A02G113800	TraesCS1B02G134100	TraesCS1D02G115400	0.4946	0.0727	0.4327	B.suppressed
0	TraesCS1A02G113900	TraesCS1B02G134200	TraesCS1D02G115500	0.2987	0	0.7013	B.suppressed
0	TraesCS1A02G114000	TraesCS1B02G134300	TraesCS1D02G115700	0.4107	0.0624	0.5269	B.suppressed
0	TraesCS1A02G114100	TraesCS1B02G134400	TraesCS1D02G115800	0.345	0	0.655	B.suppressed
0	TraesCS1A02G114700	TraesCS1B02G134600	TraesCS1D02G116000	0.9284	0.0095	0.0621	A.dominant
0	TraesCS1A02G115100	TraesCS1B02G135000	TraesCS1D02G116500	0.3536	0.0255	0.6209	B.suppressed
0	TraesCS1A02G115200	TraesCS1B02G135100	TraesCS1D02G116600	0.7669	0.0358	0.1973	A.dominant
0	TraesCS1A02G115400	TraesCS1B02G135300	TraesCS1D02G116800	0.5049	0.0069	0.4882	B.suppressed
0	TraesCS1A02G115500	TraesCS1B02G135400	TraesCS1D02G116900	0.8114	0.0574	0.1313	A.dominant
0	TraesCS1A02G115600	TraesCS1B02G135500	TraesCS1D02G117000	0.9185	0	0.0815	A.dominant
0	TraesCS1A02G116500	TraesCS1B02G136500	TraesCS1D02G117800	0.8743	0.0162	0.1095	A.dominant
0	TraesCS1A02G116700	TraesCS1B02G136700	TraesCS1D02G117900	0.5283	0.0018	0.4699	B.suppressed
0	TraesCS1A02G116900	TraesCS1B02G136800	TraesCS1D02G118000	0.4672	0.1109	0.4219	B.suppressed
0	TraesCS1A02G117000	TraesCS1B02G136900	TraesCS1D02G118100	0.0959	0.027	0.8771	D.dominant
0	TraesCS1A02G117400	TraesCS1B02G137200	TraesCS1D02G118500	0.6867	0.1756	0.1377	A.dominant
0	TraesCS1A02G117500	TraesCS1B02G137300	TraesCS1D02G118600	0.7357	0.0469	0.2174	A.dominant
0	TraesCS1A02G117600	TraesCS1B02G137400	TraesCS1D02G118700	0.5286	0.0282	0.4432	B.suppressed
0	TraesCS1A02G118100	TraesCS1B02G137700	TraesCS1D02G119100	0.6392	0.0464	0.3144	B.suppressed
0	TraesCS1A02G118200	TraesCS1B02G137900	TraesCS1D02G119300	0.4189	0.0167	0.5644	B.suppressed
0	TraesCS1A02G118300	TraesCS1B02G138000	TraesCS1D02G119400	0.1317	0.118	0.7503	D.dominant
0	TraesCS1A02G118400	TraesCS1B02G138100	TraesCS1D02G119500	0.5225	0.0784	0.3991	B.suppressed
0	TraesCS1A02G118700	TraesCS1B02G138200	TraesCS1D02G119600	0.5236	0.0222	0.4542	B.suppressed
0	TraesCS1A02G119100	TraesCS1B02G138600	TraesCS1D02G120000	0	0.0415	0.9585	D.dominant
0	TraesCS1A02G119500	TraesCS1B02G138900	TraesCS1D02G120300	0.215	0	0.785	D.dominant
0	TraesCS1A02G119600	TraesCS1B02G139000	TraesCS1D02G120500	0.302	0.4119	0.2861	Central
0	TraesCS1A02G119700	TraesCS1B02G139100	TraesCS1D02G120600	0.4505	0.0526	0.4969	B.suppressed
0	TraesCS1A02G119800	TraesCS1B02G139200	TraesCS1D02G120700	0.3731	0.0108	0.6161	B.suppressed
0	TraesCS1A02G120100	TraesCS1B02G139500	TraesCS1D02G121000	0.4459	0.0465	0.5076	B.suppressed
0	TraesCS1A02G120200	TraesCS1B02G139600	TraesCS1D02G121200	0.5027	0.0362	0.4612	B.suppressed
0	TraesCS1A02G120400	TraesCS1B02G139800	TraesCS1D02G121400	0.3764	0.126	0.4976	B.suppressed
0	TraesCS1A02G120500	TraesCS1B02G139900	TraesCS1D02G121500	0.5256	0.1025	0.3719	B.suppressed
0	TraesCS1A02G120800	TraesCS1B02G140100	TraesCS1D02G121600	0.085	0.131	0.784	D.dominant
0	TraesCS1A02G120900	TraesCS1B02G140200	TraesCS1D02G121700	0.5992	0.0268	0.374	B.suppressed
0	TraesCS1A02G121000	TraesCS1B02G140400	TraesCS1D02G121900	0.3619	0.0282	0.6099	B.suppressed
0	TraesCS1A02G121300	TraesCS1B02G140700	TraesCS1D02G122100	0.3854	0.103	0.5116	B.suppressed
0	TraesCS1A02G121700	TraesCS1B02G140900	TraesCS1D02G122500	0.3206	0.2763	0.4031	Central
0	TraesCS1A02G122000	TraesCS1B02G141200	TraesCS1D02G122800	0.7275	0.0176	0.2549	B.suppressed
0	TraesCS1A02G122100	TraesCS1B02G141300	TraesCS1D02G123100	0.3711	0.1226	0.5063	B.suppressed
0	TraesCS1A02G122200	TraesCS1B02G141400	TraesCS1D02G123200	0.459	0.0644	0.4766	B.suppressed
0	TraesCS1A02G122500	TraesCS1B02G141700	TraesCS1D02G123400	0.4402	0.0218	0.538	B.suppressed
0	TraesCS1A02G122700	TraesCS1B02G141900	TraesCS1D02G123600	0.4548	0.0843	0.461	B.suppressed
0	TraesCS1A02G122800	TraesCS1B02G142000	TraesCS1D02G123700	0.188	0.0915	0.7205	D.dominant
0	TraesCS1A02G122900	TraesCS1B02G142100	TraesCS1D02G123800	0.6749	0.0378	0.2873	B.suppressed
0	TraesCS1A02G123000	TraesCS1B02G142200	TraesCS1D02G123900	0.5396	0.0522	0.4083	B.suppressed
0	TraesCS1A02G123100	TraesCS1B02G143600	TraesCS1D02G124000	0.5397	0	0.4603	B.suppressed
0	TraesCS1A02G123200	TraesCS1B02G143500	TraesCS1D02G130900	1	0	0	A.dominant
0	TraesCS1A02G123600	TraesCS1B02G143400	TraesCS1D02G130800	0.3892	0.0256	0.5852	B.suppressed
0	TraesCS1A02G123900	TraesCS1B02G143100	TraesCS1D02G130400	0.3112	0.0413	0.6475	B.suppressed
0	TraesCS1A02G124200	TraesCS1B02G142800	TraesCS1D02G130200	0.5765	0.0302	0.3933	B.suppressed
0	TraesCS1A02G124400	TraesCS1B02G142600	TraesCS1D02G129500	0.3769	0.0142	0.609	B.suppressed
0	TraesCS1A02G124500	TraesCS1B02G142500	TraesCS1D02G129400	0	0	1	D.dominant
0	TraesCS1A02G124600	TraesCS1B02G142400	TraesCS1D02G129200	0.4855	0.0314	0.483	B.suppressed
0	TraesCS1A02G124700	TraesCS1B02G143700	TraesCS1D02G129100	0.5846	0.0777	0.3377	B.suppressed
0	TraesCS1A02G125000	TraesCS1B02G142300	TraesCS1D02G129000	0.4575	0.0385	0.504	B.suppressed
0	TraesCS1A02G125300	TraesCS1B02G144000	TraesCS1D02G128500	0.6112	0.2065	0.1823	Central
0	TraesCS1A02G125400	TraesCS1B02G143800	TraesCS1D02G128400	0.036	0.824	0.1401	B.dominant
0	TraesCS1A02G125500	TraesCS1B02G144500	TraesCS1D02G128000	0.7354	0.1082	0.1564	A.dominant
0	TraesCS1A02G125700	TraesCS1B02G144700	TraesCS1D02G127800	0.653	0.1191	0.2278	B.suppressed
0	TraesCS1A02G125800	TraesCS1B02G144800	TraesCS1D02G127700	0.0951	0.0951	0.8099	D.dominant
0	TraesCS1A02G126000	TraesCS1B02G145200	TraesCS1D02G127500	0.3188	0.2653	0.4159	Central
0	TraesCS1A02G126100	TraesCS1B02G145300	TraesCS1D02G127400	0.5033	0.0182	0.4785	B.suppressed
0	TraesCS1A02G126300	TraesCS1B02G145500	TraesCS1D02G127200	0.4689	0.1561	0.3751	B.suppressed
0	TraesCS1A02G126800	TraesCS1B02G145800	TraesCS1D02G126900	0.1353	0.0175	0.8473	D.dominant
0	TraesCS1A02G127000	TraesCS1B02G147600	TraesCS1D02G126700	0.3054	0.3858	0.3088	Central
0	TraesCS1A02G127400	TraesCS1B02G147500	TraesCS1D02G126800	0.5038	0.0095	0.4866	B.suppressed
0	TraesCS1A02G127900	TraesCS1B02G147000	TraesCS1D02G126300	0.1485	0.0793	0.7722	D.dominant
0	TraesCS1A02G128100	TraesCS1B02G148100	TraesCS1D02G126100	0.8534	0.1466	0	A.dominant
0	TraesCS1A02G128300	TraesCS1B02G146700	TraesCS1D02G124900	0.6403	0.0309	0.3288	B.suppressed
0	TraesCS1A02G128600	TraesCS1B02G146600	TraesCS1D02G124800	0.6441	0.0588	0.2971	B.suppressed
0	TraesCS1A02G128900	TraesCS1B02G146500	TraesCS1D02G125100	0.5426	0.0671	0.3904	B.suppressed
0	TraesCS1A02G129100	TraesCS1B02G146100	TraesCS1D02G125600	0.4909	0.0256	0.4835	B.suppressed
0	TraesCS1A02G129200	TraesCS1B02G146000	TraesCS1D02G125500	0.4218	0.0683	0.5099	B.suppressed
0	TraesCS1A02G129400	TraesCS1B02G146200	TraesCS1D02G125300	0.5025	0.0968	0.4007	B.suppressed
0	TraesCS1A02G129500	TraesCS1B02G146400	TraesCS1D02G125200	0.2423	0.097	0.6608	B.suppressed
0	TraesCS1A02G129700	TraesCS1B02G156100	TraesCS1D02G138500	0.0928	0.6214	0.2859	A.suppressed
0	TraesCS1A02G129800	TraesCS1B02G156000	TraesCS1D02G138400	0.3295	0.5232	0.1473	D.suppressed
0	TraesCS1A02G130700	TraesCS1B02G156600	TraesCS1D02G139000	0.5482	0.2322	0.2196	Central
0	TraesCS1A02G130800	TraesCS1B02G156800	TraesCS1D02G139100	0.333	0.3241	0.3429	Central
0	TraesCS1A02G130900	TraesCS1B02G153800	TraesCS1D02G136500	0.222	0.5464	0.2316	Central
0	TraesCS1A02G131000	TraesCS1B02G153400	TraesCS1D02G132200	0.2909	0.3809	0.3282	Central
0	TraesCS1A02G131200	TraesCS1B02G154800	TraesCS1D02G137000	0.4478	0.3583	0.1939	Central
0	TraesCS1A02G131500	TraesCS1B02G152100	TraesCS1D02G136900	0.518	0.0554	0.4266	B.suppressed
0	TraesCS1A02G131600	TraesCS1B02G154400	TraesCS1D02G136400	0.1576	0.4892	0.3532	A.suppressed
0	TraesCS1A02G132400	TraesCS1B02G154500	TraesCS7D02G246600	0.1654	0.246	0.5886	A.suppressed
0	TraesCS1A02G132600	TraesCS1B02G154200	TraesCS1D02G135500	0.4419	0.3002	0.2579	Central
0	TraesCS1A02G133000	TraesCS1B02G151200	TraesCS1D02G131900	0.8021	0	0.1979	A.dominant
0	TraesCS1A02G133100	TraesCS1B02G151300	TraesCS1D02G131800	0.3867	0.0108	0.6025	B.suppressed
0	TraesCS1A02G133400	TraesCS1B02G150000	TraesCS1D02G124300	0.5359	0.0068	0.4573	B.suppressed
0	TraesCS1A02G133500	TraesCS1B02G150100	TraesCS1D02G124400	0.4117	0.0202	0.5681	B.suppressed
0	TraesCS1A02G133700	TraesCS1B02G148400	TraesCS1D02G124600	0.3185	0.0716	0.6098	B.suppressed
0	TraesCS1A02G133800	TraesCS1B02G146900	TraesCS1D02G124700	0.3091	0.2158	0.4751	Central
0	TraesCS1A02G133900	TraesCS1B02G147300	TraesCS1D02G126000	0.1955	0.0964	0.7081	D.dominant
0	TraesCS1A02G134000	TraesCS1B02G148000	TraesCS1D02G125800	0.6946	0.0401	0.2653	B.suppressed
0	TraesCS1A02G134500	TraesCS1B02G152500	TraesCS1D02G124100	0.1804	0.7034	0.1161	B.dominant
0	TraesCS1A02G134600	TraesCS1B02G148200	TraesCS1D02G131100	0.4121	0.0345	0.5533	B.suppressed
0	TraesCS1A02G134800	TraesCS1B02G149000	TraesCS1D02G131700	0.4199	0.0382	0.5418	B.suppressed
0	TraesCS1A02G135100	TraesCS1B02G149700	TraesCS1D02G131600	0.4895	0.0695	0.4409	B.suppressed
0	TraesCS1A02G135300	TraesCS1B02G150500	TraesCS1D02G131500	0.4664	0.1645	0.3691	B.suppressed
0	TraesCS1A02G135700	TraesCS1B02G150400	TraesCS1D02G131200	0.3693	0.102	0.5287	B.suppressed
0	TraesCS1A02G135800	TraesCS1B02G156400	TraesCS1D02G138800	0.0504	0.7281	0.2215	B.dominant
0	TraesCS1A02G136000	TraesCS1B02G156200	TraesCS1D02G138600	0.223	0.1787	0.5983	Central
0	TraesCS1A02G136100	TraesCS1B02G155100	TraesCS1D02G134600	0.2083	0.3076	0.4841	Central
0	TraesCS1A02G136200	TraesCS1B02G154100	TraesCS1D02G136800	0.4801	0.1927	0.3272	Central
0	TraesCS1A02G136600	TraesCS1B02G155000	TraesCS1D02G134700	0.4559	0.3343	0.2099	Central
0	TraesCS1A02G137200	TraesCS1B02G155700	TraesCS1D02G138100	0.2702	0.4662	0.2635	Central
0	TraesCS1A02G137300	TraesCS1B02G155800	TraesCS1D02G138200	0.7916	0	0.2084	A.dominant
0	TraesCS1A02G137400	TraesCS1B02G152000	TraesCS1D02G133300	0.2949	0.3409	0.3642	Central
0	TraesCS1A02G137700	TraesCS1B02G148900	TraesCS1D02G133700	0.3009	0.0381	0.661	B.suppressed
0	TraesCS1A02G137800	TraesCS1B02G149400	TraesCS1D02G132600	0.522	0.0972	0.3808	B.suppressed
0	TraesCS1A02G137900	TraesCS1B02G153300	TraesCS1D02G134400	0.362	0.3518	0.2862	Central
0	TraesCS1A02G138300	TraesCS3B02G183400	TraesCS1D02G134100	0.2107	0.7186	0.0707	B.dominant
0	TraesCS1A02G138400	TraesCS1B02G152200	TraesCS1D02G135200	0.3785	0.3172	0.3043	Central
0	TraesCS1A02G138500	TraesCS1B02G152300	TraesCS1D02G135300	0.3387	0.2992	0.362	Central
0	TraesCS1A02G138800	TraesCS1B02G148500	TraesCS1D02G132700	0.4809	0.0958	0.4232	B.suppressed
0	TraesCS1A02G139200	TraesCS1B02G149600	TraesCS1D02G132800	0.3873	0.3116	0.3011	Central
0	TraesCS1A02G139300	TraesCS1B02G149500	TraesCS1D02G132900	0.3545	0.0485	0.597	B.suppressed
0	TraesCS1A02G139400	TraesCS1B02G149800	TraesCS1D02G133800	0.5714	0.0299	0.3987	B.suppressed
0	TraesCS1A02G139700	TraesCS1B02G156900	TraesCS1D02G139300	0.2915	0.432	0.2765	Central
0	TraesCS1A02G139900	TraesCS1B02G157000	TraesCS1D02G139400	0.2155	0.3734	0.4111	Central
0	TraesCS1A02G141100	TraesCS1B02G157500	TraesCS1D02G140100	0.3309	0.2352	0.4339	Central
0	TraesCS1A02G141200	TraesCS1B02G157600	TraesCS1D02G140200	0.4046	0.1896	0.4058	Central
0	TraesCS1A02G141300	TraesCS1B02G157700	TraesCS1D02G140300	0.3667	0.1086	0.5247	B.suppressed
0	TraesCS1A02G141400	TraesCS1B02G157900	TraesCS1D02G140400	0.5129	0.1777	0.3095	Central
0	TraesCS1A02G141500	TraesCS1B02G158000	TraesCS1D02G140500	0	0	1	D.dominant
0	TraesCS1A02G141600	TraesCS1B02G158200	TraesCS1D02G140700	0.128	0.154	0.7181	D.dominant
0	TraesCS1A02G141700	TraesCS1B02G158300	TraesCS1D02G140800	0.238	0.3013	0.4607	Central
0	TraesCS1A02G142000	TraesCS1B02G159700	TraesCS1D02G141100	0.6454	0.0929	0.2617	B.suppressed
0	TraesCS1A02G142200	TraesCS1B02G159600	TraesCS1D02G141200	0.2961	0.4333	0.2707	Central
0	TraesCS1A02G142300	TraesCS1B02G159500	TraesCS1D02G141300	0.4933	0.3064	0.2002	Central
0	TraesCS1A02G142400	TraesCS1B02G159400	TraesCS1D02G141400	0.8805	0.1195	0	A.dominant
0	TraesCS1A02G142500	TraesCS1B02G159200	TraesCS1D02G141500	0.134	0.5792	0.2868	A.suppressed
0	TraesCS1A02G142600	TraesCS1B02G159100	TraesCS1D02G141600	0.3993	0.0216	0.5791	B.suppressed
0	TraesCS1A02G142900	TraesCS1B02G158900	TraesCS1D02G141700	0.4669	0.2994	0.2337	Central
0	TraesCS1A02G143000	TraesCS1B02G158600	TraesCS1D02G141800	0.2813	0.5057	0.2131	Central
0	TraesCS1A02G143100	TraesCS1B02G158500	TraesCS1D02G142000	0.3187	0.2993	0.382	Central
0	TraesCS1A02G143400	TraesCS1B02G160800	TraesCS1D02G142200	0.2961	0.3924	0.3116	Central
0	TraesCS1A02G143500	TraesCS1B02G160900	TraesCS1D02G142300	0.1061	0.4718	0.4221	A.suppressed
0	TraesCS1A02G143600	TraesCS1B02G161000	TraesCS1D02G142400	0.5169	0.0944	0.3887	B.suppressed
0	TraesCS1A02G143700	TraesCS1B02G161100	TraesCS1D02G142500	0.456	0.2834	0.2606	Central
0	TraesCS1A02G143800	TraesCS1B02G161200	TraesCS1D02G142600	0.1742	0.6384	0.1873	Central
0	TraesCS1A02G143900	TraesCS1B02G161300	TraesCS1D02G142700	0.4006	0.2706	0.3288	Central
0	TraesCS1A02G144000	TraesCS1B02G161400	TraesCS1D02G143000	0.2591	0.4331	0.3078	Central
0	TraesCS1A02G144600	TraesCS1B02G161900	TraesCS1D02G143700	0.4801	0.1219	0.398	B.suppressed
0	TraesCS1A02G144700	TraesCS1B02G162000	TraesCS1D02G143800	0.2616	0.3177	0.4207	Central
0	TraesCS1A02G144800	TraesCS1B02G162100	TraesCS1D02G143900	0.3048	0.4458	0.2494	Central
0	TraesCS1A02G145000	TraesCS1B02G162300	TraesCS1D02G144000	0.3615	0.3317	0.3068	Central
0	TraesCS1A02G145800	TraesCS1B02G164000	TraesCS1D02G144400	0.8257	0.1217	0.0525	A.dominant
0	TraesCS1A02G146000	TraesCS1B02G164200	TraesCS1D02G144600	0.756	0.133	0.111	A.dominant
0	TraesCS1A02G146200	TraesCS1B02G164300	TraesCS1D02G144700	0.5528	0.2812	0.166	D.suppressed
0	TraesCS1A02G146600	TraesCS1B02G164900	TraesCS1D02G144800	0.4337	0.222	0.3443	Central
0	TraesCS1A02G146900	TraesCS1B02G164700	TraesCS1D02G145000	0.2265	0.2684	0.505	Central
0	TraesCS1A02G147000	TraesCS1B02G164500	TraesCS1D02G145100	0.3863	0.3485	0.2652	Central
0	TraesCS1A02G147400	TraesCS1B02G165500	TraesCS1D02G145400	0.4676	0.3789	0.1534	D.suppressed
0	TraesCS1A02G147500	TraesCS1B02G165600	TraesCS1D02G145500	0.6492	0.2888	0.0619	D.suppressed
0	TraesCS1A02G147600	TraesCS1B02G165700	TraesCS1D02G145600	0.4067	0.1523	0.441	B.suppressed
0	TraesCS1A02G147700	TraesCS1B02G165800	TraesCS1D02G145700	0.3562	0.3481	0.2958	Central
0	TraesCS1A02G148000	TraesCS1B02G165900	TraesCS1D02G145900	0.3265	0.3974	0.2761	Central
0	TraesCS1A02G149100	TraesCS1B02G167000	TraesCS1D02G146400	0.1324	0.4237	0.4439	A.suppressed
0	TraesCS1A02G149200	TraesCS1B02G167100	TraesCS1D02G146500	0.3031	0.2533	0.4435	Central
0	TraesCS1A02G149300	TraesCS1B02G167200	TraesCS1D02G146600	0.3004	0.4574	0.2423	Central
0	TraesCS1A02G149700	TraesCS1B02G167700	TraesCS1D02G146900	0.2241	0.5717	0.2041	Central
0	TraesCS1A02G149800	TraesCS1B02G167800	TraesCS1D02G147000	0.4091	0.4001	0.1908	Central
0	TraesCS1A02G150400	TraesCS1B02G168100	TraesCS1D02G147400	0.6543	0.1208	0.2249	B.suppressed
0	TraesCS1A02G150500	TraesCS4B02G190700	TraesCS1D02G147500	0.2488	0.6132	0.138	D.suppressed
0	TraesCS1A02G150600	TraesCS1B02G168200	TraesCS1D02G147600	0.5586	0.2031	0.2383	Central
0	TraesCS1A02G151000	TraesCS1B02G168600	TraesCS1D02G148000	0.164	0.4511	0.3849	A.suppressed
0	TraesCS1A02G151200	TraesCS1B02G168800	TraesCS1D02G148200	0.1433	0.61	0.2467	A.suppressed
0	TraesCS1A02G151500	TraesCS1B02G169100	TraesCS1D02G148500	0.1448	0.4057	0.4495	A.suppressed
0	TraesCS1A02G151600	TraesCS1B02G169200	TraesCS1D02G148600	0.1754	0.7436	0.081	B.dominant
0	TraesCS1A02G151700	TraesCS1B02G169300	TraesCS1D02G148700	0.1528	0.7027	0.1445	B.dominant
0	TraesCS1A02G152000	TraesCS1B02G169400	TraesCS1D02G148800	0.1977	0.2431	0.5591	Central
0	TraesCS1A02G152200	TraesCS1B02G169600	TraesCS1D02G149100	0.4149	0.3544	0.2307	Central
0	TraesCS1A02G152500	TraesCS1B02G169900	TraesCS1D02G149400	0.3974	0.2829	0.3197	Central
0	TraesCS1A02G152900	TraesCS1B02G170300	TraesCS1D02G149900	0.4372	0.1932	0.3696	Central
0	TraesCS1A02G153100	TraesCS1B02G171800	TraesCS1D02G151500	0.8124	0.1078	0.0798	A.dominant
0	TraesCS1A02G153300	TraesCS1B02G171600	TraesCS1D02G151800	0.4098	0.3443	0.2459	Central
0	TraesCS1A02G153400	TraesCS1B02G171500	TraesCS1D02G151900	0.4324	0.337	0.2306	Central
0	TraesCS1A02G153600	TraesCS1B02G171400	TraesCS1D02G152000	0.3125	0.1799	0.5076	Central
0	TraesCS1A02G153800	TraesCS1B02G171300	TraesCS1D02G152200	0.1444	0.2031	0.6525	A.suppressed
0	TraesCS1A02G153900	TraesCS1B02G171200	TraesCS1D02G152300	0.3255	0.2977	0.3768	Central
0	TraesCS1A02G154300	TraesCS1B02G170900	TraesCS1D02G153100	0.326	0.362	0.312	Central
0	TraesCS1A02G154500	TraesCS1B02G170500	TraesCS1D02G153400	0.37	0.4507	0.1793	Central
0	TraesCS1A02G154700	TraesCS1B02G171900	TraesCS1D02G153600	0.4278	0.1992	0.373	Central
0	TraesCS1A02G154900	TraesCS1B02G172100	TraesCS1D02G153700	0.1005	0.4291	0.4704	A.suppressed
0	TraesCS1A02G155300	TraesCS1B02G172500	TraesCS1D02G154000	0	0	1	D.dominant
0	TraesCS1A02G155500	TraesCS1B02G172800	TraesCS1D02G154200	0.275	0.2877	0.4373	Central
0	TraesCS1A02G156000	TraesCS1B02G173100	TraesCS1D02G154400	0.2082	0.155	0.6368	B.suppressed
0	TraesCS1A02G156100	TraesCS1B02G173200	TraesCS1D02G154700	0	1	0	B.dominant
0	TraesCS1A02G156300	TraesCS1B02G173300	TraesCS1D02G154800	0.321	0.3565	0.3225	Central
0	TraesCS1A02G156400	TraesCS1B02G173400	TraesCS1D02G154900	0.632	0.0585	0.3095	B.suppressed
0	TraesCS1A02G156500	TraesCS1B02G173600	TraesCS1D02G155000	0.1927	0.3843	0.423	Central
0	TraesCS1A02G156600	TraesCS1B02G173700	TraesCS1D02G155100	0.4496	0.1514	0.399	B.suppressed
0	TraesCS1A02G157500	TraesCS1B02G173900	TraesCS1D02G155200	0.5282	0.2428	0.229	Central
0	TraesCS1A02G157700	TraesCS1B02G174000	TraesCS1D02G155300	0.2028	0.2668	0.5304	Central
0	TraesCS1A02G157900	TraesCS1B02G174100	TraesCS1D02G155400	0.4117	0.1016	0.4867	B.suppressed
0	TraesCS1A02G158200	TraesCS1B02G174200	TraesCS1D02G155500	0.4117	0.2868	0.3015	Central
0	TraesCS1A02G158300	TraesCS1B02G174300	TraesCS1D02G155600	0.4309	0.275	0.294	Central
0	TraesCS1A02G158400	TraesCS1B02G174400	TraesCS1D02G155700	0.3266	0.3848	0.2886	Central
0	TraesCS1A02G158500	TraesCS1B02G174500	TraesCS1D02G155800	0.3218	0.4011	0.2771	Central
0	TraesCS1A02G158600	TraesCS1B02G174600	TraesCS1D02G155900	0.2636	0.2586	0.4778	Central
0	TraesCS1A02G158700	TraesCS1B02G174700	TraesCS1D02G156000	0.6018	0.1254	0.2728	B.suppressed
0	TraesCS1A02G158800	TraesCS1B02G175400	TraesCS1D02G156100	0.4271	0.2567	0.3162	Central
0	TraesCS1A02G158900	TraesCS1B02G175000	TraesCS1D02G156200	0.4694	0.1949	0.3357	Central
0	TraesCS1A02G159100	TraesCS1B02G174800	TraesCS1D02G156400	0.2453	0.3502	0.4044	Central
0	TraesCS1A02G159200	TraesCS1B02G175600	TraesCS1D02G156600	0.0579	0.42	0.5221	A.suppressed
0	TraesCS1A02G159300	TraesCS1B02G175700	TraesCS1D02G156700	0.4936	0.0892	0.4172	B.suppressed
0	TraesCS1A02G159400	TraesCS1B02G175800	TraesCS1D02G156800	0.1217	0.3073	0.571	A.suppressed
0	TraesCS1A02G159600	TraesCS1B02G176000	TraesCS1D02G157000	0.7189	0.1897	0.0913	A.dominant
0	TraesCS1A02G160000	TraesCS1B02G176600	TraesCS1D02G157200	0.1208	0.3536	0.5256	A.suppressed
0	TraesCS1A02G160100	TraesCS1B02G176500	TraesCS1D02G157300	0.3745	0.0587	0.5668	B.suppressed
0	TraesCS1A02G160200	TraesCS1B02G176400	TraesCS1D02G157400	0.6697	0.1291	0.2012	B.suppressed
0	TraesCS1A02G160300	TraesCS1B02G176300	TraesCS1D02G157500	0.4688	0.5312	0	D.suppressed
0	TraesCS1A02G160500	TraesCS1B02G176100	TraesCS1D02G157600	0.3505	0.1555	0.494	B.suppressed
0	TraesCS1A02G160600	TraesCS1B02G177300	TraesCS1D02G157800	0.3252	0.2913	0.3836	Central
0	TraesCS1A02G160900	TraesCS1B02G177600	TraesCS1D02G158000	0.3482	0.1082	0.5436	B.suppressed
0	TraesCS1A02G161300	TraesCS1B02G177800	TraesCS1D02G158300	0.4476	0.4004	0.152	D.suppressed
0	TraesCS1A02G162200	TraesCS1B02G178800	TraesCS1D02G159000	0.4025	0.2171	0.3804	Central
0	TraesCS1A02G162300	TraesCS1B02G178900	TraesCS1D02G159100	0.442	0.3242	0.2338	Central
0	TraesCS1A02G162400	TraesCS1B02G179000	TraesCS1D02G159200	0.4122	0.236	0.3518	Central
0	TraesCS1A02G162500	TraesCS1B02G179800	TraesCS1D02G159900	0.1357	0.1821	0.6822	D.dominant
0	TraesCS1A02G162600	TraesCS1B02G179700	TraesCS1D02G159800	0	0.5361	0.4639	A.suppressed
0	TraesCS1A02G162800	TraesCS1B02G179500	TraesCS1D02G159600	0.2416	0.3537	0.4047	Central
0	TraesCS1A02G163200	TraesCS1B02G179100	TraesCS1D02G159300	0.4231	0.2375	0.3393	Central
0	TraesCS1A02G163400	TraesCS1B02G179900	TraesCS1D02G160000	0.2992	0.5092	0.1917	Central
0	TraesCS1A02G163900	TraesCS1B02G180700	TraesCS1D02G160800	0.3271	0.3237	0.3492	Central
0	TraesCS1A02G164000	TraesCS1B02G180900	TraesCS1D02G161000	0.3646	0.2544	0.381	Central
0	TraesCS1A02G164200	TraesCS1B02G181000	TraesCS1D02G161200	0.3524	0.2814	0.3662	Central
0	TraesCS1A02G164300	TraesCS1B02G181100	TraesCS1D02G161300	0.0192	0.9257	0.0552	B.dominant
0	TraesCS1A02G164700	TraesCS1B02G181600	TraesCS1D02G161800	0.183	0.3032	0.5138	Central
0	TraesCS1A02G165300	TraesCS1B02G182100	TraesCS1D02G175300	0.2612	0.3064	0.4324	Central
0	TraesCS1A02G165600	TraesCS1B02G182300	TraesCS1D02G175100	0.1137	0.2398	0.6465	A.suppressed
0	TraesCS1A02G165700	TraesCS1B02G182400	TraesCS1D02G175000	0.0884	0.5042	0.4075	A.suppressed
0	TraesCS1A02G165800	TraesCS1B02G182500	TraesCS1D02G174900	0.2683	0.3285	0.4032	Central
0	TraesCS1A02G165900	TraesCS1B02G182600	TraesCS1D02G174800	0.2609	0.4311	0.308	Central
0	TraesCS1A02G166600	TraesCS1B02G183100	TraesCS1D02G174100	0.4073	0.3764	0.2163	Central
0	TraesCS1A02G166900	TraesCS1B02G183200	TraesCS1D02G174000	0.3829	0.0095	0.6077	B.suppressed
0	TraesCS1A02G167100	TraesCS1B02G183500	TraesCS1D02G173800	0	0.5797	0.4203	A.suppressed
0	TraesCS1A02G167200	TraesCS1B02G183600	TraesCS1D02G173700	0.374	0.3271	0.2989	Central
0	TraesCS1A02G167300	TraesCS1B02G183700	TraesCS1D02G173600	0.2009	0.5539	0.2452	Central
0	TraesCS1A02G167400	TraesCS1B02G183800	TraesCS1D02G173500	0.2973	0.3202	0.3824	Central
0	TraesCS1A02G167600	TraesCS1B02G184000	TraesCS1D02G173300	0.3275	0.6487	0.0238	D.suppressed
0	TraesCS1A02G168100	TraesCS1B02G184500	TraesCS1D02G172800	0.3534	0.4303	0.2163	Central
0	TraesCS1A02G168400	TraesCS1B02G188500	TraesCS1D02G166400	0.1869	0.3118	0.5013	Central
0	TraesCS1A02G168600	TraesCS1B02G188300	TraesCS1D02G166600	0.3513	0.3454	0.3033	Central
0	TraesCS1A02G168700	TraesCS1B02G188200	TraesCS1D02G166700	0.855	0.073	0.0719	A.dominant
0	TraesCS1A02G168800	TraesCS1B02G188100	TraesCS1D02G166800	0.2831	0.0656	0.6514	B.suppressed
0	TraesCS1A02G168900	TraesCS1B02G188000	TraesCS1D02G166900	0.2944	0.2309	0.4747	Central
0	TraesCS1A02G169000	TraesCS1B02G187900	TraesCS1D02G167000	0.2233	0.4831	0.2936	Central
0	TraesCS1A02G169100	TraesCS1B02G187800	TraesCS1D02G167100	0.3027	0.3836	0.3138	Central
0	TraesCS1A02G169200	TraesCS1B02G187700	TraesCS1D02G167200	0.3532	0.2543	0.3924	Central
0	TraesCS1A02G169300	TraesCS1B02G187600	TraesCS1D02G167300	0.5739	0.0986	0.3275	B.suppressed
0	TraesCS1A02G169500	TraesCS1B02G187500	TraesCS1D02G167400	0.3566	0.2005	0.4429	Central
0	TraesCS1A02G169600	TraesCS1B02G187400	TraesCS1D02G167500	0.4827	0.3348	0.1826	Central
0	TraesCS1A02G170000	TraesCS1B02G187200	TraesCS1D02G167600	0.4388	0.2648	0.2964	Central
0	TraesCS1A02G170100	TraesCS1B02G186800	TraesCS1D02G167800	0.3131	0.2524	0.4345	Central
0	TraesCS1A02G170200	TraesCS1B02G186900	TraesCS1D02G167900	0.305	0.1481	0.5469	B.suppressed
0	TraesCS1A02G170300	TraesCS1B02G187000	TraesCS1D02G168000	0.5097	0.4292	0.0611	D.suppressed
0	TraesCS1A02G170400	TraesCS1B02G187100	TraesCS1D02G168100	0.3186	0.5005	0.1809	Central
0	TraesCS1A02G170800	TraesCS1B02G186500	TraesCS1D02G168500	0.4819	0.0247	0.4934	B.suppressed
0	TraesCS1A02G170900	TraesCS1B02G186400	TraesCS1D02G168600	0.4088	0.4084	0.1828	Central
0	TraesCS1A02G171100	TraesCS1B02G186200	TraesCS1D02G168800	0.3565	0.2823	0.3613	Central
0	TraesCS1A02G171200	TraesCS1B02G186100	TraesCS1D02G168900	0.2283	0.5457	0.226	Central
0	TraesCS1A02G171400	TraesCS1B02G185600	TraesCS1D02G171800	0.5907	0.1875	0.2218	Central
0	TraesCS1A02G171500	TraesCS1B02G185400	TraesCS1D02G171900	0.3891	0.2404	0.3706	Central
0	TraesCS1A02G172100	TraesCS1B02G184700	TraesCS1D02G172600	0.3049	0.3171	0.3781	Central
0	TraesCS1A02G172300	TraesCS1B02G205000	TraesCS1D02G166300	0.3237	0.3405	0.3358	Central
0	TraesCS1A02G172700	TraesCS1B02G191600	TraesCS1D02G166100	0.2228	0.1447	0.6325	B.suppressed
0	TraesCS1A02G173100	TraesCS1B02G191200	TraesCS1D02G165600	0.3245	0.5207	0.1548	D.suppressed
0	TraesCS1A02G173200	TraesCS1B02G191100	TraesCS1D02G165500	0.2665	0.3294	0.4041	Central
0	TraesCS1A02G173400	TraesCS1B02G191000	TraesCS1D02G165400	0.049	0.3263	0.6247	A.suppressed
0	TraesCS1A02G173500	TraesCS1B02G190900	TraesCS1D02G165300	0.4275	0.2882	0.2843	Central
0	TraesCS1A02G173600	TraesCS1B02G190800	TraesCS1D02G165200	0.0892	0.5677	0.3431	A.suppressed
0	TraesCS1A02G173700	TraesCS1B02G190700	TraesCS1D02G165100	0.1911	0.6119	0.197	Central
0	TraesCS1A02G174500	TraesCS1B02G190000	TraesCS1D02G164600	0.4002	0.2173	0.3825	Central
0	TraesCS1A02G174900	TraesCS1B02G189800	TraesCS1D02G164200	0.023	0.3469	0.6301	A.suppressed
0	TraesCS1A02G175000	TraesCS1B02G189700	TraesCS1D02G164100	0.2712	0.3497	0.3791	Central
0	TraesCS1A02G175600	TraesCS1B02G204800	TraesCS1D02G163700	0.2917	0.1564	0.5519	B.suppressed
0	TraesCS1A02G175700	TraesCS1B02G204600	TraesCS1D02G163300	0.7861	0.1134	0.1004	A.dominant
0	TraesCS1A02G175800	TraesCS1B02G204500	TraesCS1D02G163200	0.2413	0.4128	0.3459	Central
0	TraesCS1A02G175900	TraesCS1B02G204300	TraesCS1D02G162900	0.3071	0.2529	0.4401	Central
0	TraesCS1A02G176000	TraesCS1B02G204100	TraesCS1D02G162800	0.2891	0.4203	0.2906	Central
0	TraesCS1A02G176200	TraesCS1B02G203900	TraesCS1D02G162700	0.3687	0.2794	0.3519	Central
0	TraesCS1A02G176500	TraesCS1B02G203600	TraesCS1D02G162500	0.3881	0.2638	0.3481	Central
0	TraesCS1A02G176700	TraesCS1B02G203300	TraesCS1D02G162400	0.5361	0.3923	0.0715	D.suppressed
0	TraesCS1A02G176800	TraesCS1B02G203400	TraesCS1D02G162300	0.6676	0.204	0.1284	D.suppressed
0	TraesCS1A02G176900	TraesCS1B02G203500	TraesCS1D02G162200	0.2895	0.2981	0.4125	Central
0	TraesCS1A02G177000	TraesCS1B02G203200	TraesCS1D02G175400	0.469	0.2158	0.3151	Central
0	TraesCS1A02G177400	TraesCS1B02G202800	TraesCS1D02G175900	0.3919	0.4801	0.128	D.suppressed
0	TraesCS1A02G177500	TraesCS1B02G202700	TraesCS1D02G176000	0.2312	0.4529	0.316	Central
0	TraesCS1A02G177600	TraesCS1B02G202600	TraesCS1D02G176100	0.2691	0.3447	0.3862	Central
0	TraesCS1A02G177700	TraesCS1B02G202500	TraesCS1D02G176200	0.3235	0.3886	0.2879	Central
0	TraesCS1A02G177800	TraesCS1B02G202400	TraesCS1D02G176400	0.0966	0	0.9034	D.dominant
0	TraesCS1A02G178200	TraesCS1B02G202100	TraesCS1D02G176700	0.1322	0.6837	0.1841	A.suppressed
0	TraesCS1A02G178300	TraesCS1B02G202000	TraesCS1D02G176800	0.2839	0.4376	0.2785	Central
0	TraesCS1A02G178400	TraesCS1B02G201900	TraesCS1D02G176900	0.3793	0.2844	0.3362	Central
0	TraesCS1A02G178600	TraesCS1B02G201600	TraesCS1D02G177100	0.2642	0.4937	0.2421	Central
0	TraesCS1A02G178700	TraesCS1B02G201800	TraesCS1D02G177000	0	0.5907	0.4093	A.suppressed
0	TraesCS1A02G179000	TraesCS1B02G201400	TraesCS1D02G177400	0.2776	0.4142	0.3082	Central
0	TraesCS1A02G179400	TraesCS1B02G201100	TraesCS1D02G177700	0.6379	0.1271	0.235	B.suppressed
0	TraesCS1A02G179500	TraesCS1B02G201000	TraesCS1D02G177800	0.1634	0.4394	0.3972	A.suppressed
0	TraesCS1A02G179600	TraesCS1B02G200900	TraesCS1D02G177900	0.4237	0.3076	0.2687	Central
0	TraesCS1A02G179700	TraesCS1B02G200700	TraesCS1D02G178000	0.3852	0.2603	0.3544	Central
0	TraesCS1A02G180100	TraesCS1B02G200400	TraesCS1D02G178300	0.2202	0.3902	0.3896	Central
0	TraesCS1A02G180200	TraesCS1B02G200300	TraesCS1D02G178400	0.2385	0.3178	0.4437	Central
0	TraesCS1A02G180300	TraesCS1B02G200200	TraesCS1D02G178500	0.3676	0.2703	0.3621	Central
0	TraesCS1A02G180400	TraesCS1B02G200100	TraesCS1D02G178600	0.7118	0.1587	0.1295	A.dominant
0	TraesCS1A02G180500	TraesCS1B02G200000	TraesCS1D02G184100	0.3138	0.207	0.4792	Central
0	TraesCS1A02G180700	TraesCS1B02G199900	TraesCS1D02G184200	0.0631	0.8668	0.0701	B.dominant
0	TraesCS1A02G180800	TraesCS1B02G199700	TraesCS1D02G184400	0.5991	0	0.4009	B.suppressed
0	TraesCS1A02G181000	TraesCS1B02G199600	TraesCS1D02G184500	0.5051	0.4949	0	D.suppressed
0	TraesCS1A02G181100	TraesCS1B02G199500	TraesCS1D02G184600	0.2236	0.5078	0.2686	Central
0	TraesCS1A02G181400	TraesCS1B02G199400	TraesCS1D02G184700	0.2742	0.2165	0.5093	Central
0	TraesCS1A02G181500	TraesCS1B02G199300	TraesCS1D02G184800	0.3987	0.3109	0.2904	Central
0	TraesCS1A02G181600	TraesCS1B02G199200	TraesCS1D02G184900	0.1366	0	0.8634	D.dominant
0	TraesCS1A02G181900	TraesCS1B02G199100	TraesCS1D02G185000	0.316	0.3913	0.2927	Central
0	TraesCS1A02G182000	TraesCS1B02G199000	TraesCS1D02G185100	0.421	0.1156	0.4634	B.suppressed
0	TraesCS1A02G182100	TraesCS1B02G198900	TraesCS1D02G185200	0.1231	0.6211	0.2558	A.suppressed
0	TraesCS1A02G182300	TraesCS1B02G198700	TraesCS1D02G185500	0.2437	0.3454	0.4109	Central
0	TraesCS1A02G182400	TraesCS1B02G198500	TraesCS1D02G185600	0.3543	0.35	0.2957	Central
0	TraesCS1A02G182500	TraesCS1B02G198400	TraesCS1D02G185700	0.3507	0.2376	0.4117	Central
0	TraesCS1A02G182600	TraesCS1B02G198100	TraesCS1D02G185900	0.4095	0.3831	0.2074	Central
0	TraesCS1A02G182700	TraesCS1B02G198000	TraesCS1D02G186100	0.4005	0.2652	0.3343	Central
0	TraesCS1A02G182800	TraesCS1B02G197700	TraesCS1D02G186300	0.3469	0.2329	0.4202	Central
0	TraesCS1A02G182900	TraesCS1B02G197800	TraesCS1D02G186400	0.421	0.198	0.381	Central
0	TraesCS1A02G183000	TraesCS1B02G197900	TraesCS1D02G186500	0.4349	0.4258	0.1393	D.suppressed
0	TraesCS1A02G183100	TraesCS1B02G197600	TraesCS1D02G186600	0.1877	0.7203	0.092	B.dominant
0	TraesCS1A02G183400	TraesCS1B02G191800	TraesCS1D02G193800	1	0	0	A.dominant
0	TraesCS1A02G183800	TraesCS1B02G205300	TraesCS1D02G192900	0.3105	0.4011	0.2885	Central
0	TraesCS1A02G183900	TraesCS1B02G205400	TraesCS1D02G192800	0.186	0.2618	0.5522	Central
0	TraesCS1A02G184000	TraesCS1B02G205500	TraesCS1D02G192600	0.6247	0.1568	0.2185	B.suppressed
0	TraesCS1A02G184100	TraesCS1B02G205600	TraesCS1D02G192500	0.3205	0.3734	0.3062	Central
0	TraesCS1A02G184500	TraesCS1B02G192600	TraesCS1D02G192200	0.4546	0.2918	0.2536	Central
0	TraesCS1A02G184600	TraesCS1B02G192700	TraesCS1D02G192100	0.3549	0.3054	0.3397	Central
0	TraesCS1A02G184900	TraesCS1B02G192900	TraesCS1D02G191900	0.0986	0.4266	0.4748	A.suppressed
0	TraesCS1A02G185100	TraesCS1B02G193000	TraesCS1D02G191800	#VALUE!	#VALUE!	#VALUE!	character(0)
0	TraesCS1A02G185300	TraesCS1B02G193200	TraesCS1D02G191600	0.428	0.3228	0.2493	Central
0	TraesCS1A02G185400	TraesCS1B02G193300	TraesCS1D02G191500	0.4402	0.2914	0.2684	Central
0	TraesCS1A02G185800	TraesCS1B02G193600	TraesCS1D02G190800	1	0	0	A.dominant
0	TraesCS1A02G185900	TraesCS1B02G193700	TraesCS1D02G190900	0.4248	0.3255	0.2497	Central
0	TraesCS1A02G186000	TraesCS1B02G193800	TraesCS1D02G191000	0.3785	0.1132	0.5083	B.suppressed
0	TraesCS1A02G186200	TraesCS1B02G194000	TraesCS1D02G190600	0.285	0.2513	0.4637	Central
0	TraesCS1A02G186300	TraesCS1B02G194100	TraesCS1D02G190300	0.2406	0.402	0.3574	Central
0	TraesCS1A02G186500	TraesCS1B02G194300	TraesCS1D02G190100	0.5119	0.3469	0.1412	D.suppressed
0	TraesCS1A02G186700	TraesCS1B02G194700	TraesCS1D02G189800	0.1149	0.3338	0.5513	A.suppressed
0	TraesCS1A02G187000	TraesCS1B02G194900	TraesCS1D02G189600	0.5002	0.4535	0.0464	D.suppressed
0	TraesCS1A02G187300	TraesCS1B02G195100	TraesCS1D02G189400	0.4271	0.3112	0.2617	Central
0	TraesCS1A02G187400	TraesCS1B02G195200	TraesCS1D02G189300	0.2137	0.3796	0.4067	Central
0	TraesCS1A02G187500	TraesCS1B02G195300	TraesCS1D02G189200	0	0.3631	0.6369	A.suppressed
0	TraesCS1A02G187600	TraesCS1B02G195400	TraesCS1D02G189000	0.7491	0.2509	0	D.suppressed
0	TraesCS1A02G187800	TraesCS1B02G195600	TraesCS1D02G188800	0.3802	0.133	0.4868	B.suppressed
0	TraesCS1A02G188000	TraesCS1B02G195800	TraesCS1D02G188500	0	0.8546	0.1454	B.dominant
0	TraesCS1A02G188200	TraesCS1B02G196000	TraesCS1D02G188100	0.1269	0.7653	0.1078	B.dominant
0	TraesCS1A02G188400	TraesCS1B02G196100	TraesCS1D02G188000	0.8243	0.1462	0.0294	A.dominant
0	TraesCS1A02G188500	TraesCS1B02G196200	TraesCS1D02G187900	0.4201	0.3358	0.2441	Central
0	TraesCS1A02G188600	TraesCS1B02G196300	TraesCS1D02G187800	0.5209	0.0098	0.4693	B.suppressed
0	TraesCS1A02G188700	TraesCS1B02G196400	TraesCS1D02G187700	0.4326	0.2706	0.2967	Central
0	TraesCS1A02G188800	TraesCS1B02G196500	TraesCS1D02G187600	0.3508	0.2707	0.3785	Central
0	TraesCS1A02G188900	TraesCS1B02G196600	TraesCS1D02G187500	0.5689	0.1316	0.2995	B.suppressed
0	TraesCS1A02G189000	TraesCS1B02G196700	TraesCS1D02G187400	0.237	0.246	0.517	Central
0	TraesCS1A02G189100	TraesCS1B02G196800	TraesCS1D02G187300	0.3382	0.3479	0.3139	Central
0	TraesCS1A02G189200	TraesCS1B02G196900	TraesCS1D02G187200	0.3925	0	0.6075	B.suppressed
0	TraesCS1A02G189300	TraesCS1B02G197000	TraesCS1D02G187100	0.1996	0.5295	0.2709	Central
0	TraesCS1A02G189500	TraesCS1B02G197100	TraesCS1D02G187000	0.0767	0.1346	0.7887	D.dominant
0	TraesCS1A02G189600	TraesCS1B02G197200	TraesCS1D02G186900	0.5261	0.2448	0.2291	Central
0	TraesCS1A02G189800	TraesCS1B02G197400	TraesCS1D02G186700	0.0258	0.2568	0.7174	A.suppressed
0	TraesCS1A02G189900	TraesCS1B02G192000	TraesCS1D02G194000	0.2734	0.3832	0.3434	Central
0	TraesCS1A02G190000	TraesCS1B02G192100	TraesCS1D02G194100	0.3164	0.6555	0.0281	D.suppressed
0	TraesCS1A02G190100	TraesCS1B02G192200	TraesCS1D02G194200	0.8072	0	0.1928	A.dominant
0	TraesCS1A02G190200	TraesCS1B02G192300	TraesCS1D02G194300	0.3233	0.3514	0.3253	Central
0	TraesCS1A02G190500	TraesCS1B02G205800	TraesCS1D02G194700	0.4672	0.2262	0.3065	Central
0	TraesCS1A02G190800	TraesCS1B02G206000	TraesCS1D02G194800	0.2221	0.3023	0.4757	Central
0	TraesCS1A02G190900	TraesCS1B02G206100	TraesCS1D02G194900	0.4144	0.0502	0.5354	B.suppressed
0	TraesCS1A02G191300	TraesCS1B02G206200	TraesCS1D02G195000	0.3524	0.0765	0.5712	B.suppressed
0	TraesCS1A02G191400	TraesCS1B02G206300	TraesCS1D02G195100	0.4093	0.3072	0.2836	Central
0	TraesCS1A02G191700	TraesCS1B02G206600	TraesCS1D02G195300	0.4755	0.3779	0.1466	D.suppressed
0	TraesCS1A02G191900	TraesCS1B02G206900	TraesCS1D02G195500	0.1285	0.3614	0.5101	A.suppressed
0	TraesCS1A02G192200	TraesCS1B02G207000	TraesCS1D02G195600	0.2927	0.1953	0.5121	Central
0	TraesCS1A02G192300	TraesCS1B02G207100	TraesCS1D02G195700	0.416	0.3238	0.2602	Central
0	TraesCS1A02G192400	TraesCS1B02G207300	TraesCS1D02G195800	0.2816	0.377	0.3413	Central
0	TraesCS1A02G192500	TraesCS1B02G207500	TraesCS1D02G195900	0.6509	0.0357	0.3134	B.suppressed
0	TraesCS1A02G192700	TraesCS1B02G207600	TraesCS1D02G196000	0.0286	0.5426	0.4288	A.suppressed
0	TraesCS1A02G192800	TraesCS1B02G207700	TraesCS1D02G196400	0.9467	0.0469	0.0064	A.dominant
0	TraesCS1A02G193000	TraesCS1B02G207900	TraesCS1D02G196700	0.5608	0.3634	0.0758	D.suppressed
0	TraesCS1A02G193200	TraesCS1B02G208000	TraesCS1D02G196900	0.0852	0.3097	0.6051	A.suppressed
0	TraesCS1A02G193300	TraesCS1B02G208100	TraesCS1D02G197000	0.2877	0.4037	0.3086	Central
0	TraesCS1A02G193400	TraesCS1B02G208400	TraesCS1D02G197300	0.377	0.1916	0.4314	Central
0	TraesCS1A02G193500	TraesCS1B02G208500	TraesCS1D02G197400	0.2988	0.5054	0.1959	Central
0	TraesCS1A02G193600	TraesCS1B02G208600	TraesCS1D02G197500	0.383	0.1283	0.4886	B.suppressed
0	TraesCS1A02G193700	TraesCS1B02G208700	TraesCS1D02G197600	0	0.2587	0.7413	A.suppressed
0	TraesCS1A02G193900	TraesCS1B02G208900	TraesCS1D02G197800	0.2928	0.465	0.2422	Central
0	TraesCS1A02G194000	TraesCS1B02G209000	TraesCS1D02G197900	0.4458	0.5374	0.0168	D.suppressed
0	TraesCS1A02G194100	TraesCS1B02G209100	TraesCS1D02G198000	0.5679	0.0146	0.4176	B.suppressed
0	TraesCS1A02G194400	TraesCS1B02G209300	TraesCS1D02G198100	0.403	0.3201	0.2769	Central
0	TraesCS1A02G194500	TraesCS1B02G209400	TraesCS1D02G198200	0	0	1	D.dominant
0	TraesCS1A02G194700	TraesCS1B02G209500	TraesCS1D02G198300	0.3922	0.234	0.3738	Central
0	TraesCS1A02G194800	TraesCS1B02G209600	TraesCS1D02G198400	0.3102	0.3775	0.3123	Central
0	TraesCS1A02G194900	TraesCS1B02G209700	TraesCS1D02G198500	0.2168	0.194	0.5892	Central
0	TraesCS1A02G195100	TraesCS1B02G209800	TraesCS1D02G198600	0.1413	0.5902	0.2685	A.suppressed
0	TraesCS1A02G195200	TraesCS1B02G209900	TraesCS1D02G198700	0.364	0.2614	0.3746	Central
0	TraesCS1A02G195300	TraesCS1B02G210000	TraesCS1D02G198800	0.3497	0.1378	0.5126	B.suppressed
0	TraesCS1A02G195400	TraesCS1B02G210300	TraesCS1D02G199200	0.3979	0.3015	0.3006	Central
0	TraesCS1A02G195700	TraesCS1B02G210400	TraesCS1D02G199000	0.4186	0.2307	0.3507	Central
0	TraesCS1A02G195900	TraesCS1B02G210500	TraesCS1D02G199300	0.5847	0	0.4153	B.suppressed
0	TraesCS1A02G196000	TraesCS1B02G210600	TraesCS1D02G199400	0.3272	0.4229	0.2499	Central
0	TraesCS1A02G196100	TraesCS1B02G210700	TraesCS1D02G199500	0.1875	0.3745	0.438	Central
0	TraesCS1A02G196200	TraesCS1B02G210800	TraesCS1D02G199600	0.2164	0.3471	0.4365	Central
0	TraesCS1A02G196300	TraesCS1B02G210900	TraesCS1D02G199700	0.277	0.2985	0.4246	Central
0	TraesCS1A02G196400	TraesCS1B02G211000	TraesCS1D02G199800	0.1725	0.4153	0.4122	Central
0	TraesCS1A02G196600	TraesCS1B02G211200	TraesCS1D02G200100	0.2891	0.3011	0.4098	Central
0	TraesCS1A02G196700	TraesCS1B02G211300	TraesCS1D02G200200	0.3025	0	0.6975	B.suppressed
0	TraesCS1A02G196800	TraesCS1B02G211400	TraesCS1D02G200300	0.5662	0.2552	0.1786	Central
0	TraesCS1A02G197100	TraesCS1B02G211700	TraesCS1D02G200600	0	0.0555	0.9445	D.dominant
0	TraesCS1A02G197200	TraesCS1B02G211800	TraesCS1D02G200700	0.4358	0.333	0.2311	Central
0	TraesCS1A02G197300	TraesCS1B02G211900	TraesCS1D02G200800	0.465	0.3299	0.2051	Central
0	TraesCS1A02G197500	TraesCS1B02G212100	TraesCS1D02G201000	0.3141	0.3196	0.3663	Central
0	TraesCS1A02G197600	TraesCS1B02G212200	TraesCS1D02G201100	0.1354	0.6912	0.1734	B.dominant
0	TraesCS1A02G197700	TraesCS1B02G212400	TraesCS1D02G201200	0.0701	0.7733	0.1567	B.dominant
0	TraesCS1A02G197800	TraesCS1B02G212500	TraesCS1D02G201300	0.5349	0.2096	0.2556	Central
0	TraesCS1A02G197900	TraesCS1B02G212600	TraesCS1D02G201400	0.4376	0.0485	0.5139	B.suppressed
0	TraesCS1A02G198000	TraesCS1B02G212700	TraesCS1D02G201500	0.5695	0.1251	0.3055	B.suppressed
0	TraesCS1A02G198100	TraesCS1B02G212800	TraesCS1D02G201600	0.383	0.3575	0.2596	Central
0	TraesCS1A02G198200	TraesCS1B02G212900	TraesCS1D02G201700	0.4078	0.3365	0.2556	Central
0	TraesCS1A02G198300	TraesCS1B02G213100	TraesCS1D02G201800	0.0248	0.9752	0	B.dominant
0	TraesCS1A02G198400	TraesCS1B02G213300	TraesCS1D02G202100	0.4817	0.3168	0.2015	Central
0	TraesCS1A02G198500	TraesCS1B02G213400	TraesCS1D02G202200	0.4984	0.1766	0.325	Central
0	TraesCS1A02G198600	TraesCS1B02G213600	TraesCS1D02G202300	0.4205	0.0465	0.5331	B.suppressed
0	TraesCS1A02G198700	TraesCS1B02G213700	TraesCS1D02G202400	0.2824	0.1388	0.5788	B.suppressed
0	TraesCS1A02G198800	TraesCS1B02G213800	TraesCS1D02G202500	0.3456	0.4346	0.2198	Central
0	TraesCS1A02G198900	TraesCS1B02G213900	TraesCS1D02G202700	0.199	0.4178	0.3832	Central
0	TraesCS1A02G199000	TraesCS1B02G214000	TraesCS1D02G202800	0.2377	0.4015	0.3608	Central
0	TraesCS1A02G199600	TraesCS1B02G214500	TraesCS1D02G203300	0.0448	0.5174	0.4377	A.suppressed
0	TraesCS1A02G200200	TraesCS1B02G214900	TraesCS1D02G203700	0.3648	0.3723	0.2629	Central
0	TraesCS1A02G200700	TraesCS1B02G215100	TraesCS1D02G204100	0.4457	0.1391	0.4152	B.suppressed
0	TraesCS1A02G200800	TraesCS1B02G215200	TraesCS1D02G204200	0.3271	0.2868	0.3861	Central
0	TraesCS1A02G200900	TraesCS1B02G215300	TraesCS1D02G204300	0.4032	0.3445	0.2523	Central
0	TraesCS1A02G201200	TraesCS1B02G215600	TraesCS1D02G204600	0.2699	0.4205	0.3096	Central
0	TraesCS1A02G201600	TraesCS1B02G215800	TraesCS1D02G204900	0.2412	0.3966	0.3622	Central
0	TraesCS1A02G201700	TraesCS1B02G216000	TraesCS1D02G205300	0.5561	0	0.4439	B.suppressed
0	TraesCS1A02G202000	TraesCS1B02G216300	TraesCS1D02G205500	0.0784	0.1566	0.7649	D.dominant
0	TraesCS1A02G202300	TraesCS1B02G216500	TraesCS1D02G205700	0.4661	0.2964	0.2375	Central
0	TraesCS1A02G203000	TraesCS1B02G217000	TraesCS1D02G206500	0.3404	0.2029	0.4567	Central
0	TraesCS1A02G203100	TraesCS1B02G217100	TraesCS1D02G206600	0.2887	0.4803	0.231	Central
0	TraesCS1A02G203200	TraesCS1B02G217200	TraesCS1D02G206700	0.135	0.4471	0.418	A.suppressed
0	TraesCS1A02G203300	TraesCS1B02G217300	TraesCS1D02G206800	0	0.6795	0.3205	A.suppressed
0	TraesCS1A02G203400	TraesCS1B02G217500	TraesCS1D02G206900	0.2568	0.3152	0.428	Central
0	TraesCS1A02G203900	TraesCS1B02G217700	TraesCS1D02G207400	0.3098	0.3532	0.337	Central
0	TraesCS1A02G204200	TraesCS1B02G217800	TraesCS1D02G207500	0.2441	0.6434	0.1125	D.suppressed
0	TraesCS1A02G204400	TraesCS1B02G218000	TraesCS1D02G207700	0.2288	0.632	0.1392	D.suppressed
0	TraesCS1A02G204500	TraesCS1B02G218200	TraesCS1D02G207800	0.2407	0.5385	0.2208	Central
0	TraesCS1A02G204700	TraesCS1B02G218300	TraesCS1D02G208000	0.3359	0.5631	0.1009	D.suppressed
0	TraesCS1A02G204800	TraesCS1B02G218400	TraesCS1D02G208100	1	0	0	A.dominant
0	TraesCS1A02G205000	TraesCS1B02G218600	TraesCS1D02G208300	0.1438	0.1844	0.6718	A.suppressed
0	TraesCS1A02G205100	TraesCS1B02G218700	TraesCS1D02G208400	0.1201	0.1485	0.7314	D.dominant
0	TraesCS1A02G205300	TraesCS1B02G218900	TraesCS1D02G208600	0.2515	0.3682	0.3803	Central
0	TraesCS1A02G205400	TraesCS1B02G219000	TraesCS1D02G208700	0.242	0.5065	0.2515	Central
0	TraesCS1A02G205600	TraesCS1B02G219100	TraesCS1D02G208800	0.1635	0.3989	0.4376	A.suppressed
0	TraesCS1A02G205700	TraesCS1B02G219200	TraesCS1D02G208900	0.2102	0.2886	0.5013	Central
0	TraesCS1A02G205900	TraesCS1B02G219400	TraesCS1D02G209100	0.6265	0.1884	0.1851	Central
0	TraesCS1A02G206000	TraesCS1B02G219500	TraesCS1D02G209200	0.3639	0.2684	0.3677	Central
0	TraesCS1A02G206100	TraesCS1B02G219700	TraesCS1D02G209400	0.7509	0.1725	0.0766	A.dominant
0	TraesCS1A02G206200	TraesCS1B02G219800	TraesCS1D02G209500	0.4217	0.5197	0.0586	D.suppressed
0	TraesCS1A02G206300	TraesCS1B02G219900	TraesCS1D02G209600	0.1729	0.5929	0.2342	Central
0	TraesCS1A02G206400	TraesCS1B02G220000	TraesCS1D02G209700	0.117	0.6581	0.225	A.suppressed
0	TraesCS1A02G206500	TraesCS1B02G220100	TraesCS1D02G209800	0.4642	0.1719	0.364	Central
0	TraesCS1A02G206600	TraesCS1B02G220200	TraesCS1D02G209900	0.4821	0.3729	0.1449	D.suppressed
0	TraesCS1A02G206700	TraesCS1B02G220300	TraesCS1D02G210000	0.2837	0.3489	0.3674	Central
0	TraesCS1A02G206900	TraesCS1B02G220700	TraesCS1D02G210200	0.193	0.4208	0.3862	Central
0	TraesCS1A02G207000	TraesCS1B02G220800	TraesCS1D02G210300	0.1524	0.6025	0.2451	A.suppressed
0	TraesCS1A02G207700	TraesCS1B02G221400	TraesCS1D02G211000	0.388	0.2597	0.3523	Central
0	TraesCS1A02G207800	TraesCS1B02G221500	TraesCS1D02G211100	0	0.9598	0.0402	B.dominant
0	TraesCS1A02G208000	TraesCS1B02G222000	TraesCS1D02G211300	0.3931	0.3542	0.2527	Central
0	TraesCS1A02G208400	TraesCS1B02G222400	TraesCS1D02G211600	0.4725	0.1887	0.3388	Central
0	TraesCS1A02G208500	TraesCS1B02G222500	TraesCS1D02G211700	0.6722	0.1743	0.1535	D.suppressed
0	TraesCS1A02G208600	TraesCS1B02G222600	TraesCS1D02G211800	0.2304	0.3019	0.4676	Central
0	TraesCS1A02G208700	TraesCS1B02G222700	TraesCS1D02G211900	0.3772	0.3223	0.3005	Central
0	TraesCS1A02G208900	TraesCS1B02G223100	TraesCS1D02G212200	0.0975	0.364	0.5385	A.suppressed
0	TraesCS1A02G209000	TraesCS1B02G223200	TraesCS1D02G212300	0.4027	0.4483	0.1491	D.suppressed
0	TraesCS1A02G209100	TraesCS1B02G223300	TraesCS1D02G212400	0.0804	0.4734	0.4462	A.suppressed
0	TraesCS1A02G209400	TraesCS1B02G223400	TraesCS1D02G212800	0.4035	0.2932	0.3033	Central
0	TraesCS1A02G209600	TraesCS1B02G223600	TraesCS1D02G213000	0.3696	0.3391	0.2913	Central
0	TraesCS1A02G210000	TraesCS1B02G224000	TraesCS1D02G213300	0.2434	0.4837	0.2728	Central
0	TraesCS1A02G210200	TraesCS1B02G224100	TraesCS1D02G213500	0.349	0.2971	0.3539	Central
0	TraesCS1A02G210300	TraesCS1B02G224200	TraesCS1D02G213600	0.4615	0.2746	0.2638	Central
0	TraesCS1A02G210400	TraesCS1B02G224300	TraesCS1D02G213700	0.1191	0.0961	0.7847	D.dominant
0	TraesCS1A02G210500	TraesCS1B02G224500	TraesCS1D02G213800	0.0691	0.8579	0.073	B.dominant
0	TraesCS1A02G210800	TraesCS1B02G224800	TraesCS1D02G214100	0.2551	0.3589	0.386	Central
0	TraesCS1A02G211300	TraesCS1B02G225200	TraesCS1D02G214600	#VALUE!	#VALUE!	#VALUE!	character(0)
0	TraesCS1A02G211500	TraesCS1B02G225300	TraesCS1D02G214700	0.3087	0.3859	0.3053	Central
0	TraesCS1A02G211600	TraesCS1B02G225400	TraesCS1D02G214800	0.1741	0.3166	0.5093	Central
0	TraesCS1A02G211800	TraesCS1B02G225500	TraesCS1D02G214900	0.0596	0.4601	0.4802	A.suppressed
0	TraesCS1A02G211900	TraesCS1B02G225600	TraesCS1D02G215000	0.2811	0.2935	0.4254	Central
0	TraesCS1A02G232300	TraesCS1B02G245600	TraesCS1D02G233600	0.7938	0	0.2062	A.dominant
0	TraesCS1A02G212000	TraesCS1B02G225700	TraesCS1D02G215100	0.2729	0.2861	0.4411	Central
0	TraesCS1A02G212200	TraesCS1B02G225800	TraesCS1D02G215200	0.143	0.4312	0.4258	A.suppressed
0	TraesCS1A02G212300	TraesCS1B02G225900	TraesCS1D02G215300	0.2208	0.3878	0.3914	Central
0	TraesCS1A02G212400	TraesCS1B02G226000	TraesCS1D02G215400	0.6331	0.2004	0.1666	D.suppressed
0	TraesCS1A02G212600	TraesCS1B02G226100	TraesCS1D02G215500	0.0117	0.8234	0.1649	B.dominant
0	TraesCS1A02G212800	TraesCS1B02G226300	TraesCS1D02G215700	0.319	0.3519	0.3291	Central
0	TraesCS1A02G212900	TraesCS1B02G226400	TraesCS1D02G215800	0.56	0.0708	0.3692	B.suppressed
0	TraesCS1A02G213000	TraesCS1B02G226500	TraesCS1D02G215900	0.2907	0.4854	0.2239	Central
0	TraesCS1A02G213300	TraesCS1B02G226700	TraesCS1D02G216100	0.4013	0.1898	0.409	Central
0	TraesCS1A02G213400	TraesCS1B02G226800	TraesCS1D02G216200	0.4689	0.2329	0.2982	Central
0	TraesCS1A02G213600	TraesCS1B02G227100	TraesCS1D02G216400	0.3803	0.2829	0.3368	Central
0	TraesCS1A02G213800	TraesCS1B02G227600	TraesCS1D02G216600	0.0439	0.4552	0.501	A.suppressed
0	TraesCS1A02G213900	TraesCS1B02G227700	TraesCS1D02G216700	0.4709	0	0.5291	B.suppressed
0	TraesCS1A02G214200	TraesCS1B02G228000	TraesCS1D02G217100	0.0733	0.5592	0.3674	A.suppressed
0	TraesCS1A02G214300	TraesCS1B02G228100	TraesCS1D02G217200	0.7145	0.0923	0.1932	A.dominant
0	TraesCS1A02G214400	TraesCS1B02G228300	TraesCS1D02G217400	0.431	0.3084	0.2606	Central
0	TraesCS1A02G214500	TraesCS1B02G228400	TraesCS1D02G217500	0.5959	0.2003	0.2037	Central
0	TraesCS1A02G214600	TraesCS1B02G228500	TraesCS1D02G217600	0.2207	0.4364	0.343	Central
0	TraesCS1A02G215100	TraesCS1B02G228600	TraesCS1D02G217700	0	1	0	B.dominant
0	TraesCS1A02G215300	TraesCS1B02G228800	TraesCS1D02G217800	0.1154	0.7171	0.1675	B.dominant
0	TraesCS1A02G215400	TraesCS1B02G228900	TraesCS1D02G217900	0.3971	0.3107	0.2923	Central
0	TraesCS1A02G215500	TraesCS1B02G229000	TraesCS1D02G218000	0.5054	0.4616	0.0331	D.suppressed
0	TraesCS1A02G215600	TraesCS1B02G229100	TraesCS1D02G218100	0.2126	0.4832	0.3042	Central
0	TraesCS1A02G215900	TraesCS1B02G229400	TraesCS1D02G218200	0.184	0.2023	0.6137	Central
0	TraesCS1A02G216300	TraesCS1B02G229500	TraesCS1D02G218500	0.0266	0.4244	0.549	A.suppressed
0	TraesCS1A02G216800	TraesCS1B02G229800	TraesCS1D02G218600	0.3008	0.108	0.5912	B.suppressed
0	TraesCS1A02G216900	TraesCS1B02G229900	TraesCS1D02G218700	0.2832	0.2701	0.4468	Central
0	TraesCS1A02G217000	TraesCS1B02G230100	TraesCS1D02G218800	0.3106	0.4021	0.2873	Central
0	TraesCS1A02G217100	TraesCS1B02G230200	TraesCS1D02G218900	0.5971	0.315	0.0879	D.suppressed
0	TraesCS1A02G217200	TraesCS1B02G230300	TraesCS1D02G219000	0.3696	0.2203	0.4101	Central
0	TraesCS1A02G217300	TraesCS1B02G230500	TraesCS1D02G219100	0.3491	0.1932	0.4577	Central
0	TraesCS1A02G217400	TraesCS1B02G230600	TraesCS1D02G219200	0.399	0.2162	0.3848	Central
0	TraesCS1A02G217500	TraesCS1B02G230800	TraesCS1D02G219300	0.1586	0.5251	0.3163	A.suppressed
0	TraesCS1A02G217600	TraesCS1B02G230900	TraesCS1D02G219400	0.1066	0.3044	0.589	A.suppressed
0	TraesCS1A02G217900	TraesCS1B02G231300	TraesCS1D02G219600	0.34	0.3262	0.3339	Central
0	TraesCS1A02G218000	TraesCS1B02G231400	TraesCS1D02G219700	0.2205	0.5194	0.2602	Central
0	TraesCS1A02G218200	TraesCS1B02G231600	TraesCS1D02G219800	0.3298	0.3575	0.3127	Central
0	TraesCS1A02G218300	TraesCS1B02G231800	TraesCS1D02G219900	0.3288	0.2664	0.4048	Central
0	TraesCS1A02G218400	TraesCS1B02G231900	TraesCS1D02G220000	0.8155	0.1467	0.0378	A.dominant
0	TraesCS1A02G218500	TraesCS1B02G232000	TraesCS1D02G220100	0.3697	0.1999	0.4303	Central
0	TraesCS1A02G218700	TraesCS1B02G232200	TraesCS1D02G220400	0.3409	0.2595	0.3995	Central
0	TraesCS1A02G218800	TraesCS1B02G232300	TraesCS1D02G220500	0.4216	0.2189	0.3595	Central
0	TraesCS1A02G218900	TraesCS1B02G232400	TraesCS1D02G220600	0.5619	0.2033	0.2347	Central
0	TraesCS1A02G219000	TraesCS1B02G232500	TraesCS1D02G220700	0.3752	0.3768	0.248	Central
0	TraesCS1A02G219200	TraesCS1B02G232700	TraesCS1D02G220900	0.3562	0.4969	0.1469	D.suppressed
0	TraesCS1A02G219400	TraesCS1B02G232800	TraesCS1D02G221000	0.471	0.2812	0.2477	Central
0	TraesCS1A02G219500	TraesCS1B02G232900	TraesCS1D02G221100	0.1362	0.4971	0.3667	A.suppressed
0	TraesCS1A02G219800	TraesCS1B02G233100	TraesCS1D02G221300	0.3791	0.243	0.3779	Central
0	TraesCS1A02G219900	TraesCS1B02G233200	TraesCS1D02G221400	0.2083	0.7917	0	B.dominant
0	TraesCS1A02G220000	TraesCS1B02G233300	TraesCS1D02G221500	0.2699	0.4884	0.2417	Central
0	TraesCS1A02G220100	TraesCS1B02G233400	TraesCS1D02G221600	0.2595	0.4085	0.332	Central
0	TraesCS1A02G220200	TraesCS1B02G233500	TraesCS1D02G221700	0.2613	0.4087	0.3299	Central
0	TraesCS1A02G220300	TraesCS1B02G233600	TraesCS1D02G221800	0.3248	0.2889	0.3863	Central
0	TraesCS1A02G220700	TraesCS1B02G234200	TraesCS1D02G222200	0.3606	0.0972	0.5421	B.suppressed
0	TraesCS1A02G221100	TraesCS1B02G234400	TraesCS1D02G222700	0.3329	0.3459	0.3212	Central
0	TraesCS1A02G221300	TraesCS1B02G234600	TraesCS1D02G222900	0.1609	0.6379	0.2012	A.suppressed
0	TraesCS1A02G221600	TraesCS1B02G234800	TraesCS1D02G223200	0.2772	0.5283	0.1945	Central
0	TraesCS1A02G221700	TraesCS1B02G234900	TraesCS1D02G223400	0.7993	0.0971	0.1037	A.dominant
0	TraesCS1A02G221800	TraesCS1B02G235000	TraesCS1D02G223500	0.347	0.3409	0.3121	Central
0	TraesCS1A02G221900	TraesCS1B02G235100	TraesCS1D02G223600	0.3908	0.3159	0.2934	Central
0	TraesCS1A02G222000	TraesCS1B02G235200	TraesCS1D02G223700	0.3786	0.3512	0.2702	Central
0	TraesCS1A02G222200	TraesCS1B02G235600	TraesCS1D02G223900	0.4513	0.1421	0.4066	B.suppressed
0	TraesCS1A02G222300	TraesCS1B02G235700	TraesCS1D02G224000	0.1778	0.5685	0.2537	Central
0	TraesCS1A02G222500	TraesCS1B02G235800	TraesCS1D02G224100	0.6202	0.2538	0.1259	D.suppressed
0	TraesCS1A02G222700	TraesCS1B02G236000	TraesCS1D02G224300	#VALUE!	#VALUE!	#VALUE!	character(0)
0	TraesCS1A02G222800	TraesCS1B02G236100	TraesCS1D02G224400	0.4402	0.0777	0.4821	B.suppressed
0	TraesCS1A02G222900	TraesCS1B02G236200	TraesCS1D02G224500	0.2559	0.4004	0.3437	Central
0	TraesCS1A02G223000	TraesCS1B02G236300	TraesCS1D02G224600	0.2824	0.3569	0.3608	Central
0	TraesCS1A02G223200	TraesCS1B02G236500	TraesCS1D02G224800	0.5127	0.1081	0.3792	B.suppressed
0	TraesCS1A02G223300	TraesCS1B02G236600	TraesCS1D02G224900	0.239	0.5384	0.2227	Central
0	TraesCS1A02G223700	TraesCS1B02G237000	TraesCS1D02G225300	0.4079	0.2839	0.3082	Central
0	TraesCS1A02G223800	TraesCS1B02G237100	TraesCS1D02G225400	0.3103	0.4023	0.2874	Central
0	TraesCS1A02G223900	TraesCS1B02G237200	TraesCS1D02G225500	0.3865	0.4021	0.2114	Central
0	TraesCS1A02G224000	TraesCS1B02G237300	TraesCS1D02G225600	0.2967	0.3135	0.3899	Central
0	TraesCS1A02G224700	TraesCS1B02G237700	TraesCS1D02G226100	0.5409	0.2304	0.2288	Central
0	TraesCS1A02G225000	TraesCS1B02G238200	TraesCS1D02G226400	0.3688	0.2688	0.3624	Central
0	TraesCS1A02G225100	TraesCS1B02G238300	TraesCS1D02G226500	0.2259	0.4244	0.3497	Central
0	TraesCS1A02G225200	TraesCS1B02G238600	TraesCS1D02G226600	0.3764	0.3112	0.3124	Central
0	TraesCS1A02G225300	TraesCS1B02G238700	TraesCS1D02G226700	0	0.2352	0.7648	D.dominant
0	TraesCS1A02G225600	TraesCS1B02G239000	TraesCS1D02G226800	0.2836	0.3362	0.3801	Central
0	TraesCS1A02G225700	TraesCS1B02G238900	TraesCS1D02G226900	0.4253	0.2837	0.291	Central
0	TraesCS1A02G226100	TraesCS1B02G240200	TraesCS1D02G227500	0.4189	0.3364	0.2447	Central
0	TraesCS1A02G226200	TraesCS1B02G240300	TraesCS1D02G227600	0.8708	0.1292	0	A.dominant
0	TraesCS1A02G226500	TraesCS1B02G240500	TraesCS1D02G227900	0.2201	0.5164	0.2635	Central
0	TraesCS1A02G226600	TraesCS1B02G240600	TraesCS1D02G228000	0	0.8682	0.1318	B.dominant
0	TraesCS1A02G226700	TraesCS1B02G240700	TraesCS1D02G228100	0.0521	0.552	0.396	A.suppressed
0	TraesCS1A02G226900	TraesCS1B02G240900	TraesCS1D02G228400	0.3594	0.3116	0.329	Central
0	TraesCS1A02G227000	TraesCS1B02G241100	TraesCS1D02G228600	0.2494	0.5381	0.2125	Central
0	TraesCS1A02G227200	TraesCS1B02G241300	TraesCS1D02G228800	0.2576	0.3343	0.4081	Central
0	TraesCS1A02G227300	TraesCS1B02G241400	TraesCS1D02G228900	0.3006	0.454	0.2453	Central
0	TraesCS1A02G227600	TraesCS1B02G241900	TraesCS1D02G229300	0.3848	0.3481	0.2671	Central
0	TraesCS1A02G227700	TraesCS1B02G242000	TraesCS1D02G229400	0.2582	0.308	0.4338	Central
0	TraesCS1A02G228100	TraesCS1B02G242300	TraesCS1D02G229700	0.2292	0.3912	0.3796	Central
0	TraesCS1A02G228300	TraesCS1B02G242500	TraesCS1D02G230100	0.2564	0.3572	0.3865	Central
0	TraesCS1A02G228400	TraesCS1B02G242600	TraesCS1D02G230200	0.4423	0.5577	0	D.suppressed
0	TraesCS1A02G228500	TraesCS1B02G242700	TraesCS1D02G230300	0.5963	0.0562	0.3475	B.suppressed
0	TraesCS1A02G228900	TraesCS1B02G245100	TraesCS1D02G233100	0.4311	0.3589	0.21	Central
0	TraesCS1A02G229400	TraesCS1B02G244700	TraesCS1D02G232600	0.3646	0.3447	0.2907	Central
0	TraesCS1A02G229600	TraesCS1B02G244500	TraesCS1D02G232400	0.4064	0.2371	0.3566	Central
0	TraesCS1A02G229700	TraesCS1B02G244400	TraesCS1D02G232300	0.2352	0.3714	0.3935	Central
0	TraesCS1A02G229800	TraesCS1B02G244300	TraesCS1D02G232200	0.3777	0.6223	0	D.suppressed
0	TraesCS1A02G229900	TraesCS1B02G244200	TraesCS1D02G232100	0.1982	0.3957	0.406	Central
0	TraesCS1A02G230000	TraesCS1B02G244100	TraesCS1D02G232000	0.4072	0.3391	0.2537	Central
0	TraesCS1A02G230100	TraesCS1B02G244000	TraesCS1D02G231800	0.4467	0.4433	0.11	D.suppressed
0	TraesCS1A02G230400	TraesCS1B02G243800	TraesCS1D02G231600	0.3379	0.3901	0.272	Central
0	TraesCS1A02G230500	TraesCS1B02G243700	TraesCS1D02G231500	0.2996	0.0341	0.6663	B.suppressed
0	TraesCS1A02G231000	TraesCS1B02G243400	TraesCS1D02G231200	0.0882	0.3054	0.6064	A.suppressed
0	TraesCS1A02G231100	TraesCS1B02G243300	TraesCS1D02G231000	0.5038	0.0614	0.4348	B.suppressed
0	TraesCS1A02G231200	TraesCS1B02G243200	TraesCS1D02G230900	0.3302	0.3367	0.333	Central
0	TraesCS1A02G231500	TraesCS1B02G243000	TraesCS1D02G230800	#VALUE!	#VALUE!	#VALUE!	character(0)
0	TraesCS1A02G232000	TraesCS1B02G245400	TraesCS1D02G233400	0.7517	0.0702	0.1781	A.dominant
0	TraesCS1A02G233200	TraesCS1B02G249800	TraesCS1D02G238300	0.2369	0.2354	0.5277	Central
0	TraesCS1A02G233400	TraesCS1B02G250000	TraesCS1D02G238500	0.3206	0.3974	0.282	Central
0	TraesCS1A02G233500	TraesCS1B02G250100	TraesCS1D02G238600	0.4672	0.2888	0.2439	Central
0	TraesCS1A02G233600	TraesCS1B02G250300	TraesCS1D02G238700	0.4138	0.3091	0.2771	Central
0	TraesCS1A02G233700	TraesCS1B02G249700	TraesCS1D02G238200	0.4293	0.3663	0.2044	Central
0	TraesCS1A02G234100	TraesCS1B02G249400	TraesCS1D02G237900	0.3628	0.2664	0.3709	Central
0	TraesCS1A02G234200	TraesCS1B02G249300	TraesCS1D02G237800	0.3589	0.2415	0.3995	Central
0	TraesCS1A02G234400	TraesCS1B02G249100	TraesCS1D02G237600	0.4943	0.1246	0.3811	B.suppressed
0	TraesCS1A02G234500	TraesCS3B02G573200	TraesCS4D02G157400	0.9414	0	0.0586	A.dominant
0	TraesCS1A02G234600	TraesCS1B02G249000	TraesCS1D02G237500	0.6841	0.2152	0.1007	D.suppressed
0	TraesCS1A02G234800	TraesCS1B02G248700	TraesCS1D02G237200	0.5986	0	0.4014	B.suppressed
0	TraesCS1A02G234900	TraesCS1B02G248800	TraesCS1D02G237300	0.3878	0.2676	0.3446	Central
0	TraesCS1A02G235100	TraesCS1B02G248300	TraesCS1D02G236800	0	0.3919	0.6081	A.suppressed
0	TraesCS1A02G235200	TraesCS1B02G248400	TraesCS1D02G236900	0.8296	0	0.1704	A.dominant
0	TraesCS1A02G235300	TraesCS1B02G248500	TraesCS1D02G237000	0.2509	0.5198	0.2292	Central
0	TraesCS1A02G235500	TraesCS1B02G248200	TraesCS1D02G236700	0.201	0.4145	0.3845	Central
0	TraesCS1A02G235900	TraesCS1B02G247900	TraesCS1D02G236400	0.263	0.371	0.3659	Central
0	TraesCS1A02G236000	TraesCS1B02G247800	TraesCS1D02G236300	0.3813	0.2782	0.3404	Central
0	TraesCS1A02G236100	TraesCS1B02G247700	TraesCS1D02G236200	0.1063	0.4512	0.4425	A.suppressed
0	TraesCS1A02G236400	TraesCS1B02G247300	TraesCS1D02G236000	0.2275	0.3117	0.4609	Central
0	TraesCS1A02G236500	TraesCS1B02G247200	TraesCS1D02G235900	0.314	0.4701	0.2159	Central
0	TraesCS1A02G236600	TraesCS1B02G247100	TraesCS1D02G235800	0.4339	0.237	0.3291	Central
0	TraesCS1A02G236700	TraesCS1B02G247000	TraesCS1D02G235700	0.3993	0.3062	0.2945	Central
0	TraesCS1A02G236900	TraesCS1B02G246900	TraesCS1D02G235500	0.2948	0.4986	0.2067	Central
0	TraesCS1A02G237200	TraesCS1B02G246700	TraesCS1D02G235200	0.3129	0.3668	0.3203	Central
0	TraesCS1A02G238100	TraesCS1B02G246600	TraesCS1D02G235100	0.2669	0.525	0.2081	Central
0	TraesCS1A02G238600	TraesCS1B02G246100	TraesCS1D02G234200	0.8623	0.0117	0.126	A.dominant
0	TraesCS1A02G238800	TraesCS1B02G250900	TraesCS1D02G239000	1	0	0	A.dominant
0	TraesCS1A02G238900	TraesCS1B02G251000	TraesCS1D02G239100	0.3609	0.4433	0.1958	Central
0	TraesCS1A02G239000	TraesCS1B02G251200	TraesCS1D02G239200	0.2738	0.1986	0.5276	Central
0	TraesCS1A02G239100	TraesCS1B02G251300	TraesCS1D02G239300	0.4137	0.3813	0.205	Central
0	TraesCS1A02G239200	TraesCS1B02G251400	TraesCS1D02G239400	0.3241	0	0.6759	B.suppressed
0	TraesCS1A02G239600	TraesCS1B02G251800	TraesCS1D02G239800	0.1554	0.0457	0.7989	D.dominant
0	TraesCS1A02G239700	TraesCS1B02G251900	TraesCS1D02G239900	0.3541	0.2408	0.4051	Central
0	TraesCS1A02G239800	TraesCS1B02G252000	TraesCS1D02G240000	0.344	0.2903	0.3657	Central
0	TraesCS1A02G240000	TraesCS1B02G252100	TraesCS1D02G240100	0.2729	0.1962	0.5308	Central
0	TraesCS1A02G240200	TraesCS1B02G252300	TraesCS1D02G240300	0.5054	0.1143	0.3803	B.suppressed
0	TraesCS1A02G240300	TraesCS1B02G252400	TraesCS1D02G240400	0.1499	0.3169	0.5332	A.suppressed
0	TraesCS1A02G240500	TraesCS1B02G252600	TraesCS1D02G240600	#VALUE!	#VALUE!	#VALUE!	character(0)
0	TraesCS1A02G240600	TraesCS1B02G252700	TraesCS1D02G240700	0.3396	0.3093	0.351	Central
0	TraesCS1A02G241000	TraesCS1B02G252900	TraesCS1D02G241000	0.3255	0.3753	0.2991	Central
0	TraesCS1A02G241100	TraesCS1B02G253000	TraesCS1D02G241100	1	0	0	A.dominant
0	TraesCS1A02G241300	TraesCS1B02G253100	TraesCS1D02G241200	0.3537	0.2557	0.3906	Central
0	TraesCS1A02G241400	TraesCS1B02G253200	TraesCS1D02G241300	0.0943	0.9057	0	B.dominant
0	TraesCS1A02G241700	TraesCS1B02G253400	TraesCS1D02G241600	0.2803	0.5293	0.1904	Central
0	TraesCS1A02G241900	TraesCS1B02G253500	TraesCS1D02G241800	0.4362	0.4475	0.1163	D.suppressed
0	TraesCS1A02G242200	TraesCS1B02G253700	TraesCS1D02G242100	0.2042	0.3167	0.4792	Central
0	TraesCS1A02G242500	TraesCS1B02G253900	TraesCS1D02G242400	0.4399	0.1367	0.4233	B.suppressed
0	TraesCS1A02G242600	TraesCS1B02G254100	TraesCS1D02G242600	0.2122	0.4544	0.3335	Central
0	TraesCS1A02G242800	TraesCS1B02G254300	TraesCS1D02G242800	0.1449	0.4505	0.4046	A.suppressed
0	TraesCS1A02G242900	TraesCS1B02G254400	TraesCS1D02G242900	0.1073	0.4582	0.4345	A.suppressed
0	TraesCS1A02G243000	TraesCS1B02G254500	TraesCS1D02G243000	0.4698	0.1971	0.3331	Central
0	TraesCS1A02G243100	TraesCS1B02G254600	TraesCS1D02G243100	0.4027	0.1864	0.4109	Central
0	TraesCS1A02G243200	TraesCS1B02G254700	TraesCS1D02G243200	0.3965	0.3112	0.2924	Central
0	TraesCS1A02G243300	TraesCS1B02G254800	TraesCS1D02G243300	0.2636	0.4264	0.31	Central
0	TraesCS1A02G243400	TraesCS1B02G254900	TraesCS1D02G243400	#VALUE!	#VALUE!	#VALUE!	character(0)
0	TraesCS1A02G243500	TraesCS1B02G255000	TraesCS1D02G243500	0.1059	0.1893	0.7048	D.dominant
0	TraesCS1A02G243700	TraesCS1B02G255100	TraesCS1D02G243700	0.5394	0.2636	0.197	Central
0	TraesCS1A02G243800	TraesCS1B02G255200	TraesCS1D02G243800	0.5073	0.4927	0	D.suppressed
0	TraesCS1A02G244100	TraesCS1B02G255500	TraesCS1D02G244000	0.3751	0.502	0.123	D.suppressed
0	TraesCS1A02G244200	TraesCS1B02G255600	TraesCS1D02G244100	0.2816	0.1376	0.5808	B.suppressed
0	TraesCS1A02G244300	TraesCS1B02G255700	TraesCS1D02G244200	0.0523	0.4982	0.4495	A.suppressed
0	TraesCS1A02G244700	TraesCS1B02G255900	TraesCS1D02G244400	0.4108	0.3228	0.2664	Central
0	TraesCS1A02G245000	TraesCS1B02G256200	TraesCS1D02G244900	0.4079	0.2627	0.3294	Central
0	TraesCS1A02G245300	TraesCS1B02G256300	TraesCS1D02G245000	0.4886	0.4043	0.1071	D.suppressed
0	TraesCS1A02G245600	TraesCS1B02G256600	TraesCS1D02G245300	0.395	0.3481	0.2569	Central
0	TraesCS1A02G245700	TraesCS1B02G256700	TraesCS1D02G245400	0.1496	0.4596	0.3908	A.suppressed
0	TraesCS1A02G246300	TraesCS1B02G257000	TraesCS1D02G245600	0.4207	0.3039	0.2754	Central
0	TraesCS1A02G246400	TraesCS1B02G257100	TraesCS1D02G245700	0.3037	0.2713	0.425	Central
0	TraesCS1A02G246500	TraesCS1B02G257200	TraesCS1D02G245800	0.1561	0.268	0.5759	A.suppressed
0	TraesCS1A02G246600	TraesCS1B02G257300	TraesCS1D02G245900	0.2056	0.3595	0.4349	Central
0	TraesCS1A02G246800	TraesCS1B02G257400	TraesCS1D02G246100	0.303	0.2873	0.4097	Central
0	TraesCS1A02G246900	TraesCS1B02G257500	TraesCS1D02G246200	0.2914	0.3385	0.3701	Central
0	TraesCS1A02G247100	TraesCS1B02G257700	TraesCS1D02G246300	0.2161	0.5778	0.2061	Central
0	TraesCS1A02G247200	TraesCS1B02G257800	TraesCS1D02G246400	0.6461	0.1377	0.2162	B.suppressed
0	TraesCS1A02G247400	TraesCS1B02G258000	TraesCS1D02G246600	0.4255	0.374	0.2005	Central
0	TraesCS1A02G247500	TraesCS1B02G258100	TraesCS1D02G246700	0.4272	0.3848	0.188	Central
0	TraesCS1A02G247800	TraesCS1B02G258200	TraesCS1D02G247200	0.3032	0.5081	0.1887	Central
0	TraesCS1A02G247900	TraesCS1B02G258300	TraesCS1D02G247300	0.4251	0.2795	0.2954	Central
0	TraesCS1A02G248000	TraesCS1B02G258400	TraesCS1D02G247400	0	0.6909	0.3091	A.suppressed
0	TraesCS1A02G248100	TraesCS1B02G258600	TraesCS1D02G247500	0.5164	0	0.4836	B.suppressed
0	TraesCS1A02G248200	TraesCS1B02G258700	TraesCS1D02G247600	0.1915	0.3639	0.4445	Central
0	TraesCS1A02G248300	TraesCS1B02G258800	TraesCS1D02G247700	0.424	0.2644	0.3117	Central
0	TraesCS1A02G248400	TraesCS1B02G259000	TraesCS1D02G247800	0.4195	0.2516	0.3289	Central
0	TraesCS1A02G248600	TraesCS1B02G259300	TraesCS1D02G248100	0.308	0.4049	0.2871	Central
0	TraesCS1A02G248700	TraesCS1B02G259400	TraesCS1D02G248200	1	0	0	A.dominant
0	TraesCS1A02G248800	TraesCS1B02G259500	TraesCS1D02G248300	0.8542	0.012	0.1338	A.dominant
0	TraesCS1A02G248900	TraesCS1B02G259600	TraesCS1D02G248400	0.0979	0.7243	0.1778	B.dominant
0	TraesCS1A02G249000	TraesCS1B02G259700	TraesCS1D02G248500	0.8742	0	0.1258	A.dominant
0	TraesCS1A02G249100	TraesCS1B02G259800	TraesCS1D02G248600	0.3974	0.2977	0.3049	Central
0	TraesCS1A02G249200	TraesCS1B02G259900	TraesCS1D02G248700	0.4243	0.5475	0.0282	D.suppressed
0	TraesCS1A02G249300	TraesCS1B02G260000	TraesCS1D02G248800	0.1713	0.5791	0.2496	Central
0	TraesCS1A02G249400	TraesCS1B02G260100	TraesCS1D02G248900	0.3498	0.3358	0.3145	Central
0	TraesCS1A02G249500	TraesCS1B02G260300	TraesCS1D02G249000	#VALUE!	#VALUE!	#VALUE!	character(0)
0	TraesCS1A02G249800	TraesCS1B02G260500	TraesCS1D02G249300	0.8517	0.1367	0.0116	A.dominant
0	TraesCS1A02G250100	TraesCS1B02G260800	TraesCS1D02G249700	0.4316	0	0.5684	B.suppressed
0	TraesCS1A02G250300	TraesCS1B02G260900	TraesCS1D02G249900	0.2918	0.4186	0.2897	Central
0	TraesCS1A02G250500	TraesCS1B02G261100	TraesCS1D02G250100	0.2077	0.6708	0.1214	D.suppressed
0	TraesCS1A02G250700	TraesCS1B02G261300	TraesCS1D02G250300	0.6247	0.0994	0.2759	B.suppressed
0	TraesCS1A02G250800	TraesCS1B02G261400	TraesCS1D02G250400	0.2265	0.4354	0.3381	Central
0	TraesCS1A02G250900	TraesCS1B02G261500	TraesCS1D02G250500	0.2259	0.4507	0.3234	Central
0	TraesCS1A02G251000	TraesCS1B02G261600	TraesCS1D02G250600	0.066	0.4448	0.4892	A.suppressed
0	TraesCS1A02G251100	TraesCS1B02G261700	TraesCS1D02G250700	0.3548	0.4112	0.234	Central
0	TraesCS1A02G251400	TraesCS1B02G262000	TraesCS1D02G250900	0.2296	0.4539	0.3165	Central
0	TraesCS1A02G251500	TraesCS1B02G262100	TraesCS1D02G251000	0.1522	0.4133	0.4345	A.suppressed
0	TraesCS1A02G251600	TraesCS1B02G262200	TraesCS1D02G251100	0.4472	0.2305	0.3223	Central
0	TraesCS1A02G251700	TraesCS1B02G262600	TraesCS1D02G251500	0.2951	0.2911	0.4138	Central
0	TraesCS1A02G251800	TraesCS1B02G263300	TraesCS1D02G251800	0.6168	0.1456	0.2376	B.suppressed
0	TraesCS1A02G251900	TraesCS1B02G263100	TraesCS1D02G251700	0.3417	0.2775	0.3808	Central
0	TraesCS1A02G252400	TraesCS1B02G265600	TraesCS1D02G252100	0.1198	0.219	0.6611	A.suppressed
0	TraesCS1A02G252500	TraesCS1B02G265500	TraesCS1D02G252200	0.2363	0.3163	0.4474	Central
0	TraesCS1A02G252600	TraesCS1B02G265400	TraesCS1D02G252300	0	0.9073	0.0927	B.dominant
0	TraesCS1A02G252700	TraesCS1B02G265300	TraesCS1D02G252400	0.5204	0.3889	0.0907	D.suppressed
0	TraesCS1A02G253000	TraesCS1B02G265200	TraesCS1D02G252500	0.3471	0.2244	0.4285	Central
0	TraesCS1A02G253400	TraesCS1B02G264900	TraesCS1D02G252900	0.7036	0.2435	0.0529	D.suppressed
0	TraesCS1A02G253500	TraesCS1B02G264700	TraesCS1D02G253000	1	0	0	A.dominant
0	TraesCS1A02G253600	TraesCS1B02G264600	TraesCS1D02G253200	0.9884	0.0027	0.0089	A.dominant
0	TraesCS1A02G254100	TraesCS1B02G264200	TraesCS1D02G253600	0.2578	0.571	0.1712	Central
0	TraesCS1A02G254200	TraesCS1B02G264000	TraesCS1D02G253700	0.3618	0.3453	0.2929	Central
0	TraesCS1A02G254400	TraesCS1B02G263900	TraesCS1D02G253800	0.2068	0.3875	0.4057	Central
0	TraesCS1A02G254800	TraesCS1B02G263500	TraesCS1D02G254200	0	0.4551	0.5449	A.suppressed
0	TraesCS1A02G255000	TraesCS1B02G263400	TraesCS1D02G254400	0	0.7904	0.2096	B.dominant
0	TraesCS1A02G255100	TraesCS1B02G265900	TraesCS1D02G254500	0.0547	0.0403	0.905	D.dominant
0	TraesCS1A02G255200	TraesCS1B02G266000	TraesCS1D02G254600	0.6216	0.3573	0.021	D.suppressed
0	TraesCS1A02G255300	TraesCS1B02G266100	TraesCS1D02G254700	0.2805	0.2781	0.4414	Central
0	TraesCS1A02G255400	TraesCS1B02G266200	TraesCS1D02G254800	0.1773	0.4328	0.3899	Central
0	TraesCS1A02G255600	TraesCS1B02G266300	TraesCS1D02G254900	0.4435	0.1619	0.3946	B.suppressed
0	TraesCS1A02G255800	TraesCS1B02G266500	TraesCS1D02G255100	0.4019	0.1391	0.459	B.suppressed
0	TraesCS1A02G255900	TraesCS1B02G266600	TraesCS1D02G255200	0.1065	0.3149	0.5786	A.suppressed
0	TraesCS1A02G256000	TraesCS1B02G266700	TraesCS1D02G255300	0.268	0.3111	0.4209	Central
0	TraesCS1A02G256100	TraesCS1B02G266800	TraesCS1D02G255500	0.0612	0.359	0.5798	A.suppressed
0	TraesCS1A02G256200	TraesCS1B02G266900	TraesCS1D02G255600	0.5112	0.1486	0.3402	B.suppressed
0	TraesCS1A02G256300	TraesCS1B02G267000	TraesCS1D02G255700	0.289	0.3587	0.3523	Central
0	TraesCS1A02G256400	TraesCS1B02G267100	TraesCS1D02G255800	0.2582	0.4251	0.3167	Central
0	TraesCS1A02G256800	TraesCS1B02G267200	TraesCS1D02G256000	0.4286	0.3363	0.2352	Central
0	TraesCS1A02G256900	TraesCS1B02G267500	TraesCS1D02G256300	0.5062	0.3669	0.1269	D.suppressed
0	TraesCS1A02G257200	TraesCS1B02G267700	TraesCS1D02G256500	0.2194	0.7806	0	B.dominant
0	TraesCS1A02G257300	TraesCS1B02G267800	TraesCS1D02G256600	0.2539	0.3521	0.394	Central
0	TraesCS1A02G257400	TraesCS1B02G267900	TraesCS1D02G256700	0.0675	0.6741	0.2584	A.suppressed
0	TraesCS1A02G258000	TraesCS1B02G268400	TraesCS1D02G257300	0.3115	0.3364	0.3521	Central
0	TraesCS1A02G258100	TraesCS1B02G268500	TraesCS1D02G257400	0.3591	0.2255	0.4154	Central
0	TraesCS1A02G258200	TraesCS1B02G268700	TraesCS1D02G257500	0.2965	0.4443	0.2592	Central
0	TraesCS1A02G258400	TraesCS1B02G268900	TraesCS1D02G257700	0.9039	0.0331	0.063	A.dominant
0	TraesCS1A02G258500	TraesCS1B02G269100	TraesCS1D02G257800	0.417	0.0936	0.4894	B.suppressed
0	TraesCS1A02G258700	TraesCS1B02G269200	TraesCS1D02G258000	0.3559	0.4844	0.1597	D.suppressed
0	TraesCS1A02G258800	TraesCS1B02G269400	TraesCS1D02G258800	0.3643	0.2858	0.3499	Central
0	TraesCS1A02G259000	TraesCS1B02G269500	TraesCS1D02G258900	0.1954	0.5571	0.2475	Central
0	TraesCS1A02G259200	TraesCS1B02G269600	TraesCS1D02G259000	0.3823	0.3531	0.2647	Central
0	TraesCS1A02G259600	TraesCS1B02G269900	TraesCS1D02G259400	0.3329	0.2899	0.3773	Central
0	TraesCS1A02G259700	TraesCS1B02G270000	TraesCS1D02G259500	0.3372	0.4396	0.2231	Central
0	TraesCS1A02G259800	TraesCS1B02G270100	TraesCS1D02G259600	0.3665	0.4298	0.2037	Central
0	TraesCS1A02G260100	TraesCS1B02G270600	TraesCS1D02G260000	0.0783	0.4362	0.4855	A.suppressed
0	TraesCS1A02G260200	TraesCS1B02G270700	TraesCS1D02G260100	0.3092	0.4896	0.2012	Central
0	TraesCS1A02G260300	TraesCS1B02G270800	TraesCS1D02G260200	0.5093	0.3006	0.1901	Central
0	TraesCS1A02G260400	TraesCS1B02G270900	TraesCS1D02G260300	0.2473	0.3427	0.41	Central
0	TraesCS1A02G260500	TraesCS1B02G271100	TraesCS1D02G260500	0.3346	0.4794	0.186	Central
0	TraesCS1A02G260600	TraesCS1B02G271200	TraesCS1D02G260600	0.1635	0.7682	0.0683	B.dominant
0	TraesCS1A02G260700	TraesCS1B02G271300	TraesCS1D02G260700	0.6161	0.3839	0	D.suppressed
0	TraesCS1A02G260900	TraesCS1B02G271700	TraesCS1D02G260900	0.3765	0.3468	0.2767	Central
0	TraesCS1A02G261000	TraesCS1B02G271800	TraesCS1D02G261000	0.3889	0.3239	0.2872	Central
0	TraesCS1A02G261300	TraesCS1B02G272100	TraesCS1D02G261300	0.2069	0.325	0.4681	Central
0	TraesCS1A02G261400	TraesCS1B02G272200	TraesCS1D02G261400	0.0657	0.4556	0.4786	A.suppressed
0	TraesCS1A02G261500	TraesCS1B02G272300	TraesCS1D02G261500	0.1874	0.3622	0.4504	Central
0	TraesCS1A02G261600	TraesCS1B02G272400	TraesCS1D02G261600	0.5718	0.4282	0	D.suppressed
0	TraesCS1A02G262100	TraesCS1B02G272700	TraesCS1D02G262100	0.1088	0.1022	0.789	D.dominant
0	TraesCS1A02G262300	TraesCS1B02G272900	TraesCS1D02G262300	0.2402	0.3605	0.3993	Central
0	TraesCS1A02G262500	TraesCS1B02G273100	TraesCS1D02G262500	0.0213	0.4014	0.5773	A.suppressed
0	TraesCS1A02G262600	TraesCS1B02G273200	TraesCS1D02G262600	0.1506	0.2521	0.5972	A.suppressed
0	TraesCS1A02G262800	TraesCS1B02G273400	TraesCS1D02G262800	0.2237	0.3592	0.4171	Central
0	TraesCS1A02G263400	TraesCS1B02G274000	TraesCS1D02G263600	0.3002	0.418	0.2817	Central
0	TraesCS1A02G263000	TraesCS1B02G273600	TraesCS1D02G263100	0.155	0.5238	0.3213	A.suppressed
0	TraesCS1A02G263200	TraesCS1B02G273800	TraesCS1D02G263300	0.3262	0.2505	0.4233	Central
0	TraesCS1A02G263300	TraesCS1B02G273900	TraesCS1D02G263400	0.3078	0.3269	0.3653	Central
0	TraesCS1A02G263600	TraesCS1B02G274200	TraesCS1D02G263700	0	0	1	D.dominant
0	TraesCS1A02G263700	TraesCS1B02G274300	TraesCS1D02G263800	0.5103	0.2798	0.2099	Central
0	TraesCS1A02G263800	TraesCS1B02G274400	TraesCS1D02G263900	0.2988	0.2847	0.4165	Central
0	TraesCS1A02G264000	TraesCS1B02G274600	TraesCS1D02G264100	0.3153	0.3841	0.3006	Central
0	TraesCS1A02G264100	TraesCS1B02G274800	TraesCS1D02G264300	0.4078	0.2455	0.3467	Central
0	TraesCS1A02G264200	TraesCS1B02G274900	TraesCS1D02G264400	0.5635	0.3089	0.1276	D.suppressed
0	TraesCS1A02G264300	TraesCS1B02G275000	TraesCS1D02G264500	0.147	0.3563	0.4967	A.suppressed
0	TraesCS1A02G264400	TraesCS1B02G275100	TraesCS1D02G264600	0.3863	0.0426	0.5711	B.suppressed
0	TraesCS1A02G264500	TraesCS1B02G275200	TraesCS1D02G264700	0	1	0	B.dominant
0	TraesCS1A02G264800	TraesCS1B02G275500	TraesCS1D02G265000	0.0793	0.5244	0.3964	A.suppressed
0	TraesCS1A02G264900	TraesCS1B02G275600	TraesCS1D02G265100	0.1647	0.4827	0.3526	A.suppressed
0	TraesCS1A02G265000	TraesCS1B02G275700	TraesCS1D02G265200	0.2881	0.1687	0.5432	Central
0	TraesCS1A02G265100	TraesCS1B02G275800	TraesCS1D02G265300	0	0.9058	0.0942	B.dominant
0	TraesCS1A02G265600	TraesCS1B02G276500	TraesCS1D02G265800	0.51	0.1419	0.3481	B.suppressed
0	TraesCS1A02G265900	TraesCS1B02G276900	TraesCS1D02G266100	0.1921	0.4455	0.3625	Central
0	TraesCS1A02G266000	TraesCS1B02G277000	TraesCS1D02G266200	0.3111	0	0.6889	B.suppressed
0	TraesCS1A02G266100	TraesCS1B02G277100	TraesCS1D02G266300	0	0	1	D.dominant
0	TraesCS1A02G266300	TraesCS1B02G277300	TraesCS1D02G266500	0.2357	0.3303	0.434	Central
0	TraesCS1A02G266500	TraesCS1B02G277400	TraesCS1D02G266600	0.3445	0.1831	0.4725	Central
0	TraesCS1A02G266600	TraesCS1B02G277500	TraesCS1D02G266700	0.2171	0.4433	0.3395	Central
0	TraesCS1A02G266800	TraesCS1B02G277700	TraesCS1D02G267000	0.4941	0.0499	0.456	B.suppressed
0	TraesCS1A02G266900	TraesCS1B02G277800	TraesCS1D02G267100	0.3319	0.2943	0.3738	Central
0	TraesCS1A02G267600	TraesCS1B02G278300	TraesCS1D02G267500	#VALUE!	#VALUE!	#VALUE!	character(0)
0	TraesCS1A02G267800	TraesCS1B02G278500	TraesCS1D02G267700	0.1069	0.4183	0.4748	A.suppressed
0	TraesCS1A02G267900	TraesCS1B02G278600	TraesCS1D02G267800	0	1	0	B.dominant
0	TraesCS1A02G268200	TraesCS1B02G278800	TraesCS1D02G268100	0.1685	0.779	0.0525	B.dominant
0	TraesCS1A02G268400	TraesCS1B02G279100	TraesCS1D02G268500	0	0.0806	0.9194	D.dominant
0	TraesCS1A02G268500	TraesCS1B02G279200	TraesCS1D02G268600	0.3092	0.0286	0.6622	B.suppressed
0	TraesCS1A02G268700	TraesCS1B02G279300	TraesCS1D02G268800	0.3633	0.197	0.4397	Central
0	TraesCS1A02G268800	TraesCS1B02G279400	TraesCS1D02G268900	0.2682	0.5085	0.2233	Central
0	TraesCS1A02G269000	TraesCS1B02G279500	TraesCS1D02G269100	0.303	0.2518	0.4453	Central
0	TraesCS1A02G269100	TraesCS1B02G279600	TraesCS1D02G269200	0.2937	0.3218	0.3845	Central
0	TraesCS1A02G269200	TraesCS1B02G279700	TraesCS1D02G269300	0.3818	0.2512	0.367	Central
0	TraesCS1A02G269300	TraesCS1B02G279800	TraesCS1D02G269400	0.3517	0.2648	0.3836	Central
0	TraesCS1A02G269400	TraesCS1B02G279900	TraesCS1D02G269500	0.0897	0.6942	0.2162	A.suppressed
0	TraesCS1A02G269500	TraesCS1B02G280000	TraesCS1D02G269600	0.5902	0.165	0.2448	B.suppressed
0	TraesCS1A02G270200	TraesCS1B02G280500	TraesCS1D02G270400	0.555	0.3939	0.0511	D.suppressed
0	TraesCS1A02G270300	TraesCS1B02G280600	TraesCS1D02G270500	0.2648	0.2767	0.4585	Central
0	TraesCS1A02G270400	TraesCS1B02G280700	TraesCS1D02G270600	0.388	0.2948	0.3172	Central
0	TraesCS1A02G270500	TraesCS1B02G280800	TraesCS1D02G270700	0.3014	0.3344	0.3643	Central
0	TraesCS1A02G270600	TraesCS1B02G280900	TraesCS1D02G270800	0.2607	0.4176	0.3217	Central
0	TraesCS1A02G271000	TraesCS1B02G281400	TraesCS1D02G271200	0.0661	0.4194	0.5146	A.suppressed
0	TraesCS1A02G271700	TraesCS1B02G281600	TraesCS1D02G271800	0.2199	0.2746	0.5055	Central
0	TraesCS1A02G272000	TraesCS1B02G282000	TraesCS1D02G272900	0.557	0.0742	0.3688	B.suppressed
0	TraesCS1A02G272100	TraesCS1B02G282100	TraesCS1D02G272800	0.3156	0.2166	0.4678	Central
0	TraesCS1A02G272200	TraesCS1B02G282200	TraesCS1D02G272700	0.5324	0.2043	0.2633	Central
0	TraesCS1A02G272300	TraesCS1B02G282300	TraesCS1D02G272600	0.3633	0.3454	0.2914	Central
0	TraesCS1A02G272400	TraesCS1B02G282400	TraesCS1D02G272500	0.5495	0.197	0.2535	Central
0	TraesCS1A02G272500	TraesCS1B02G282500	TraesCS1D02G272300	0.311	0.2847	0.4042	Central
0	TraesCS1A02G273000	TraesCS1B02G282800	TraesCS1D02G273100	0.2759	0.3443	0.3798	Central
0	TraesCS1A02G273100	TraesCS1B02G282900	TraesCS1D02G273200	0.3072	0.3209	0.3719	Central
0	TraesCS1A02G273200	TraesCS1B02G283100	TraesCS1D02G273300	0.3549	0.6451	0	D.suppressed
0	TraesCS1A02G273400	TraesCS1B02G283200	TraesCS1D02G273400	0.6613	0.213	0.1256	D.suppressed
0	TraesCS1A02G273500	TraesCS1B02G283300	TraesCS1D02G273500	0.4353	0.4354	0.1293	D.suppressed
0	TraesCS1A02G273900	TraesCS1B02G283600	TraesCS1D02G274200	0	0.7814	0.2186	B.dominant
0	TraesCS1A02G274400	TraesCS1B02G283900	TraesCS1D02G274400	0.0969	0.806	0.0971	B.dominant
0	TraesCS1A02G274800	TraesCS1B02G284200	TraesCS1D02G274600	0.232	0.5563	0.2117	Central
0	TraesCS1A02G275200	TraesCS1B02G284400	TraesCS1D02G274800	0.4324	0.3653	0.2022	Central
0	TraesCS1A02G275300	TraesCS1B02G284500	TraesCS1D02G274900	0.3064	0.4068	0.2868	Central
0	TraesCS1A02G275400	TraesCS1B02G284600	TraesCS1D02G275000	0.2959	0.3226	0.3815	Central
0	TraesCS1A02G275500	TraesCS1B02G284700	TraesCS1D02G275100	0	0	1	D.dominant
0	TraesCS1A02G275900	TraesCS1B02G285100	TraesCS1D02G275500	0.1825	0	0.8175	D.dominant
0	TraesCS1A02G276100	TraesCS1B02G285300	TraesCS1D02G275600	0.2231	0.339	0.4378	Central
0	TraesCS1A02G276200	TraesCS1B02G285400	TraesCS1D02G275700	0	1	0	B.dominant
0	TraesCS1A02G276300	TraesCS1B02G285500	TraesCS1D02G275800	0.1004	0.4979	0.4017	A.suppressed
0	TraesCS1A02G276400	TraesCS1B02G285600	TraesCS1D02G275900	0.2152	0.5929	0.1919	Central
0	TraesCS1A02G276500	TraesCS1B02G285700	TraesCS1D02G276000	0.3957	0.1955	0.4088	Central
0	TraesCS1A02G276600	TraesCS1B02G285800	TraesCS1D02G276100	0	0.1573	0.8427	D.dominant
0	TraesCS1A02G276800	TraesCS1B02G285900	TraesCS1D02G276200	0	0	1	D.dominant
0	TraesCS1A02G277000	TraesCS1B02G286100	TraesCS1D02G276400	0.2559	0.5601	0.184	Central
0	TraesCS1A02G277400	TraesCS1B02G286300	TraesCS1D02G276600	0	1	0	B.dominant
0	TraesCS1A02G277500	TraesCS1B02G286500	TraesCS1D02G276700	0.4274	0.2554	0.3172	Central
0	TraesCS1A02G277600	TraesCS1B02G286600	TraesCS1D02G276800	0.373	0.2798	0.3472	Central
0	TraesCS1A02G277800	TraesCS1B02G286700	TraesCS1D02G277000	0	0.5486	0.4514	A.suppressed
0	TraesCS1A02G278100	TraesCS1B02G287000	TraesCS1D02G277200	0.206	0.3481	0.4458	Central
0	TraesCS1A02G278200	TraesCS1B02G287100	TraesCS1D02G277300	0.4128	0.3117	0.2755	Central
0	TraesCS1A02G278300	TraesCS1B02G287200	TraesCS1D02G277400	0.3068	0.3326	0.3606	Central
0	TraesCS1A02G278500	TraesCS1B02G287400	TraesCS1D02G277700	0.0401	0.8988	0.0611	B.dominant
0	TraesCS1A02G278600	TraesCS1B02G287500	TraesCS1D02G277900	0.3652	0.1999	0.4349	Central
0	TraesCS1A02G278900	TraesCS1B02G287700	TraesCS1D02G278200	0.4689	0.3271	0.2041	Central
0	TraesCS1A02G279000	TraesCS1B02G288000	TraesCS1D02G278300	0.3506	0.3318	0.3177	Central
0	TraesCS1A02G279100	TraesCS1B02G288100	TraesCS1D02G278400	0.3283	0.3588	0.3129	Central
0	TraesCS1A02G279200	TraesCS1B02G288200	TraesCS1D02G278500	0.2923	0.3293	0.3784	Central
0	TraesCS1A02G279300	TraesCS1B02G288300	TraesCS1D02G278600	0.2877	0.309	0.4033	Central
0	TraesCS1A02G279400	TraesCS1B02G288500	TraesCS1D02G278700	0.5986	0.4014	0	D.suppressed
0	TraesCS1A02G279500	TraesCS1B02G288600	TraesCS1D02G278800	0.6952	0	0.3048	B.suppressed
0	TraesCS1A02G279800	TraesCS1B02G288800	TraesCS1D02G279000	0	0.8963	0.1037	B.dominant
0	TraesCS1A02G280300	TraesCS1B02G289200	TraesCS1D02G279400	0.3637	0.1801	0.4562	Central
0	TraesCS1A02G280400	TraesCS1B02G289300	TraesCS1D02G279500	0.1491	0.1867	0.6641	A.suppressed
0	TraesCS1A02G280500	TraesCS1B02G289500	TraesCS1D02G279600	0.2899	0.3367	0.3734	Central
0	TraesCS1A02G280600	TraesCS1B02G289600	TraesCS1D02G279700	0.2829	0.3912	0.3259	Central
0	TraesCS1A02G280700	TraesCS1B02G289700	TraesCS1D02G279800	0.5138	0.4463	0.0399	D.suppressed
0	TraesCS1A02G280800	TraesCS1B02G289800	TraesCS1D02G279900	0.3974	0.3049	0.2977	Central
0	TraesCS1A02G280900	TraesCS1B02G289900	TraesCS1D02G280000	0.4385	0.2273	0.3342	Central
0	TraesCS1A02G281000	TraesCS1B02G290000	TraesCS1D02G280200	0.1304	0.5727	0.297	A.suppressed
0	TraesCS1A02G281100	TraesCS1B02G290200	TraesCS1D02G280300	0.6999	0.0782	0.2219	B.suppressed
0	TraesCS1A02G281200	TraesCS1B02G290400	TraesCS1D02G280500	0.4452	0.2205	0.3342	Central
0	TraesCS1A02G281300	TraesCS1B02G290500	TraesCS1D02G280600	0.4258	0.3341	0.2401	Central
0	TraesCS1A02G281400	TraesCS1B02G290600	TraesCS1D02G280700	0.3029	0.4065	0.2906	Central
0	TraesCS1A02G281600	TraesCS1B02G290700	TraesCS1D02G280800	0.255	0.3145	0.4305	Central
0	TraesCS1A02G281700	TraesCS1B02G290800	TraesCS1D02G280900	0.2494	0.3525	0.3981	Central
0	TraesCS1A02G281800	TraesCS1B02G290900	TraesCS1D02G281000	0.2605	0.4761	0.2634	Central
0	TraesCS1A02G282600	TraesCS1B02G291500	TraesCS1D02G281800	0.4891	0.0278	0.4831	B.suppressed
0	TraesCS1A02G282700	TraesCS1B02G291600	TraesCS1D02G281900	0.3861	0.4908	0.123	D.suppressed
0	TraesCS1A02G282800	TraesCS1B02G291700	TraesCS1D02G282000	0.0715	0.4852	0.4432	A.suppressed
0	TraesCS1A02G283000	TraesCS1B02G291900	TraesCS1D02G282200	0.2791	0.4435	0.2774	Central
0	TraesCS1A02G283100	TraesCS1B02G292200	TraesCS1D02G282300	0	1	0	B.dominant
0	TraesCS1A02G283200	TraesCS1B02G292300	TraesCS1D02G282400	0.3528	0.2139	0.4332	Central
0	TraesCS1A02G283400	TraesCS1B02G292600	TraesCS1D02G282600	0.306	0.3384	0.3556	Central
0	TraesCS1A02G283600	TraesCS1B02G292800	TraesCS1D02G282700	0.2721	0.6232	0.1047	D.suppressed
0	TraesCS1A02G283800	TraesCS1B02G293000	TraesCS1D02G282900	0.2765	0.3565	0.3671	Central
0	TraesCS1A02G283900	TraesCS1B02G293100	TraesCS1D02G283000	0	0.2928	0.7072	A.suppressed
0	TraesCS1A02G284000	TraesCS1B02G293300	TraesCS1D02G283100	0.2631	0.1461	0.5908	B.suppressed
0	TraesCS1A02G284100	TraesCS1B02G293400	TraesCS1D02G283200	0.8432	0.055	0.1018	A.dominant
0	TraesCS1A02G284300	TraesCS1B02G293500	TraesCS1D02G283300	0.4082	0.262	0.3298	Central
0	TraesCS1A02G284400	TraesCS1B02G293700	TraesCS1D02G283400	0.2567	0.1933	0.5501	Central
0	TraesCS1A02G284500	TraesCS1B02G293800	TraesCS1D02G283500	0.36	0.2748	0.3652	Central
0	TraesCS1A02G284600	TraesCS1B02G293900	TraesCS1D02G283600	0.2241	0.196	0.5799	Central
0	TraesCS1A02G284800	TraesCS1B02G294200	TraesCS1D02G283800	0.0956	0.4758	0.4287	A.suppressed
0	TraesCS1A02G285000	TraesCS1B02G294300	TraesCS1D02G284000	0.4112	0.4334	0.1554	D.suppressed
0	TraesCS1A02G285200	TraesCS1B02G294400	TraesCS1D02G284200	0.3267	0.2649	0.4084	Central
0	TraesCS1A02G286000	TraesCS1B02G295500	TraesCS1D02G285100	0.5667	0.3241	0.1092	D.suppressed
0	TraesCS1A02G286200	TraesCS1B02G295600	TraesCS1D02G285200	0.2954	0.3921	0.3125	Central
0	TraesCS1A02G286300	TraesCS1B02G295700	TraesCS3D02G349900	0.2706	0.2696	0.4598	Central
0	TraesCS1A02G286700	TraesCS1B02G296100	TraesCS1D02G285600	0.099	0.4048	0.4962	A.suppressed
0	TraesCS1A02G286900	TraesCS1B02G296300	TraesCS1D02G285800	0.6414	0.0124	0.3462	B.suppressed
0	TraesCS1A02G287000	TraesCS1B02G296400	TraesCS1D02G285900	0.3124	0.3905	0.2971	Central
0	TraesCS1A02G287100	TraesCS1B02G296500	TraesCS1D02G286000	0.1964	0.1613	0.6423	B.suppressed
0	TraesCS1A02G287300	TraesCS1B02G296700	TraesCS1D02G286200	0.2749	0.4736	0.2515	Central
0	TraesCS1A02G287400	TraesCS1B02G296800	TraesCS1D02G286300	0.345	0.2048	0.4502	Central
0	TraesCS1A02G287500	TraesCS1B02G296900	TraesCS1D02G286400	0.5388	0.2192	0.2419	Central
0	TraesCS1A02G287600	TraesCS1B02G297000	TraesCS1D02G286500	0.274	0.5339	0.1922	Central
0	TraesCS1A02G287900	TraesCS1B02G297300	TraesCS1D02G286800	0.1023	0.6565	0.2412	A.suppressed
0	TraesCS1A02G288100	TraesCS1B02G297500	TraesCS1D02G287100	0	0	1	D.dominant
0	TraesCS1A02G288200	TraesCS1B02G297600	TraesCS1D02G287200	0.4526	0.404	0.1434	D.suppressed
0	TraesCS1A02G288300	TraesCS1B02G297700	TraesCS1D02G287300	0.2015	0.3673	0.4312	Central
0	TraesCS1A02G288400	TraesCS1B02G297800	TraesCS1D02G287400	0.234	0.4133	0.3528	Central
0	TraesCS1A02G288500	TraesCS1B02G297900	TraesCS1D02G287500	0.2985	0.3513	0.3503	Central
0	TraesCS1A02G288600	TraesCS1B02G298000	TraesCS1D02G287600	0.366	0.3347	0.2993	Central
0	TraesCS1A02G288700	TraesCS1B02G298100	TraesCS1D02G287700	0.2528	0.4382	0.3091	Central
0	TraesCS1A02G288900	TraesCS1B02G298200	TraesCS1D02G287900	0.3187	0.2224	0.459	Central
0	TraesCS1A02G290100	TraesCS1B02G299300	TraesCS1D02G288800	0.2846	0.2622	0.4532	Central
0	TraesCS1A02G290400	TraesCS1B02G299700	TraesCS1D02G289100	0.3657	0.4939	0.1405	D.suppressed
0	TraesCS1A02G290500	TraesCS1B02G299800	TraesCS1D02G289200	0.2579	0.3176	0.4245	Central
0	TraesCS1A02G290700	TraesCS1B02G300000	TraesCS1D02G289300	0	0.3659	0.6341	A.suppressed
0	TraesCS1A02G291200	TraesCS1B02G300600	TraesCS1D02G289800	0.1578	0.4505	0.3917	A.suppressed
0	TraesCS1A02G291400	TraesCS1B02G300700	TraesCS1D02G289900	0.1105	0.4043	0.4852	A.suppressed
0	TraesCS1A02G291500	TraesCS1B02G376100	TraesCS1D02G290200	0.2226	0.013	0.7643	D.dominant
0	TraesCS1A02G291800	TraesCS1B02G301200	TraesCS1D02G290300	0.8859	0	0.1141	A.dominant
0	TraesCS1A02G292000	TraesCS1B02G301400	TraesCS1D02G290500	0.0832	0.2993	0.6174	A.suppressed
0	TraesCS1A02G292100	TraesCS1B02G301500	TraesCS1D02G290600	0.194	0.389	0.417	Central
0	TraesCS1A02G295800	TraesCS1B02G304800	TraesCS1D02G296500	0.2449	0.6947	0.0605	D.suppressed
0	TraesCS1A02G296200	TraesCS1B02G305000	TraesCS1D02G295900	0.2129	0.2873	0.4998	Central
0	TraesCS1A02G296300	TraesCS1B02G305200	TraesCS1D02G295800	0.5751	0.2266	0.1983	Central
0	TraesCS1A02G297000	TraesCS1B02G305900	TraesCS1D02G294500	0.2174	0.3526	0.43	Central
0	TraesCS1A02G297400	TraesCS1B02G306400	TraesCS1D02G294000	0.0041	0.2863	0.7095	A.suppressed
0	TraesCS1A02G297600	TraesCS1B02G306800	TraesCS1D02G293600	0.4233	0.0328	0.5439	B.suppressed
0	TraesCS1A02G297800	TraesCS1B02G307200	TraesCS1D02G293400	0.0189	0.5061	0.475	A.suppressed
0	TraesCS1A02G297900	TraesCS1B02G307400	TraesCS1D02G293300	0.3363	0.221	0.4428	Central
0	TraesCS1A02G298000	TraesCS1B02G307500	TraesCS1D02G293200	0.3948	0.3394	0.2657	Central
0	TraesCS1A02G298100	TraesCS1B02G307600	TraesCS1D02G293100	0.2775	0.3737	0.3488	Central
0	TraesCS1A02G298300	TraesCS1B02G307800	TraesCS1D02G292900	0.4002	0.3031	0.2967	Central
0	TraesCS1A02G298600	TraesCS1B02G308200	TraesCS1D02G292700	0.2935	0.2643	0.4422	Central
0	TraesCS1A02G298700	TraesCS1B02G308300	TraesCS1D02G292600	0.3555	0.1648	0.4797	B.suppressed
0	TraesCS1A02G298800	TraesCS1B02G308500	TraesCS1D02G292500	0.0205	0.1334	0.8461	D.dominant
0	TraesCS1A02G298900	TraesCS1B02G308600	TraesCS1D02G292400	0.1274	0.3696	0.5031	A.suppressed
0	TraesCS1A02G299100	TraesCS1B02G308900	TraesCS1D02G292100	0.4341	0.4457	0.1202	D.suppressed
0	TraesCS1A02G299400	TraesCS1B02G309200	TraesCS1D02G298300	0.0489	0.8154	0.1357	B.dominant
0	TraesCS1A02G299500	TraesCS1B02G309300	TraesCS1D02G298400	0.3519	0.3609	0.2872	Central
0	TraesCS1A02G299600	TraesCS1B02G309400	TraesCS1D02G298500	0.1283	0.4408	0.4309	A.suppressed
0	TraesCS1A02G299900	TraesCS1B02G309800	TraesCS1D02G299200	0.3811	0.1259	0.493	B.suppressed
0	TraesCS1A02G300000	TraesCS1B02G310100	TraesCS1D02G299400	0.3838	0.3144	0.3018	Central
0	TraesCS1A02G300200	TraesCS1B02G310300	TraesCS1D02G299700	1	0	0	A.dominant
0	TraesCS1A02G300800	TraesCS1B02G310800	TraesCS1D02G300200	0.4805	0.2942	0.2253	Central
0	TraesCS1A02G301300	TraesCS1B02G311100	TraesCS1D02G301000	0.1543	0.2617	0.584	A.suppressed
0	TraesCS1A02G301500	TraesCS1B02G311300	TraesCS1D02G301200	0	0.7829	0.2171	B.dominant
0	TraesCS1A02G301600	TraesCS1B02G311400	TraesCS1D02G301300	0.1563	0.4686	0.3751	A.suppressed
0	TraesCS1A02G301800	TraesCS1B02G311800	TraesCS1D02G301400	0.3462	0.481	0.1728	Central
0	TraesCS1A02G302300	TraesCS1B02G312100	TraesCS1D02G301700	0.0348	0.748	0.2172	B.dominant
0	TraesCS1A02G302500	TraesCS1B02G312700	TraesCS1D02G301900	0.2901	0.4375	0.2724	Central
0	TraesCS1A02G302600	TraesCS1B02G312800	TraesCS1D02G302000	0.2716	0.2566	0.4717	Central
0	TraesCS1A02G302700	TraesCS1B02G312900	TraesCS1D02G302100	0.2253	0.411	0.3637	Central
0	TraesCS1A02G302800	TraesCS1B02G313100	TraesCS1D02G302200	0.3268	0.3622	0.311	Central
0	TraesCS1A02G302900	TraesCS1B02G313200	TraesCS1D02G302300	0.3381	0.3787	0.2832	Central
0	TraesCS1A02G303300	TraesCS1B02G313700	TraesCS1D02G302800	0.2794	0.3229	0.3976	Central
0	TraesCS1A02G303400	TraesCS1B02G313800	TraesCS1D02G302900	0.4333	0.1421	0.4246	B.suppressed
0	TraesCS1A02G303600	TraesCS1B02G314000	TraesCS1D02G303100	0.0633	0.5267	0.4101	A.suppressed
0	TraesCS1A02G304200	TraesCS1B02G314700	TraesCS1D02G303700	0.6393	0.2021	0.1587	D.suppressed
0	TraesCS1A02G304300	TraesCS1B02G314800	TraesCS1D02G303800	0.3656	0.3139	0.3205	Central
0	TraesCS1A02G304400	TraesCS1B02G314900	TraesCS1D02G303900	0.2854	0.3729	0.3417	Central
0	TraesCS1A02G304700	TraesCS1B02G315300	TraesCS1D02G304600	0.2061	0.6228	0.171	Central
0	TraesCS1A02G304900	TraesCS1B02G315700	TraesCS1D02G304700	0.2968	0.2625	0.4408	Central
0	TraesCS1A02G305200	TraesCS1B02G315900	TraesCS1D02G304800	0.0232	0.1263	0.8506	D.dominant
0	TraesCS1A02G305300	TraesCS1B02G316000	TraesCS1D02G305000	0.1629	0.4442	0.393	A.suppressed
0	TraesCS1A02G305400	TraesCS1B02G316100	TraesCS1D02G305100	0.0502	0.3113	0.6385	A.suppressed
0	TraesCS1A02G305500	TraesCS1B02G316200	TraesCS1D02G305200	0.1749	0.2522	0.5729	Central
0	TraesCS1A02G305700	TraesCS1B02G316400	TraesCS1D02G305400	0.4596	0.422	0.1183	D.suppressed
0	TraesCS1A02G305800	TraesCS1B02G316500	TraesCS1D02G305500	0.4507	0.4576	0.0917	D.suppressed
0	TraesCS1A02G305900	TraesCS1B02G316600	TraesCS1D02G305600	0.3576	0.2658	0.3766	Central
0	TraesCS1A02G306100	TraesCS1B02G316800	TraesCS1D02G305800	0.4907	0.1139	0.3953	B.suppressed
0	TraesCS1A02G306300	TraesCS1B02G317100	TraesCS1D02G306000	0.4223	0.2858	0.2919	Central
0	TraesCS1A02G306400	TraesCS1B02G317200	TraesCS1D02G306100	0.3375	0.3202	0.3423	Central
0	TraesCS1A02G307200	TraesCS1B02G318000	TraesCS1D02G306600	0.3058	0.3807	0.3136	Central
0	TraesCS1A02G307300	TraesCS1B02G318100	TraesCS1D02G306700	0.2157	0.3737	0.4106	Central
0	TraesCS1A02G307400	TraesCS1B02G318200	TraesCS1D02G306800	0.3165	0.3742	0.3093	Central
0	TraesCS1A02G307700	TraesCS1B02G318400	TraesCS1D02G307100	0.2981	0.2461	0.4558	Central
0	TraesCS1A02G307800	TraesCS1B02G318500	TraesCS1D02G307200	0.2058	0.3449	0.4493	Central
0	TraesCS1A02G307900	TraesCS1B02G318600	TraesCS1D02G307300	0.3094	0.3049	0.3857	Central
0	TraesCS1A02G308000	TraesCS1B02G318700	TraesCS1D02G307400	0.3205	0.2485	0.431	Central
0	TraesCS1A02G308100	TraesCS1B02G318800	TraesCS1D02G307500	0.4904	0.0445	0.4651	B.suppressed
0	TraesCS1A02G308300	TraesCS1B02G319000	TraesCS1D02G307700	0.514	0.0398	0.4461	B.suppressed
0	TraesCS1A02G308400	TraesCS1B02G319100	TraesCS1D02G307800	0.3161	0.2446	0.4392	Central
0	TraesCS1A02G308700	TraesCS1B02G319300	TraesCS1D02G308000	0.7057	0.238	0.0563	D.suppressed
0	TraesCS1A02G309200	TraesCS1B02G320000	TraesCS1D02G308600	0.5963	0.3427	0.061	D.suppressed
0	TraesCS1A02G309800	TraesCS1B02G320900	TraesCS1D02G309300	0.1846	0.3061	0.5093	Central
0	TraesCS1A02G310400	TraesCS1B02G321700	TraesCS1D02G309900	0.2061	0.0239	0.77	D.dominant
0	TraesCS1A02G310500	TraesCS1B02G321800	TraesCS1D02G310000	0.2771	0.3272	0.3957	Central
0	TraesCS1A02G310600	TraesCS1B02G321900	TraesCS1D02G310100	0.0627	0.3808	0.5565	A.suppressed
0	TraesCS1A02G310700	TraesCS1B02G322000	TraesCS1D02G310200	0.348	0.2675	0.3845	Central
0	TraesCS1A02G311000	TraesCS1B02G322400	TraesCS1D02G310900	0.3498	0.2847	0.3655	Central
0	TraesCS1A02G311300	TraesCS1B02G322800	TraesCS1D02G311300	0.4005	0.1319	0.4677	B.suppressed
0	TraesCS1A02G311400	TraesCS1B02G322900	TraesCS1D02G311400	0.3268	0.3291	0.3442	Central
0	TraesCS1A02G311800	TraesCS1B02G323500	TraesCS1D02G312100	0.3063	0.4347	0.259	Central
0	TraesCS1A02G312300	TraesCS1B02G324000	TraesCS1D02G312500	0.6481	0	0.3519	B.suppressed
0	TraesCS1A02G312700	TraesCS1B02G324300	TraesCS1D02G312800	0.1215	0.4895	0.389	A.suppressed
0	TraesCS1A02G313400	TraesCS1B02G325200	TraesCS1D02G313900	0.6327	0.2812	0.0862	D.suppressed
0	TraesCS1A02G313500	TraesCS1B02G325300	TraesCS1D02G314000	0.8019	0.0256	0.1725	A.dominant
0	TraesCS1A02G313600	TraesCS1B02G325400	TraesCS1D02G314100	0.3122	0.2591	0.4287	Central
0	TraesCS1A02G313700	TraesCS1B02G325500	TraesCS1D02G314200	0.3148	0.2772	0.408	Central
0	TraesCS1A02G313800	TraesCS1B02G325700	TraesCS1D02G314300	0.1175	0.3423	0.5402	A.suppressed
0	TraesCS1A02G314000	TraesCS1B02G326100	TraesCS1D02G314400	0.0663	0.5114	0.4223	A.suppressed
0	TraesCS1A02G314100	TraesCS1B02G326400	TraesCS1D02G314600	0.2889	0.3099	0.4012	Central
0	TraesCS1A02G314300	TraesCS1B02G326600	TraesCS1D02G314800	0.4417	0.4062	0.1522	D.suppressed
0	TraesCS1A02G314400	TraesCS1B02G326700	TraesCS1D02G314900	0.5144	0.2457	0.2399	Central
0	TraesCS1A02G315200	TraesCS1B02G327100	TraesCS1D02G315400	0.1872	0.2774	0.5355	Central
0	TraesCS1A02G315300	TraesCS1B02G327200	TraesCS1D02G315500	0.6608	0.1378	0.2015	B.suppressed
0	TraesCS1A02G315400	TraesCS1B02G327300	TraesCS1D02G315600	0.2855	0.3998	0.3146	Central
0	TraesCS1A02G315500	TraesCS1B02G327400	TraesCS1D02G315700	0.3495	0.3892	0.2613	Central
0	TraesCS1A02G315600	TraesCS1B02G327500	TraesCS1D02G315800	0.3627	0.5277	0.1096	D.suppressed
0	TraesCS1A02G317000	TraesCS1B02G329400	TraesCS1D02G317000	0.4562	0.2077	0.3361	Central
0	TraesCS1A02G317100	TraesCS1B02G329500	TraesCS1D02G317100	0.1183	0.3024	0.5793	A.suppressed
0	TraesCS1A02G317300	TraesCS1B02G329700	TraesCS1D02G317200	0.0605	0.6121	0.3274	A.suppressed
0	TraesCS1A02G317900	TraesCS1B02G330400	TraesCS1D02G317700	0.3332	0.5016	0.1652	D.suppressed
0	TraesCS1A02G318500	TraesCS1B02G330700	TraesCS1D02G318300	0.6812	0.3188	0	D.suppressed
0	TraesCS1A02G319000	TraesCS1B02G331300	TraesCS1D02G318800	0.1826	0.4534	0.364	Central
0	TraesCS1A02G319100	TraesCS1B02G331400	TraesCS1D02G318900	0.2749	0.4347	0.2903	Central
0	TraesCS1A02G319500	TraesCS1B02G331800	TraesCS1D02G319300	0.2528	0.1854	0.5618	Central
0	TraesCS1A02G319600	TraesCS1B02G331900	TraesCS1D02G319400	0.4834	0.0566	0.46	B.suppressed
0	TraesCS1A02G320200	TraesCS1B02G332400	TraesCS1D02G320000	0	0.7597	0.2403	B.dominant
0	TraesCS1A02G320300	TraesCS1B02G332500	TraesCS1D02G320100	0	0.1854	0.8146	D.dominant
0	TraesCS1A02G320500	TraesCS1B02G332700	TraesCS1D02G320300	0.5021	0.264	0.2338	Central
0	TraesCS1A02G320900	TraesCS1B02G333300	TraesCS1D02G320800	0.3959	0.4598	0.1443	D.suppressed
0	TraesCS1A02G321000	TraesCS1B02G333600	TraesCS1D02G321100	0.5705	0.3088	0.1207	D.suppressed
0	TraesCS1A02G321100	TraesCS1B02G333800	TraesCS1D02G321300	0.2124	0.315	0.4727	Central
0	TraesCS1A02G321700	TraesCS1B02G334100	TraesCS1D02G322000	0.3145	0	0.6855	B.suppressed
0	TraesCS1A02G321900	TraesCS1B02G334200	TraesCS1D02G322100	0.3943	0.3473	0.2584	Central
0	TraesCS1A02G322100	TraesCS1B02G334500	TraesCS1D02G322300	0.3599	0.2304	0.4097	Central
0	TraesCS1A02G322300	TraesCS1B02G334600	TraesCS1D02G322400	0.2274	0.4431	0.3296	Central
0	TraesCS1A02G322400	TraesCS1B02G334700	TraesCS1D02G322500	0.4536	0	0.5464	B.suppressed
0	TraesCS1A02G322700	TraesCS1B02G335000	TraesCS1D02G323100	0.1883	0.6804	0.1313	D.suppressed
0	TraesCS1A02G323200	TraesCS1B02G336000	TraesCS1D02G323900	0.3327	0.3467	0.3205	Central
0	TraesCS1A02G323300	TraesCS1B02G336200	TraesCS1D02G324000	0.823	0.177	0	A.dominant
0	TraesCS1A02G323400	TraesCS1B02G336300	TraesCS1D02G324200	0.2482	0.3992	0.3527	Central
0	TraesCS1A02G323500	TraesCS1B02G336400	TraesCS1D02G324400	0.2665	0.5464	0.1872	Central
0	TraesCS1A02G323700	TraesCS1B02G336900	TraesCS1D02G325000	#VALUE!	#VALUE!	#VALUE!	character(0)
0	TraesCS1A02G323800	TraesCS1B02G337100	TraesCS1D02G325100	0	1	0	B.dominant
0	TraesCS1A02G323900	TraesCS1B02G337200	TraesCS1D02G325200	0.0957	0.3876	0.5167	A.suppressed
0	TraesCS1A02G324000	TraesCS1B02G337400	TraesCS1D02G325300	0.0845	0.4562	0.4593	A.suppressed
0	TraesCS1A02G324800	TraesCS1B02G337800	TraesCS1D02G325500	0.2363	0.3125	0.4512	Central
0	TraesCS1A02G325000	TraesCS1B02G338000	TraesCS1D02G325700	0.4784	0.5216	0	D.suppressed
0	TraesCS1A02G325400	TraesCS1B02G338500	TraesCS1D02G327000	0.2564	0.2043	0.5393	Central
0	TraesCS1A02G325600	TraesCS1B02G338800	TraesCS1D02G327200	0.4629	0.3955	0.1416	D.suppressed
0	TraesCS1A02G325800	TraesCS1B02G339100	TraesCS1D02G327600	0.2521	0.3422	0.4057	Central
0	TraesCS1A02G325900	TraesCS1B02G339200	TraesCS1D02G327700	0.3635	0.3254	0.3111	Central
0	TraesCS1A02G326800	TraesCS1B02G340200	TraesCS1D02G328900	0.7178	0.2669	0.0152	D.suppressed
0	TraesCS1A02G326900	TraesCS1B02G340300	TraesCS1D02G329000	0.2757	0.3385	0.3858	Central
0	TraesCS1A02G327100	TraesCS1B02G340500	TraesCS1D02G329200	0.2704	0.3615	0.3681	Central
0	TraesCS1A02G327200	TraesCS1B02G340600	TraesCS1D02G329300	0.418	0.3066	0.2754	Central
0	TraesCS1A02G327400	TraesCS1B02G340800	TraesCS1D02G329400	0.3475	0.5556	0.097	D.suppressed
0	TraesCS1A02G327700	TraesCS1B02G341000	TraesCS1D02G329700	0.4589	0.4962	0.0449	D.suppressed
0	TraesCS1A02G327800	TraesCS1B02G341100	TraesCS1D02G329800	0.362	0.3858	0.2522	Central
0	TraesCS1A02G328100	TraesCS1B02G341900	TraesCS1D02G330600	0.7905	0.1578	0.0517	A.dominant
0	TraesCS1A02G328200	TraesCS1B02G342000	TraesCS1D02G330700	0.3002	0.2179	0.4819	Central
0	TraesCS1A02G328300	TraesCS1B02G342100	TraesCS1D02G330800	0.246	0.4415	0.3125	Central
0	TraesCS1A02G328700	TraesCS1B02G342400	TraesCS1D02G331000	0.3116	0.3529	0.3355	Central
0	TraesCS1A02G329200	TraesCS1B02G342600	TraesCS1D02G331300	0.3602	0.2696	0.3702	Central
0	TraesCS1A02G329300	TraesCS1B02G342700	TraesCS1D02G331400	0.0191	0.8637	0.1173	B.dominant
0	TraesCS1A02G329400	TraesCS1B02G342800	TraesCS1D02G331500	0.3911	0.4124	0.1965	Central
0	TraesCS1A02G329600	TraesCS1B02G343100	TraesCS1D02G331700	0.3376	0.3265	0.3358	Central
0	TraesCS1A02G330100	TraesCS1B02G343700	TraesCS1D02G332500	0.2872	0.2495	0.4633	Central
0	TraesCS1A02G330200	TraesCS1B02G343800	TraesCS1D02G332600	0.3455	0.3831	0.2714	Central
0	TraesCS1A02G330300	TraesCS1B02G343900	TraesCS1D02G332700	0.506	0.2835	0.2105	Central
0	TraesCS1A02G330500	TraesCS1B02G344100	TraesCS1D02G332900	0.3084	0.365	0.3266	Central
0	TraesCS1A02G330600	TraesCS1B02G344200	TraesCS1D02G333000	0.3526	0.3911	0.2562	Central
0	TraesCS1A02G330700	TraesCS1B02G344400	TraesCS1D02G333200	0.4119	0.2967	0.2914	Central
0	TraesCS1A02G330900	TraesCS1B02G344900	TraesCS1D02G333500	0.5242	0.3146	0.1612	D.suppressed
0	TraesCS1A02G331200	TraesCS1B02G345100	TraesCS1D02G333900	0.5874	0.231	0.1815	Central
0	TraesCS1A02G331700	TraesCS1B02G345300	TraesCS1D02G334200	0.2637	0.4522	0.2841	Central
0	TraesCS1A02G331800	TraesCS1B02G345400	TraesCS1D02G334400	0.5324	0.4042	0.0634	D.suppressed
0	TraesCS1A02G331900	TraesCS1B02G345500	TraesCS1D02G334600	0.2882	0.2473	0.4645	Central
0	TraesCS1A02G332000	TraesCS1B02G345700	TraesCS1D02G334700	0.8551	0.0627	0.0823	A.dominant
0	TraesCS1A02G332200	TraesCS1B02G345800	TraesCS1D02G334800	0.1908	0.4742	0.3351	Central
0	TraesCS1A02G332400	TraesCS1B02G346100	TraesCS1D02G335100	0.3224	0.4667	0.2109	Central
0	TraesCS1A02G332900	TraesCS1B02G346500	TraesCS1D02G335700	0.3115	0.3815	0.3071	Central
0	TraesCS1A02G333000	TraesCS1B02G346600	TraesCS1D02G335800	0.2724	0.4178	0.3098	Central
0	TraesCS1A02G333200	TraesCS1B02G346700	TraesCS1D02G335900	0.1242	0.4341	0.4418	A.suppressed
0	TraesCS1A02G333500	TraesCS1B02G346900	TraesCS1D02G336100	0.5676	0.3375	0.0949	D.suppressed
0	TraesCS1A02G333600	TraesCS1B02G347000	TraesCS1D02G336200	0.0401	0.6943	0.2657	A.suppressed
0	TraesCS1A02G333900	TraesCS1B02G347200	TraesCS1D02G336400	0.2164	0.349	0.4346	Central
0	TraesCS1A02G334000	TraesCS1B02G347300	TraesCS1D02G336500	0.2547	0.0306	0.7147	B.suppressed
0	TraesCS1A02G334100	TraesCS1B02G347400	TraesCS1D02G336600	0.4507	0.3754	0.1739	Central
0	TraesCS1A02G335100	TraesCS1B02G348000	TraesCS1D02G337500	0.1512	0.2331	0.6157	A.suppressed
0	TraesCS1A02G335900	TraesCS1B02G349200	TraesCS1D02G338300	0.3496	0.1884	0.4621	Central
0	TraesCS1A02G336100	TraesCS1B02G349500	TraesCS1D02G338500	#VALUE!	#VALUE!	#VALUE!	character(0)
0	TraesCS1A02G337200	TraesCS1B02G349800	TraesCS1D02G339000	0	0.7476	0.2524	A.suppressed
0	TraesCS1A02G337800	TraesCS1B02G350200	TraesCS1D02G339700	0.33	0.3259	0.3441	Central
0	TraesCS1A02G338100	TraesCS1B02G350500	TraesCS1D02G340300	0	1	0	B.dominant
0	TraesCS1A02G338200	TraesCS1B02G350600	TraesCS1D02G340400	0.277	0.4055	0.3175	Central
0	TraesCS1A02G338300	TraesCS1B02G350700	TraesCS1D02G340500	0.3393	0.6038	0.0569	D.suppressed
0	TraesCS1A02G338400	TraesCS1B02G350800	TraesCS1D02G340600	0.1688	0.6259	0.2054	Central
0	TraesCS1A02G338500	TraesCS1B02G351000	TraesCS1D02G340700	0.8643	0	0.1357	A.dominant
0	TraesCS1A02G338900	TraesCS1B02G351300	TraesCS1D02G341000	0.3628	0.3485	0.2887	Central
0	TraesCS1A02G339500	TraesCS1B02G351800	TraesCS1D02G341300	0.3725	0.2828	0.3447	Central
0	TraesCS1A02G339600	TraesCS1B02G351900	TraesCS1D02G341600	0.3867	0.3216	0.2917	Central
0	TraesCS1A02G339700	TraesCS1B02G352000	TraesCS1D02G341700	1	0	0	A.dominant
0	TraesCS1A02G339800	TraesCS1B02G352100	TraesCS1D02G341800	0.3276	0.3601	0.3122	Central
0	TraesCS1A02G339900	TraesCS1B02G352200	TraesCS1D02G341900	0.2781	0.3177	0.4042	Central
0	TraesCS1A02G340000	TraesCS1B02G352300	TraesCS1D02G342000	0.3577	0.3568	0.2855	Central
0	TraesCS1A02G340100	TraesCS1B02G352400	TraesCS1D02G342100	0.1666	0.7977	0.0358	B.dominant
0	TraesCS1A02G340200	TraesCS1B02G352500	TraesCS1D02G342200	0.3873	0.2138	0.3989	Central
0	TraesCS1A02G340400	TraesCS1B02G352700	TraesCS1D02G342400	0.2723	0.5371	0.1906	Central
0	TraesCS1A02G340500	TraesCS1B02G353400	TraesCS1D02G342500	0.2753	0.2902	0.4345	Central
0	TraesCS1A02G340700	TraesCS1B02G353500	TraesCS1D02G342700	0.5751	0.3985	0.0265	D.suppressed
0	TraesCS1A02G340900	TraesCS1B02G353700	TraesCS1D02G343000	0.4573	0.1964	0.3462	Central
0	TraesCS1A02G341500	TraesCS1B02G354200	TraesCS1D02G343800	0.0961	0.5992	0.3048	A.suppressed
0	TraesCS1A02G341700	TraesCS1B02G354400	TraesCS1D02G344000	0.2274	0.098	0.6747	B.suppressed
0	TraesCS1A02G341900	TraesCS1B02G354600	TraesCS1D02G344200	0.055	0.756	0.189	B.dominant
0	TraesCS1A02G342500	TraesCS1B02G355600	TraesCS1D02G344600	0.2005	0.4424	0.3571	Central
0	TraesCS1A02G342600	TraesCS1B02G355700	TraesCS1D02G344700	0.7982	0.0423	0.1595	A.dominant
0	TraesCS1A02G342900	TraesCS1B02G356100	TraesCS1D02G345100	0.2998	0.4287	0.2715	Central
0	TraesCS1A02G343000	TraesCS1B02G356200	TraesCS1D02G345200	0.3664	0.4286	0.205	Central
0	TraesCS1A02G343300	TraesCS1B02G356600	TraesCS1D02G345400	0.1118	0	0.8882	D.dominant
0	TraesCS1A02G344400	TraesCS1B02G358300	TraesCS1D02G347000	0.3475	0.5173	0.1352	D.suppressed
0	TraesCS1A02G345800	TraesCS1B02G359500	TraesCS1D02G348500	0.1499	0.5682	0.2819	A.suppressed
0	TraesCS1A02G346700	TraesCS1B02G360600	TraesCS1D02G349500	0.4069	0.0897	0.5034	B.suppressed
0	TraesCS1A02G347100	TraesCS1B02G361300	TraesCS1D02G350000	0.3961	0.2412	0.3627	Central
0	TraesCS1A02G347200	TraesCS1B02G361400	TraesCS1D02G350100	0.1822	0.3361	0.4818	Central
0	TraesCS1A02G347400	TraesCS1B02G361600	TraesCS1D02G350400	0.3644	0	0.6356	B.suppressed
0	TraesCS1A02G347600	TraesCS1B02G362100	TraesCS1D02G350500	0.6111	0	0.3889	B.suppressed
0	TraesCS1A02G347700	TraesCS1B02G362200	TraesCS1D02G350600	0.3151	0.5078	0.1771	Central
0	TraesCS1A02G347800	TraesCS1B02G362400	TraesCS1D02G350700	0.3908	0.0766	0.5327	B.suppressed
0	TraesCS1A02G347900	TraesCS1B02G362500	TraesCS1D02G350800	0.2333	0.5301	0.2366	Central
0	TraesCS1A02G348000	TraesCS1B02G362600	TraesCS1D02G350900	0.2116	0.4359	0.3525	Central
0	TraesCS1A02G348400	TraesCS1B02G363000	TraesCS1D02G351400	0.251	0.1643	0.5847	B.suppressed
0	TraesCS1A02G348500	TraesCS1B02G363100	TraesCS1D02G351500	0.4257	0.268	0.3063	Central
0	TraesCS1A02G348600	TraesCS1B02G363200	TraesCS1D02G351600	#VALUE!	#VALUE!	#VALUE!	character(0)
0	TraesCS1A02G348700	TraesCS1B02G363400	TraesCS1D02G351700	0.3677	0.3648	0.2675	Central
0	TraesCS1A02G349000	TraesCS1B02G363900	TraesCS1D02G352200	0	0.8925	0.1075	B.dominant
0	TraesCS1A02G349200	TraesCS1B02G363700	TraesCS1D02G352000	0.6279	0.3677	0.0045	D.suppressed
0	TraesCS1A02G349600	TraesCS1B02G364100	TraesCS1D02G352500	0.0467	0.7636	0.1897	B.dominant
0	TraesCS1A02G349900	TraesCS1B02G364200	TraesCS1D02G352600	0.2663	0.0881	0.6456	B.suppressed
0	TraesCS1A02G350100	TraesCS1B02G364400	TraesCS1D02G352900	0.2909	0.3226	0.3865	Central
0	TraesCS1A02G350200	TraesCS1B02G364500	TraesCS1D02G353100	0.2978	0.3219	0.3803	Central
0	TraesCS1A02G350500	TraesCS1B02G364800	TraesCS1D02G353300	0.2568	0.4922	0.251	Central
0	TraesCS1A02G350600	TraesCS1B02G364900	TraesCS1D02G353400	0.3243	0.4566	0.219	Central
0	TraesCS1A02G351100	TraesCS1B02G372300	TraesCS1D02G360200	1	0	0	A.dominant
0	TraesCS1A02G351300	TraesCS1B02G371600	TraesCS1D02G360000	0.3164	0.2555	0.4281	Central
0	TraesCS1A02G351600	TraesCS1B02G371900	TraesCS1D02G359100	0.2477	0.4455	0.3069	Central
0	TraesCS1A02G351800	TraesCS1B02G371400	TraesCS1D02G358600	0.5436	0.2971	0.1594	D.suppressed
0	TraesCS1A02G351900	TraesCS1B02G371300	TraesCS1D02G358500	0.2351	0.375	0.3899	Central
0	TraesCS1A02G352200	TraesCS1B02G370500	TraesCS1D02G358200	0.0838	0.8797	0.0365	B.dominant
0	TraesCS1A02G352600	TraesCS1B02G369200	TraesCS1D02G357400	0.234	0	0.766	D.dominant
0	TraesCS1A02G352700	TraesCS1B02G369100	TraesCS1D02G357300	0.4995	0.3362	0.1643	D.suppressed
0	TraesCS1A02G352800	TraesCS1B02G369000	TraesCS1D02G357200	0.3503	0.3397	0.31	Central
0	TraesCS1A02G353300	TraesCS1B02G368500	TraesCS1D02G356900	0.2343	0.076	0.6897	B.suppressed
0	TraesCS1A02G354500	TraesCS1B02G367300	TraesCS1D02G356000	0.9156	0.0441	0.0404	A.dominant
0	TraesCS1A02G354600	TraesCS1B02G367200	TraesCS1D02G355900	0.3383	0.2358	0.4259	Central
0	TraesCS1A02G354700	TraesCS1B02G367100	TraesCS1D02G355800	0.411	0.3411	0.2478	Central
0	TraesCS1A02G354800	TraesCS1B02G366900	TraesCS1D02G355700	0.1663	0.4597	0.374	A.suppressed
0	TraesCS1A02G355100	TraesCS1B02G366600	TraesCS1D02G355400	0.3325	0.2089	0.4586	Central
0	TraesCS1A02G355200	TraesCS1B02G366400	TraesCS1D02G355200	0.2681	0.3061	0.4258	Central
0	TraesCS1A02G355400	TraesCS1B02G366200	TraesCS1D02G355000	0.3405	0.4929	0.1666	D.suppressed
0	TraesCS1A02G355500	TraesCS1B02G366100	TraesCS1D02G354900	0.6669	0.1884	0.1447	D.suppressed
0	TraesCS1A02G355700	TraesCS1B02G365800	TraesCS1D02G354800	0.5601	0.4399	0	D.suppressed
0	TraesCS1A02G355800	TraesCS1B02G365600	TraesCS1D02G354500	0.5279	0.2771	0.1951	Central
0	TraesCS1A02G356000	TraesCS1B02G365400	TraesCS1D02G354300	0	1	0	B.dominant
0	TraesCS1A02G356100	TraesCS1B02G365300	TraesCS1D02G354100	0.4867	0.2226	0.2907	Central
0	TraesCS1A02G356500	TraesCS1B02G372600	TraesCS1D02G360700	0.073	0.8182	0.1088	B.dominant
0	TraesCS1A02G356900	TraesCS1B02G373100	TraesCS1D02G361000	0.1609	0.1153	0.7238	D.dominant
0	TraesCS1A02G357300	TraesCS1B02G373800	TraesCS1D02G361500	0.3091	0.3981	0.2928	Central
0	TraesCS1A02G357400	TraesCS1B02G374000	TraesCS1D02G361700	0.6339	0.1128	0.2533	B.suppressed
0	TraesCS1A02G357500	TraesCS1B02G374100	TraesCS1D02G361800	0.4342	0.3256	0.2402	Central
0	TraesCS1A02G357900	TraesCS1B02G374500	TraesCS1D02G362700	0.17	0.4919	0.3381	Central
0	TraesCS1A02G358000	TraesCS1B02G374600	TraesCS1D02G362800	0.1765	0.4153	0.4083	Central
0	TraesCS1A02G358600	TraesCS1B02G375100	TraesCS1D02G363500	0.2958	0.3204	0.3838	Central
0	TraesCS1A02G358800	TraesCS1B02G375300	TraesCS1D02G363700	0.4311	0.2	0.3688	Central
0	TraesCS1A02G359100	TraesCS1B02G375400	TraesCS1D02G363800	0.662	0.2613	0.0767	D.suppressed
0	TraesCS1A02G359300	TraesCS1B02G375500	TraesCS1D02G363900	0.2747	0.0413	0.6839	B.suppressed
0	TraesCS1A02G360300	TraesCS1B02G376800	TraesCS1D02G364700	0.4044	0.3529	0.2427	Central
0	TraesCS1A02G360400	TraesCS1B02G376900	TraesCS1D02G364800	0.4037	0.4093	0.187	Central
0	TraesCS1A02G360500	TraesCS1B02G377000	TraesCS1D02G364900	0.3628	0.3463	0.2909	Central
0	TraesCS1A02G360700	TraesCS1B02G377100	TraesCS1D02G365100	0.5443	0.2824	0.1733	Central
0	TraesCS1A02G361000	TraesCS1B02G377600	TraesCS1D02G365400	0.1445	0.3472	0.5083	A.suppressed
0	TraesCS1A02G361100	TraesCS1B02G377700	TraesCS1D02G365500	0.2369	0.199	0.5641	Central
0	TraesCS1A02G361200	TraesCS1B02G377800	TraesCS1D02G365600	0.1157	0.522	0.3623	A.suppressed
0	TraesCS1A02G361300	TraesCS1B02G377900	TraesCS1D02G365700	0.413	0.2906	0.2965	Central
0	TraesCS1A02G361400	TraesCS1B02G378000	TraesCS1D02G365800	0.2218	0.448	0.3302	Central
0	TraesCS1A02G361500	TraesCS1B02G378100	TraesCS1D02G366200	0.2266	0.4443	0.3292	Central
0	TraesCS1A02G362000	TraesCS1B02G378900	TraesCS1D02G366800	0.2504	0.5518	0.1978	Central
0	TraesCS1A02G362100	TraesCS1B02G379300	TraesCS1D02G367000	0.2997	0.363	0.3373	Central
0	TraesCS1A02G362400	TraesCS1B02G379600	TraesCS1D02G367300	0.3486	0.1271	0.5243	B.suppressed
0	TraesCS1A02G362700	TraesCS1B02G379800	TraesCS1D02G367600	0.1507	0.3835	0.4658	A.suppressed
0	TraesCS1A02G363100	TraesCS1B02G380300	TraesCS1D02G368100	0.4708	0.1607	0.3685	B.suppressed
0	TraesCS1A02G363300	TraesCS1B02G380500	TraesCS1D02G368300	0.3209	0.2094	0.4697	Central
0	TraesCS1A02G363700	TraesCS1B02G380800	TraesCS1D02G368700	0.2486	0.3941	0.3572	Central
0	TraesCS1A02G363800	TraesCS1B02G381000	TraesCS1D02G368900	0.2051	0.1934	0.6015	Central
0	TraesCS1A02G364000	TraesCS1B02G381200	TraesCS1D02G369200	0.3419	0.1035	0.5546	B.suppressed
0	TraesCS1A02G364100	TraesCS1B02G381400	TraesCS1D02G369300	0.0067	0.2346	0.7587	D.dominant
0	TraesCS1A02G364200	TraesCS1B02G381600	TraesCS1D02G369600	0.3678	0.3654	0.2668	Central
0	TraesCS1A02G364500	TraesCS1B02G381900	TraesCS1D02G369900	0.9362	0.0434	0.0204	A.dominant
0	TraesCS1A02G364600	TraesCS1B02G382000	TraesCS1D02G370000	0.1124	0.3401	0.5475	A.suppressed
0	TraesCS1A02G364700	TraesCS1B02G382100	TraesCS1D02G370100	1	0	0	A.dominant
0	TraesCS1A02G364800	TraesCS1B02G382200	TraesCS1D02G370300	0	0.4357	0.5643	A.suppressed
0	TraesCS1A02G364900	TraesCS1B02G382500	TraesCS1D02G370400	0.3923	0.5474	0.0603	D.suppressed
0	TraesCS1A02G365300	TraesCS1B02G382800	TraesCS1D02G370800	0.2645	0.5716	0.1639	D.suppressed
0	TraesCS1A02G365400	TraesCS1B02G382900	TraesCS1D02G370900	0.6714	0.2782	0.0504	D.suppressed
0	TraesCS1A02G365600	TraesCS1B02G383200	TraesCS1D02G371000	0.3725	0.3016	0.3259	Central
0	TraesCS1A02G365700	TraesCS1B02G383300	TraesCS1D02G371100	0.2278	0.2959	0.4763	Central
0	TraesCS1A02G365800	TraesCS1B02G383400	TraesCS1D02G371200	0.3376	0.4125	0.25	Central
0	TraesCS1A02G366100	TraesCS1B02G383700	TraesCS1D02G371700	0.0546	0.4837	0.4617	A.suppressed
0	TraesCS1A02G366400	TraesCS1B02G384100	TraesCS1D02G372000	0.1777	0.3787	0.4436	Central
0	TraesCS1A02G366700	TraesCS1B02G384500	TraesCS1D02G372200	0.3537	0.2323	0.414	Central
0	TraesCS1A02G366800	TraesCS1B02G384600	TraesCS1D02G372300	0.1606	0.3238	0.5156	A.suppressed
0	TraesCS1A02G367100	TraesCS1B02G385300	TraesCS1D02G372800	#VALUE!	#VALUE!	#VALUE!	character(0)
0	TraesCS1A02G367300	TraesCS1B02G385900	TraesCS1D02G373000	0.3617	0.2248	0.4135	Central
0	TraesCS1A02G368500	TraesCS1B02G387400	TraesCS1D02G374300	0.5492	0.2558	0.195	Central
0	TraesCS1A02G368700	TraesCS1B02G387600	TraesCS1D02G374500	0.202	0.4939	0.3042	Central
0	TraesCS1A02G368800	TraesCS1B02G387700	TraesCS1D02G374600	0.4239	0.2697	0.3064	Central
0	TraesCS1A02G369400	TraesCS1B02G388100	TraesCS1D02G375300	0.6305	0.0854	0.2842	B.suppressed
0	TraesCS1A02G369600	TraesCS1B02G388700	TraesCS1D02G375700	0.2732	0.3428	0.384	Central
0	TraesCS1A02G369700	TraesCS1B02G388800	TraesCS1D02G375800	0.3058	0.2845	0.4097	Central
0	TraesCS1A02G369800	TraesCS1B02G388900	TraesCS1D02G376000	0.0178	0.1943	0.7879	D.dominant
0	TraesCS1A02G370000	TraesCS1B02G389100	TraesCS1D02G376200	0.0483	0.0544	0.8973	D.dominant
0	TraesCS1A02G370100	TraesCS1B02G389200	TraesCS1D02G376300	0.5611	0.2184	0.2205	Central
0	TraesCS1A02G370700	TraesCS1B02G389900	TraesCS1D02G376800	1	0	0	A.dominant
0	TraesCS1A02G370900	TraesCS1B02G390100	TraesCS1D02G377000	0.0952	0.1888	0.716	D.dominant
0	TraesCS1A02G371300	TraesCS1B02G390700	TraesCS1D02G377500	0.3957	0.3663	0.238	Central
0	TraesCS1A02G371600	TraesCS1B02G391400	TraesCS1D02G378200	0.2812	0.3048	0.4141	Central
0	TraesCS1A02G371700	TraesCS1B02G391500	TraesCS1D02G378300	0.345	0.4676	0.1874	Central
0	TraesCS1A02G371800	TraesCS1B02G391800	TraesCS1D02G378700	0.2349	0.3135	0.4516	Central
0	TraesCS1A02G372400	TraesCS1B02G392400	TraesCS1D02G379000	0.5258	0.3131	0.1611	D.suppressed
0	TraesCS1A02G372800	TraesCS1B02G392800	TraesCS1D02G379400	0.6326	0.2999	0.0675	D.suppressed
0	TraesCS1A02G373000	TraesCS1B02G393200	TraesCS1D02G379800	0.1635	0.6567	0.1798	A.suppressed
0	TraesCS1A02G373200	TraesCS1B02G393400	TraesCS1D02G380000	0.1327	0.8255	0.0418	B.dominant
0	TraesCS1A02G373300	TraesCS1B02G393500	TraesCS1D02G380200	0.343	0.3202	0.3368	Central
0	TraesCS1A02G374200	TraesCS1B02G394400	TraesCS1D02G380800	0.8078	0.1922	0	A.dominant
0	TraesCS1A02G374300	TraesCS1B02G394500	TraesCS1D02G381100	0.312	0.3973	0.2907	Central
0	TraesCS1A02G374800	TraesCS1B02G395000	TraesCS1D02G382000	0.142	0.3788	0.4792	A.suppressed
0	TraesCS1A02G374900	TraesCS1B02G395100	TraesCS1D02G382100	0.3263	0.4831	0.1906	Central
0	TraesCS1A02G375000	TraesCS1B02G395200	TraesCS1D02G382200	0.2564	0.3828	0.3608	Central
0	TraesCS1A02G375200	TraesCS1B02G395400	TraesCS1D02G382400	0.2341	0.1639	0.6021	B.suppressed
0	TraesCS1A02G375700	TraesCS1B02G396100	TraesCS1D02G383000	0.026	0.1994	0.7746	D.dominant
0	TraesCS1A02G375900	TraesCS1B02G396300	TraesCS1D02G383300	0.2453	0.333	0.4216	Central
0	TraesCS1A02G376100	TraesCS1B02G396600	TraesCS1D02G383400	0.2403	0.561	0.1987	Central
0	TraesCS1A02G376400	TraesCS1B02G396800	TraesCS1D02G383500	0.343	0.2785	0.3785	Central
0	TraesCS1A02G378000	TraesCS1B02G398800	TraesCS1D02G385000	0.2822	0.2459	0.4719	Central
0	TraesCS1A02G378500	TraesCS1B02G399300	TraesCS1D02G385400	0.221	0.5927	0.1862	Central
0	TraesCS1A02G378600	TraesCS1B02G399600	TraesCS1D02G385500	0.2782	0.5061	0.2157	Central
0	TraesCS1A02G378800	TraesCS1B02G400100	TraesCS1D02G386000	0.6126	0.2262	0.1612	D.suppressed
0	TraesCS1A02G378900	TraesCS1B02G400200	TraesCS1D02G386100	0.185	0.7462	0.0688	B.dominant
0	TraesCS1A02G379500	TraesCS1B02G401200	TraesCS1D02G386600	0.4037	0.3516	0.2447	Central
0	TraesCS1A02G379700	TraesCS1B02G401700	TraesCS1D02G387100	0.342	0	0.658	B.suppressed
0	TraesCS1A02G379800	TraesCS1B02G401800	TraesCS1D02G387200	0.3233	0.3033	0.3734	Central
0	TraesCS1A02G379900	TraesCS1B02G401900	TraesCS1D02G387300	0.5134	0.1386	0.348	B.suppressed
0	TraesCS1A02G380700	TraesCS1B02G403000	TraesCS1D02G388000	0.2211	0.4723	0.3067	Central
0	TraesCS1A02G381100	TraesCS1B02G403600	TraesCS1D02G388900	0.0306	0.1951	0.7743	D.dominant
0	TraesCS1A02G381200	TraesCS1B02G403700	TraesCS1D02G389000	0.5571	0.4203	0.0226	D.suppressed
0	TraesCS1A02G381500	TraesCS1B02G404000	TraesCS1D02G389300	0.2163	0.5512	0.2325	Central
0	TraesCS1A02G381800	TraesCS1B02G404200	TraesCS1D02G389500	0.3062	0.4665	0.2274	Central
0	TraesCS1A02G382100	TraesCS1B02G407200	TraesCS1D02G389800	0.6115	0.1081	0.2804	B.suppressed
0	TraesCS1A02G382800	TraesCS1B02G408200	TraesCS1D02G390500	0.4078	0.3083	0.2839	Central
0	TraesCS1A02G382900	TraesCS1B02G408600	TraesCS1D02G390600	0.2575	0.419	0.3236	Central
0	TraesCS1A02G383500	TraesCS1B02G409800	TraesCS1D02G391600	0.9333	0.0603	0.0064	A.dominant
0	TraesCS1A02G384000	TraesCS1B02G410800	TraesCS1D02G392300	0.1165	0.4084	0.475	A.suppressed
0	TraesCS1A02G384200	TraesCS1B02G411000	TraesCS1D02G392400	0.3069	0.4122	0.2809	Central
0	TraesCS1A02G385400	TraesCS1B02G411700	TraesCS1D02G393000	0.3296	0.3395	0.3309	Central
0	TraesCS1A02G385500	TraesCS1B02G411900	TraesCS1D02G393500	0.2977	0.4781	0.2242	Central
0	TraesCS1A02G385600	TraesCS1B02G412100	TraesCS1D02G393600	0.0138	0.5865	0.3996	A.suppressed
0	TraesCS1A02G386400	TraesCS1B02G413800	TraesCS1D02G394600	0.3637	0.1751	0.4612	Central
0	TraesCS1A02G386500	TraesCS1B02G413900	TraesCS1D02G394500	0.1183	0.391	0.4907	A.suppressed
0	TraesCS1A02G387400	TraesCS1B02G414800	TraesCS1D02G395200	0.1043	0.4433	0.4524	A.suppressed
0	TraesCS1A02G387600	TraesCS1B02G415100	TraesCS1D02G395600	0.0905	0.9095	0	B.dominant
0	TraesCS1A02G387700	TraesCS1B02G415200	TraesCS1D02G395700	0.426	0.1667	0.4073	Central
0	TraesCS1A02G387900	TraesCS1B02G415400	TraesCS1D02G395900	0.365	0.114	0.5209	B.suppressed
0	TraesCS1A02G388000	TraesCS1B02G415500	TraesCS1D02G396000	0.3049	0.3338	0.3613	Central
0	TraesCS1A02G388400	TraesCS1B02G415800	TraesCS1D02G396300	0.3338	0.2116	0.4546	Central
0	TraesCS1A02G388500	TraesCS1B02G415900	TraesCS1D02G396400	0.3951	0.3737	0.2312	Central
0	TraesCS1A02G388700	TraesCS1B02G416800	TraesCS1D02G396700	0.4156	0.434	0.1504	D.suppressed
0	TraesCS1A02G388800	TraesCS1B02G417000	TraesCS1D02G396800	0	0.5814	0.4186	A.suppressed
0	TraesCS1A02G389100	TraesCS1B02G417200	TraesCS1D02G397100	0.3589	0.2179	0.4233	Central
0	TraesCS1A02G389400	TraesCS4B02G104600	TraesCS1D02G397500	0.0117	0.7303	0.258	A.suppressed
0	TraesCS1A02G389500	TraesCS4B02G104700	TraesCS1D02G397600	0.3701	0.3534	0.2766	Central
0	TraesCS1A02G389800	TraesCS1B02G417900	TraesCS1D02G397900	0.0779	0.7504	0.1717	B.dominant
0	TraesCS1A02G390200	TraesCS1B02G418400	TraesCS1D02G398400	0.3717	0.0178	0.6105	B.suppressed
0	TraesCS1A02G390300	TraesCS1B02G418500	TraesCS1D02G398500	0.9021	0.039	0.0589	A.dominant
0	TraesCS1A02G390400	TraesCS1B02G418600	TraesCS1D02G398600	0.4383	0.0968	0.4649	B.suppressed
0	TraesCS1A02G390500	TraesCS1B02G418800	TraesCS1D02G398700	0.5149	0	0.4851	B.suppressed
0	TraesCS1A02G391000	TraesCS1B02G419100	TraesCS1D02G399000	0.3216	0.3261	0.3522	Central
0	TraesCS1A02G391600	TraesCS1B02G419800	TraesCS1D02G399800	0.3465	0.3595	0.294	Central
0	TraesCS1A02G391900	TraesCS1B02G420000	TraesCS1D02G400000	0.5682	0.1909	0.2409	Central
0	TraesCS1A02G392200	TraesCS1B02G420300	TraesCS1D02G400300	0	0	1	D.dominant
0	TraesCS1A02G392300	TraesCS1B02G420500	TraesCS1D02G400500	0.3417	0.2513	0.407	Central
0	TraesCS1A02G393700	TraesCS1B02G423000	TraesCS1D02G402800	0.5966	0.3713	0.0321	D.suppressed
0	TraesCS1A02G393900	TraesCS1B02G422900	TraesCS1D02G402600	0.1066	0.4911	0.4023	A.suppressed
0	TraesCS1A02G394400	TraesCS1B02G422400	TraesCS1D02G402000	0.2487	0.2936	0.4577	Central
0	TraesCS1A02G394500	TraesCS1B02G422200	TraesCS1D02G401900	0.2803	0.6375	0.0822	D.suppressed
0	TraesCS1A02G395200	TraesCS1B02G423500	TraesCS1D02G403400	0.1983	0.4148	0.387	Central
0	TraesCS1A02G395300	TraesCS1B02G423600	TraesCS1D02G403500	0.3225	0.3135	0.364	Central
0	TraesCS1A02G395400	TraesCS1B02G424000	TraesCS1D02G403600	0	0	1	D.dominant
0	TraesCS1A02G395600	TraesCS1B02G424100	TraesCS1D02G403700	0.2415	0.375	0.3835	Central
0	TraesCS1A02G395800	TraesCS1B02G424300	TraesCS1D02G403800	1	0	0	A.dominant
0	TraesCS1A02G396000	TraesCS1B02G424400	TraesCS1D02G404000	0.2702	0.3802	0.3496	Central
0	TraesCS1A02G396200	TraesCS1B02G424500	TraesCS1D02G404300	0.3064	0.168	0.5257	Central
0	TraesCS1A02G396400	TraesCS1B02G424700	TraesCS1D02G404400	0.2115	0.7885	0	B.dominant
0	TraesCS1A02G396600	TraesCS1B02G424800	TraesCS1D02G404500	0.4043	0.2687	0.327	Central
0	TraesCS1A02G396700	TraesCS1B02G424900	TraesCS1D02G404600	0.3366	0.1457	0.5178	B.suppressed
0	TraesCS1A02G396800	TraesCS1B02G425000	TraesCS1D02G404700	0.0804	0.8485	0.0712	B.dominant
0	TraesCS1A02G397000	TraesCS1B02G425300	TraesCS1D02G404900	0.3529	0.1211	0.526	B.suppressed
0	TraesCS1A02G397100	TraesCS1B02G425400	TraesCS1D02G405000	0.6221	0.3013	0.0765	D.suppressed
0	TraesCS1A02G397300	TraesCS1B02G425600	TraesCS1D02G405300	0.39	0.3472	0.2627	Central
0	TraesCS1A02G397400	TraesCS1B02G425700	TraesCS1D02G405400	0.3874	0.4576	0.1549	D.suppressed
0	TraesCS1A02G398300	TraesCS1B02G426200	TraesCS1D02G405800	0.0348	0.3481	0.617	A.suppressed
0	TraesCS1A02G398400	TraesCS1B02G426300	TraesCS1D02G405900	0.2434	0.262	0.4946	Central
0	TraesCS1A02G398500	TraesCS1B02G426400	TraesCS1D02G406100	0	0.4477	0.5523	A.suppressed
0	TraesCS1A02G398900	TraesCS1B02G426700	TraesCS1D02G406300	0.3279	0.3878	0.2843	Central
0	TraesCS1A02G399100	TraesCS1B02G426900	TraesCS1D02G406600	0.6071	0	0.3929	B.suppressed
0	TraesCS1A02G399500	TraesCS1B02G427600	TraesCS1D02G407100	0.6766	0.3234	0	D.suppressed
0	TraesCS1A02G399600	TraesCS1B02G427700	TraesCS1D02G407300	0.3641	0.4189	0.217	Central
0	TraesCS1A02G399800	TraesCS1B02G427900	TraesCS1D02G407500	0.3638	0.2375	0.3987	Central
0	TraesCS1A02G399900	TraesCS1B02G428000	TraesCS1D02G407600	0.5318	0.3616	0.1067	D.suppressed
0	TraesCS1A02G400200	TraesCS1B02G428800	TraesCS1D02G408000	0.3632	0.216	0.4208	Central
0	TraesCS1A02G400300	TraesCS1B02G428900	TraesCS1D02G408100	0.3487	0.4013	0.25	Central
0	TraesCS1A02G400500	TraesCS1B02G429200	TraesCS1D02G408300	0.5649	0	0.4351	B.suppressed
0	TraesCS1A02G400600	TraesCS1B02G429300	TraesCS1D02G408400	0.1243	0.3909	0.4848	A.suppressed
0	TraesCS1A02G400700	TraesCS1B02G429400	TraesCS1D02G408500	0.6867	0.2463	0.067	D.suppressed
0	TraesCS1A02G401900	TraesCS1B02G430500	TraesCS1D02G409300	0.4261	0.2169	0.3571	Central
0	TraesCS1A02G402000	TraesCS1B02G430900	TraesCS1D02G409500	0.0778	0.3555	0.5667	A.suppressed
0	TraesCS1A02G402100	TraesCS1B02G431200	TraesCS1D02G409700	0.2768	0.1746	0.5485	Central
0	TraesCS1A02G402200	TraesCS1B02G431300	TraesCS1D02G409800	0.3505	0.2529	0.3966	Central
0	TraesCS1A02G402400	TraesCS1B02G431400	TraesCS1D02G410100	0.4335	0.3375	0.229	Central
0	TraesCS1A02G402500	TraesCS1B02G431500	TraesCS1D02G410200	0.1278	0.4238	0.4484	A.suppressed
0	TraesCS1A02G402700	TraesCS1B02G432000	TraesCS1D02G410600	0.4654	0.3907	0.1439	D.suppressed
0	TraesCS1A02G402800	TraesCS1B02G432200	TraesCS1D02G410800	0.1455	0.385	0.4695	A.suppressed
0	TraesCS1A02G402900	TraesCS1B02G432300	TraesCS1D02G410900	0.4843	0.0469	0.4688	B.suppressed
0	TraesCS1A02G403000	TraesCS1B02G432400	TraesCS1D02G411000	0.2979	0.5842	0.1179	D.suppressed
0	TraesCS1A02G403100	TraesCS1B02G432500	TraesCS1D02G411100	0.3039	0.5316	0.1645	D.suppressed
0	TraesCS1A02G403200	TraesCS1B02G432600	TraesCS1D02G411200	0.4152	0.2584	0.3263	Central
0	TraesCS1A02G403500	TraesCS1B02G433100	TraesCS1D02G411400	0.2323	0.3291	0.4386	Central
0	TraesCS1A02G403900	TraesCS1B02G433400	TraesCS1D02G411700	0.3465	0.3781	0.2754	Central
0	TraesCS1A02G404200	TraesCS1B02G433700	TraesCS1D02G412000	0.2529	0.2748	0.4724	Central
0	TraesCS1A02G404500	TraesCS1B02G434000	TraesCS1D02G412200	0.3603	0.3679	0.2719	Central
0	TraesCS1A02G404700	TraesCS1B02G434500	TraesCS1D02G412700	0.283	0.3658	0.3512	Central
0	TraesCS1A02G405500	TraesCS1B02G435600	TraesCS1D02G413500	0.1495	0.3097	0.5408	A.suppressed
0	TraesCS1A02G405600	TraesCS1B02G435700	TraesCS1D02G413600	0.1142	0	0.8858	D.dominant
0	TraesCS1A02G405800	TraesCS1B02G435900	TraesCS4D02G335900	0.399	0.601	0	D.suppressed
0	TraesCS1A02G406200	TraesCS1B02G436300	TraesCS1D02G414600	0.4072	0.3131	0.2797	Central
0	TraesCS1A02G407100	TraesCS5B02G528100	TraesCS5D02G527100	0.341	0.3757	0.2833	Central
0	TraesCS1A02G407600	TraesCS5B02G529400	TraesCS5D02G528500	0.3316	0.3764	0.292	Central
0	TraesCS1A02G407800	TraesCS5B02G529100	TraesCS5D02G528100	0.7417	0.2583	0	D.suppressed
0	TraesCS1A02G408300	TraesCS1B02G437100	TraesCS1D02G415300	#VALUE!	#VALUE!	#VALUE!	character(0)
0	TraesCS1A02G408700	TraesCS1B02G437400	TraesCS1D02G415800	0.3174	0.4512	0.2314	Central
0	TraesCS1A02G408800	TraesCS1B02G437500	TraesCS1D02G415900	0.0189	0.5333	0.4478	A.suppressed
0	TraesCS1A02G408900	TraesCS1B02G437600	TraesCS1D02G416000	0.0347	0.448	0.5173	A.suppressed
0	TraesCS1A02G409100	TraesCS1B02G437700	TraesCS1D02G416100	0.1254	0.4961	0.3786	A.suppressed
0	TraesCS1A02G409600	TraesCS1B02G439600	TraesCS1D02G416900	0.2527	0.4529	0.2944	Central
0	TraesCS1A02G409700	TraesCS1B02G439700	TraesCS1D02G417000	0.4675	0.145	0.3875	B.suppressed
0	TraesCS1A02G409800	TraesCS1B02G439800	TraesCS1D02G417100	0.8357	0.0286	0.1357	A.dominant
0	TraesCS1A02G409900	TraesCS1B02G439900	TraesCS1D02G417300	0.2978	0.4628	0.2394	Central
0	TraesCS1A02G410300	TraesCS1B02G440200	TraesCS1D02G417900	0.0715	0.1211	0.8074	D.dominant
0	TraesCS1A02G411500	TraesCS1B02G441700	TraesCS1D02G419300	0.2542	0.243	0.5028	Central
0	TraesCS1A02G411600	TraesCS1B02G441900	TraesCS1D02G419400	0.301	0.3866	0.3124	Central
0	TraesCS1A02G411700	TraesCS1B02G442000	TraesCS1D02G419500	0.5571	0.2346	0.2083	Central
0	TraesCS1A02G411900	TraesCS1B02G442300	TraesCS1D02G419800	0.3207	0.1953	0.484	Central
0	TraesCS1A02G412100	TraesCS1B02G442500	TraesCS1D02G419900	0.226	0.2352	0.5388	Central
0	TraesCS1A02G412900	TraesCS1B02G443200	TraesCS1D02G420500	0.2639	0.4047	0.3314	Central
0	TraesCS1A02G413000	TraesCS1B02G443100	TraesCS1D02G420600	0.3403	0.3425	0.3172	Central
0	TraesCS1A02G413600	TraesCS1B02G443600	TraesCS1D02G421000	0.2675	0.1108	0.6216	B.suppressed
0	TraesCS1A02G413700	TraesCS1B02G443700	TraesCS1D02G421100	0	0	1	D.dominant
0	TraesCS1A02G414400	TraesCS1B02G444500	TraesCS1D02G421800	0	0	1	D.dominant
0	TraesCS1A02G414500	TraesCS1B02G444600	TraesCS1D02G421900	0.3069	0.5055	0.1876	Central
0	TraesCS1A02G414700	TraesCS1B02G444700	TraesCS1D02G422000	0.2369	0	0.7631	D.dominant
0	TraesCS1A02G415300	TraesCS1B02G445300	TraesCS1D02G422800	0.2852	0.3704	0.3444	Central
0	TraesCS1A02G415800	TraesCS1B02G446000	TraesCS1D02G423200	0.3797	0.0961	0.5242	B.suppressed
0	TraesCS1A02G416000	TraesCS1B02G446300	TraesCS1D02G423500	0.2234	0.438	0.3386	Central
0	TraesCS1A02G416200	TraesCS1B02G446500	TraesCS1D02G423800	0.2418	0.1198	0.6384	B.suppressed
0	TraesCS1A02G416500	TraesCS1B02G446700	TraesCS1D02G424300	0.2839	0.1297	0.5864	B.suppressed
0	TraesCS1A02G417300	TraesCS1B02G447500	TraesCS1D02G424900	0.0075	0.4013	0.5912	A.suppressed
0	TraesCS1A02G417400	TraesCS1B02G447600	TraesCS1D02G425000	0.3661	0.3151	0.3188	Central
0	TraesCS1A02G417700	TraesCS1B02G447800	TraesCS1D02G425200	0.5875	0.4125	0	D.suppressed
0	TraesCS1A02G417800	TraesCS1B02G447900	TraesCS1D02G425400	0.295	0.2355	0.4695	Central
0	TraesCS1A02G417900	TraesCS1B02G448000	TraesCS1D02G425500	0.1399	0.336	0.5241	A.suppressed
0	TraesCS1A02G418000	TraesCS1B02G448100	TraesCS1D02G425600	0	0.1382	0.8618	D.dominant
0	TraesCS1A02G418200	TraesCS1B02G448200	TraesCS1D02G425900	0.4005	0.1075	0.492	B.suppressed
0	TraesCS1A02G418400	TraesCS1B02G448400	TraesCS1D02G426100	0.6055	0.0445	0.35	B.suppressed
0	TraesCS1A02G419100	TraesCS1B02G449200	TraesCS1D02G426800	0.4109	0.1913	0.3979	Central
0	TraesCS1A02G419400	TraesCS1B02G449500	TraesCS1D02G427200	0.6431	0.2499	0.107	D.suppressed
0	TraesCS1A02G419500	TraesCS1B02G449600	TraesCS1D02G427300	0.2818	0.3094	0.4088	Central
0	TraesCS1A02G419600	TraesCS1B02G449700	TraesCS1D02G427400	0.1318	0.7478	0.1204	B.dominant
0	TraesCS1A02G419800	TraesCS1B02G449800	TraesCS1D02G427500	0.3486	0.2735	0.3779	Central
0	TraesCS1A02G420000	TraesCS1B02G450400	TraesCS1D02G427800	0.4549	0.4142	0.1309	D.suppressed
0	TraesCS1A02G420100	TraesCS1B02G450500	TraesCS1D02G427900	0.4385	0.51	0.0515	D.suppressed
0	TraesCS1A02G424100	TraesCS1B02G456900	TraesCS1D02G433600	1	0	0	A.dominant
0	TraesCS1A02G420200	TraesCS1B02G450600	TraesCS1D02G428000	0.7252	0.1713	0.1035	A.dominant
0	TraesCS1A02G420300	TraesCS1B02G450700	TraesCS1D02G428100	0.4493	0.1329	0.4178	B.suppressed
0	TraesCS1A02G420500	TraesCS1B02G451500	TraesCS1D02G428400	0.3248	0.4103	0.265	Central
0	TraesCS1A02G420600	TraesCS1B02G451800	TraesCS1D02G428500	0.1663	0.261	0.5727	A.suppressed
0	TraesCS1A02G420700	TraesCS1B02G451900	TraesCS1D02G428600	0.2161	0	0.7839	D.dominant
0	TraesCS1A02G420900	TraesCS1B02G452100	TraesCS1D02G428800	0.1934	0.424	0.3826	Central
0	TraesCS1A02G421000	TraesCS1B02G452200	TraesCS1D02G428900	0.3015	0.3288	0.3698	Central
0	TraesCS1A02G421200	TraesCS1B02G452400	TraesCS1D02G429200	0.719	0.1286	0.1524	A.dominant
0	TraesCS1A02G422100	TraesCS1B02G453600	TraesCS1D02G430300	0.4562	0.456	0.0878	D.suppressed
0	TraesCS1A02G422400	TraesCS1B02G453700	TraesCS1D02G430600	0.3226	0.4021	0.2753	Central
0	TraesCS1A02G423100	TraesCS1B02G455200	TraesCS1D02G431700	0.3066	0.191	0.5024	Central
0	TraesCS1A02G423400	TraesCS1B02G455400	TraesCS1D02G432000	0.322	0.409	0.2689	Central
0	TraesCS1A02G423800	TraesCS1B02G455900	TraesCS1D02G432400	0.2205	0.5705	0.209	Central
0	TraesCS1A02G424200	TraesCS1B02G456700	TraesCS1D02G433400	0.3071	0.2939	0.399	Central
0	TraesCS1A02G424300	TraesCS1B02G456600	TraesCS1D02G433300	0.6179	0.2327	0.1494	D.suppressed
0	TraesCS1A02G425000	TraesCS1B02G459400	TraesCS1D02G434000	0.2269	0.3946	0.3785	Central
0	TraesCS1A02G425200	TraesCS1B02G459600	TraesCS1D02G434200	0.39	0.1928	0.4172	Central
0	TraesCS1A02G425700	TraesCS1B02G459900	TraesCS1D02G434400	0.3657	0.2398	0.3945	Central
0	TraesCS1A02G426700	TraesCS1B02G461600	TraesCS1D02G436500	0	1	0	B.dominant
0	TraesCS1A02G426900	TraesCS1B02G461800	TraesCS1D02G436700	1	0	0	A.dominant
0	TraesCS1A02G427000	TraesCS1B02G461900	TraesCS1D02G436800	0.3575	0.3345	0.308	Central
0	TraesCS1A02G427100	TraesCS1B02G462000	TraesCS1D02G436900	0.3316	0.4847	0.1837	Central
0	TraesCS1A02G427200	TraesCS1B02G462200	TraesCS1D02G437000	0.008	0.7006	0.2914	A.suppressed
0	TraesCS1A02G427400	TraesCS1B02G462300	TraesCS1D02G437100	0.4574	0.2888	0.2538	Central
0	TraesCS1A02G427500	TraesCS1B02G462400	TraesCS1D02G437200	0.8675	0.0589	0.0736	A.dominant
0	TraesCS1A02G427600	TraesCS1B02G462500	TraesCS1D02G437300	0.4616	0.2577	0.2806	Central
0	TraesCS1A02G428400	TraesCS1B02G463100	TraesCS1D02G437700	0.3085	0.2797	0.4118	Central
0	TraesCS1A02G428700	TraesCS1B02G463400	TraesCS1D02G438000	0.3739	0.386	0.2401	Central
0	TraesCS1A02G429400	TraesCS1B02G464300	TraesCS1D02G439000	0.5553	0.0647	0.3799	B.suppressed
0	TraesCS1A02G430100	TraesCS1B02G464900	TraesCS1D02G439400	0.355	0.3959	0.2491	Central
0	TraesCS1A02G430200	TraesCS1B02G465000	TraesCS1D02G439500	0.1938	0.4837	0.3225	Central
0	TraesCS1A02G430400	TraesCS1B02G465100	TraesCS1D02G439600	0.3904	0.3764	0.2332	Central
0	TraesCS1A02G430700	TraesCS1B02G465400	TraesCS1D02G439800	0.4669	0.2631	0.2699	Central
0	TraesCS1A02G430900	TraesCS1B02G465600	TraesCS1D02G440000	0.058	0.1737	0.7684	D.dominant
0	TraesCS1A02G431000	TraesCS1B02G465800	TraesCS1D02G440200	0.4022	0.1742	0.4235	Central
0	TraesCS1A02G431400	TraesCS1B02G466200	TraesCS1D02G440500	0.8036	0.0878	0.1086	A.dominant
0	TraesCS1A02G431500	TraesCS1B02G466300	TraesCS1D02G440600	0.1462	0.6459	0.2079	A.suppressed
0	TraesCS1A02G431800	TraesCS1B02G467400	TraesCS1D02G441100	0.1088	0.4797	0.4115	A.suppressed
0	TraesCS1A02G432800	TraesCS1B02G468600	TraesCS1D02G442100	1	0	0	A.dominant
0	TraesCS1A02G433000	TraesCS1B02G468700	TraesCS1D02G442400	0.2979	0.5671	0.135	D.suppressed
0	TraesCS1A02G433100	TraesCS1B02G468900	TraesCS1D02G442500	0	0.3598	0.6402	A.suppressed
0	TraesCS1A02G433300	TraesCS1B02G469200	TraesCS1D02G442900	0.3202	0.4329	0.2468	Central
0	TraesCS1A02G433400	TraesCS1B02G469300	TraesCS1D02G443000	0.372	0.2954	0.3326	Central
0	TraesCS1A02G433500	TraesCS1B02G469400	TraesCS1D02G443100	0.2833	0.3393	0.3773	Central
0	TraesCS1A02G435000	TraesCS1B02G470800	TraesCS1D02G444100	0.2589	0.5982	0.1429	D.suppressed
0	TraesCS1A02G435600	TraesCS1B02G471200	TraesCS1D02G444400	0.3436	0.2582	0.3982	Central
0	TraesCS1A02G435700	TraesCS1B02G471400	TraesCS1D02G444600	0.222	0.1949	0.5832	Central
0	TraesCS1A02G436200	TraesCS1B02G471700	TraesCS1D02G444900	0.1625	0.5303	0.3073	A.suppressed
0	TraesCS1A02G437400	TraesCS1B02G472000	TraesCS1D02G445200	0.3086	0.421	0.2704	Central
0	TraesCS1A02G437500	TraesCS1B02G472100	TraesCS1D02G445300	0.3764	0.228	0.3955	Central
0	TraesCS1A02G438600	TraesCS1B02G472500	TraesCS1D02G446400	0.3969	0.3	0.3031	Central
0	TraesCS1A02G439500	TraesCS1B02G474800	TraesCS1D02G448700	0.3697	0.1493	0.4811	B.suppressed
0	TraesCS1A02G439600	TraesCS1B02G474900	TraesCS1D02G448800	0.1331	0.5283	0.3386	A.suppressed
0	TraesCS1A02G439700	TraesCS1B02G475000	TraesCS1D02G448900	0.3765	0.4098	0.2137	Central
0	TraesCS1A02G440100	TraesCS2B02G629300	TraesCS6D02G023700	0.0476	0.1326	0.8198	D.dominant
0	TraesCS1A02G440200	TraesCS1B02G475400	TraesCS1D02G449200	0.2433	0.3156	0.4411	Central
0	TraesCS1A02G441200	TraesCS1B02G475700	TraesCS1D02G449700	0.6709	0.2785	0.0505	D.suppressed
0	TraesCS1A02G442400	TraesCS1B02G476500	TraesCS1D02G450200	0.297	0.3525	0.3505	Central
0	TraesCS1A02G442500	TraesCS1B02G476600	TraesCS1D02G450300	0.2543	0.2791	0.4665	Central
0	TraesCS1A02G442600	TraesCS1B02G481100	TraesCS1D02G450400	0.389	0.3654	0.2456	Central
0	TraesCS1A02G443000	TraesCS1B02G477100	TraesCS1D02G451000	0.4775	0.2915	0.231	Central
0	TraesCS1A02G443200	TraesCS1B02G477400	TraesCS1D02G451200	0.3482	0.3133	0.3384	Central
0	TraesCS1A02G443600	TraesCS1B02G478100	TraesCS1D02G451700	0.2614	0.3813	0.3572	Central
0	TraesCS1A02G443700	TraesCS1B02G478200	TraesCS1D02G451800	0.0916	0.6226	0.2858	A.suppressed
0	TraesCS1A02G444300	TraesCS1B02G478800	TraesCS1D02G452300	0.0464	0.4458	0.5078	A.suppressed
0	TraesCS1A02G444500	TraesCS1B02G479300	TraesCS1D02G452700	0.3388	0.3301	0.3311	Central
0	TraesCS1A02G444800	TraesCS1B02G479600	TraesCS1D02G452900	0.3143	0.2958	0.3899	Central
0	TraesCS1A02G444900	TraesCS1B02G479700	TraesCS1D02G453000	0.0996	0.3581	0.5424	A.suppressed
0	TraesCS1A02G445000	TraesCS1B02G479800	TraesCS1D02G453100	0.4073	0.2313	0.3614	Central
0	TraesCS1A02G445500	TraesCS1B02G480100	TraesCS1D02G453600	0.2023	0.4886	0.3091	Central
0	TraesCS1A02G445600	TraesCS1B02G480400	TraesCS1D02G453900	0.2406	0.7218	0.0376	D.suppressed
0	TraesCS1A02G445900	TraesCS1B02G480600	TraesCS1D02G454600	0.4568	0.5348	0.0084	D.suppressed
0	TraesCS1A02G446000	TraesCS1B02G480700	TraesCS1D02G454700	0.2982	0.5278	0.1741	Central
0	TraesCS4A02G164500	TraesCS1B02G089900	TraesCS1D02G073800	0.492	0.0029	0.5051	B.suppressed
0	TraesCS7A02G282300	TraesCS1B02G142900	TraesCS3D02G204700	0.5424	0.0077	0.4498	B.suppressed
0	TraesCS6A02G385700	TraesCS1B02G166100	TraesCS1D02G146100	0.6389	0.1699	0.1912	Central
0	TraesCS3A02G147000	TraesCS1B02G234100	TraesCS1D02G222300	0.2575	0.4174	0.3251	Central
0	TraesCS4A02G215000	TraesCS1B02G275400	TraesCS4D02G097900	0.2349	0.2354	0.5296	Central
0	TraesCS2A02G469400	TraesCS1B02G376200	TraesCS5D02G308500	0.0728	0.2703	0.6568	A.suppressed
0	TraesCS2A02G119400	TraesCS1B02G379200	TraesCS2D02G120400	0.3754	0.3858	0.2388	Central
0	TraesCS5A02G023100	TraesCS1B02G400400	TraesCS5D02G028600	0.214	0.786	0	B.dominant
0	TraesCS3A02G430500	TraesCS1B02G406200	TraesCS1D02G387400	0.3431	0.6569	0	D.suppressed
0	TraesCS7A02G000200	TraesCS1B02G479100	TraesCS7D02G000100	0.1416	0.0447	0.8138	D.dominant
0	TraesCS2A02G000100	TraesCS2B02G023900	TraesCS2D02G000600	0.1898	0.2158	0.5944	Central
0	TraesCS2A02G000200	TraesCS2B02G023800	TraesCS2D02G000500	0.319	0.1658	0.5152	B.suppressed
0	TraesCS2A02G000400	TraesCS2B02G023600	TraesCS2D02G000300	0.4436	0.351	0.2055	Central
0	TraesCS2A02G000700	TraesCS2B02G023400	TraesCS2D02G000100	0.1508	0.4535	0.3957	A.suppressed
0	TraesCS2A02G000900	TraesCS2B02G023200	TraesCS2D02G000800	0.4148	0.1805	0.4047	Central
0	TraesCS2A02G001200	TraesCS2B02G022700	TraesCS2D02G001400	0.2892	0.3002	0.4106	Central
0	TraesCS2A02G001300	TraesCS2B02G022600	TraesCS2D02G001500	0.5078	0.1377	0.3545	B.suppressed
0	TraesCS2A02G003800	TraesCS4B02G091700	TraesCS2D02G483900	0.0416	0.7111	0.2474	A.suppressed
0	TraesCS2A02G005000	TraesCS2B02G015500	TraesCS2D02G007100	0.2269	0.3443	0.4288	Central
0	TraesCS2A02G005200	TraesCS2B02G016000	TraesCS2D02G006600	0.5549	0.3148	0.1303	D.suppressed
0	TraesCS2A02G005300	TraesCS2B02G016100	TraesCS2D02G006400	0	0.617	0.383	A.suppressed
0	TraesCS2A02G005500	TraesCS2B02G016300	TraesCS2D02G006200	0	0.6818	0.3182	A.suppressed
0	TraesCS2A02G005600	TraesCS2B02G016400	TraesCS2D02G006100	0.6304	0.258	0.1116	D.suppressed
0	TraesCS2A02G007200	TraesCS2B02G013500	TraesCS2D02G008300	0.2643	0.5479	0.1878	Central
0	TraesCS2A02G007300	TraesCS2B02G013600	TraesCS2D02G008200	0.5073	0.2163	0.2764	Central
0	TraesCS2A02G007800	TraesCS2B02G012900	TraesCS2D02G009600	0.2314	0.3081	0.4605	Central
0	TraesCS2A02G007900	TraesCS2B02G012800	TraesCS2D02G009700	0.2991	0.3231	0.3778	Central
0	TraesCS2A02G009600	TraesCS2B02G012100	TraesCS2D02G010400	0.0441	0.3641	0.5918	A.suppressed
0	TraesCS2A02G009900	TraesCS2B02G012300	TraesCS2D02G010500	0	0.2595	0.7405	A.suppressed
0	TraesCS2A02G010100	TraesCS2B02G012500	TraesCS2D02G010700	0.2846	0.3451	0.3703	Central
0	TraesCS2A02G010200	TraesCS2B02G012600	TraesCS2D02G010800	0.486	0.2863	0.2277	Central
0	TraesCS2A02G011100	TraesCS2B02G010400	TraesCS2D02G011800	0.1545	0.2641	0.5814	A.suppressed
0	TraesCS2A02G011400	TraesCS2B02G010200	TraesCS2D02G012200	0.3026	0.3306	0.3668	Central
0	TraesCS2A02G011600	TraesCS2B02G010000	TraesCS2D02G012000	0.3285	0.1412	0.5303	B.suppressed
0	TraesCS2A02G012000	TraesCS2B02G009500	TraesCS2D02G012700	0.6981	0.271	0.0309	D.suppressed
0	TraesCS2A02G012200	TraesCS2B02G008900	TraesCS2D02G012900	0.3171	0.2772	0.4057	Central
0	TraesCS2A02G012800	TraesCS2B02G005100	TraesCS2D02G013600	0.1049	0.2837	0.6113	A.suppressed
0	TraesCS2A02G012900	TraesCS2B02G005000	TraesCS2D02G013700	0.1869	0.1148	0.6983	D.dominant
0	TraesCS2A02G014200	TraesCS2B02G003600	TraesCS2D02G014900	0.4008	0.179	0.4202	Central
0	TraesCS2A02G014300	TraesCS2B02G002100	TraesCS2D02G015500	0.1268	0.591	0.2822	A.suppressed
0	TraesCS2A02G016400	TraesCS2B02G024400	TraesCS2D02G017900	0.13	0.6478	0.2222	A.suppressed
0	TraesCS2A02G016500	TraesCS2B02G024500	TraesCS2D02G018000	0.398	0.4681	0.134	D.suppressed
0	TraesCS2A02G021300	TraesCS2B02G029500	TraesCS2D02G022000	0.9634	0.0366	0	A.dominant
0	TraesCS2A02G022000	TraesCS2B02G030800	TraesCS2D02G022800	0.3414	0.4447	0.2139	Central
0	TraesCS2A02G022100	TraesCS2B02G030700	TraesCS2D02G022900	0.2327	0.383	0.3844	Central
0	TraesCS2A02G022200	TraesCS2B02G030600	TraesCS2D02G023000	0.1837	0.4889	0.3274	Central
0	TraesCS2A02G022700	TraesCS2B02G031800	TraesCS2D02G023900	0.1566	0.6468	0.1966	A.suppressed
0	TraesCS2A02G023200	TraesCS2B02G033300	TraesCS2D02G024300	0.3648	0	0.6352	B.suppressed
0	TraesCS2A02G023500	TraesCS2B02G033400	TraesCS2D02G024600	0.5562	0.0131	0.4306	B.suppressed
0	TraesCS2A02G024600	TraesCS2B02G034800	TraesCS2D02G025800	0.0116	0.139	0.8493	D.dominant
0	TraesCS2A02G025300	TraesCS2B02G038200	TraesCS2D02G027300	0.3572	0.2936	0.3492	Central
0	TraesCS2A02G026200	TraesCS2B02G039100	TraesCS2D02G028100	0.8328	0.0473	0.1198	A.dominant
0	TraesCS2A02G026300	TraesCS2B02G039500	TraesCS2D02G028200	0.0164	0.0104	0.9731	D.dominant
0	TraesCS2A02G026600	TraesCS2B02G040000	TraesCS2D02G028600	0.1455	0.264	0.5905	A.suppressed
0	TraesCS2A02G026900	TraesCS2B02G040200	TraesCS2D02G029000	0.3655	0.3052	0.3293	Central
0	TraesCS2A02G027000	TraesCS2B02G040300	TraesCS2D02G029100	0.3254	0.3628	0.3118	Central
0	TraesCS2A02G028400	TraesCS2B02G041800	TraesCS2D02G030800	0	0.2433	0.7567	D.dominant
0	TraesCS2A02G028600	TraesCS2B02G041700	TraesCS2D02G030900	0.1547	0.6985	0.1468	B.dominant
0	TraesCS2A02G028800	TraesCS2B02G041600	TraesCS2D02G031100	0.3581	0.351	0.2909	Central
0	TraesCS2A02G031800	TraesCS2B02G043500	TraesCS2D02G031400	0.6062	0.1771	0.2168	Central
0	TraesCS2A02G032500	TraesCS2B02G046500	TraesCS2D02G031800	0.8078	0.1182	0.074	A.dominant
0	TraesCS2A02G032600	TraesCS2B02G046600	TraesCS2D02G031900	0.3606	0.3015	0.338	Central
0	TraesCS2A02G033300	TraesCS2B02G047000	TraesCS2D02G032900	0.2479	0.2928	0.4593	Central
0	TraesCS2A02G033500	TraesCS2B02G047100	TraesCS2D02G033000	0.1403	0.2996	0.5602	A.suppressed
0	TraesCS2A02G033600	TraesCS2B02G047300	TraesCS2D02G033100	0.1327	0.7526	0.1147	B.dominant
0	TraesCS2A02G033700	TraesCS2B02G047400	TraesCS2D02G033200	0.3736	0.2624	0.364	Central
0	TraesCS2A02G033800	TraesCS2B02G047500	TraesCS2D02G033300	0.4948	0.098	0.4072	B.suppressed
0	TraesCS2A02G035400	TraesCS2B02G048500	TraesCS2D02G034600	0.2375	0.3619	0.4007	Central
0	TraesCS2A02G036100	TraesCS2B02G049000	TraesCS2D02G035100	0	0	1	D.dominant
0	TraesCS2A02G036300	TraesCS2B02G049200	TraesCS2D02G035400	0.4611	0.0252	0.5137	B.suppressed
0	TraesCS2A02G036400	TraesCS2B02G049700	TraesCS2D02G035700	0.3918	0.1301	0.4781	B.suppressed
0	TraesCS2A02G036500	TraesCS2B02G049600	TraesCS2D02G035600	0.3626	0.2793	0.3581	Central
0	TraesCS2A02G036900	TraesCS2B02G050900	TraesCS2D02G036600	0.1067	0.5095	0.3838	A.suppressed
0	TraesCS2A02G037200	TraesCS2B02G050600	TraesCS2D02G036300	0.6374	0.0168	0.3458	B.suppressed
0	TraesCS2A02G037400	TraesCS2B02G050400	TraesCS2D02G036200	0.7078	0.1889	0.1034	A.dominant
0	TraesCS2A02G037800	TraesCS2B02G051000	TraesCS2D02G036800	0.2669	0.3442	0.389	Central
0	TraesCS2A02G038000	TraesCS2B02G051300	TraesCS2D02G037000	0.2355	0.4544	0.3101	Central
0	TraesCS2A02G038200	TraesCS2B02G051400	TraesCS2D02G037200	0	0.1892	0.8108	D.dominant
0	TraesCS2A02G038800	TraesCS2B02G052200	TraesCS2D02G037800	0.3651	0.1468	0.4881	B.suppressed
0	TraesCS2A02G039200	TraesCS2B02G051800	TraesCS2D02G037700	0.5913	0.1245	0.2842	B.suppressed
0	TraesCS2A02G039300	TraesCS2B02G051700	TraesCS2D02G037600	0.2856	0.6284	0.086	D.suppressed
0	TraesCS2A02G039700	TraesCS2B02G052600	TraesCS2D02G038300	0.4973	0.0377	0.465	B.suppressed
0	TraesCS2A02G040100	TraesCS2B02G053000	TraesCS2D02G038700	0.227	0.2385	0.5345	Central
0	TraesCS2A02G040200	TraesCS2B02G053100	TraesCS2D02G038800	0.3271	0.5138	0.1591	D.suppressed
0	TraesCS2A02G041100	TraesCS2B02G053600	TraesCS2D02G039500	0.4849	0.0955	0.4197	B.suppressed
0	TraesCS2A02G041300	TraesCS2B02G053700	TraesCS2D02G039600	0.2406	0.3119	0.4475	Central
0	TraesCS2A02G041400	TraesCS2B02G053800	TraesCS2D02G040000	0.2575	0	0.7425	B.suppressed
0	TraesCS2A02G041900	TraesCS2B02G054400	TraesCS2D02G040600	0.3173	0.3422	0.3405	Central
0	TraesCS2A02G042000	TraesCS2B02G054600	TraesCS2D02G040800	0.4143	0.0667	0.519	B.suppressed
0	TraesCS2A02G042100	TraesCS2B02G054700	TraesCS2D02G040900	0.3518	0.3593	0.2889	Central
0	TraesCS2A02G045000	TraesCS2B02G057200	TraesCS2D02G043600	0.3018	0.39	0.3081	Central
0	TraesCS2A02G045100	TraesCS2B02G057300	TraesCS2D02G043700	0.4043	0.3442	0.2515	Central
0	TraesCS2A02G048600	TraesCS2B02G062500	TraesCS2D02G047500	0	0.8891	0.1109	B.dominant
0	TraesCS2A02G049700	TraesCS2B02G060900	TraesCS2D02G048800	0.3109	0.3544	0.3347	Central
0	TraesCS2A02G050600	TraesCS2B02G063900	TraesCS2D02G050300	0.3154	0.4275	0.2571	Central
0	TraesCS2A02G051600	TraesCS2B02G066100	TraesCS2D02G052200	0.2719	0.6423	0.0858	D.suppressed
0	TraesCS2A02G053500	TraesCS2B02G067400	TraesCS6D02G140200	0.7857	0	0.2143	A.dominant
0	TraesCS2A02G056700	TraesCS2B02G068800	TraesCS2D02G055500	0.4172	0.4413	0.1414	D.suppressed
0	TraesCS2A02G057400	TraesCS2B02G073500	TraesCS2D02G056000	0	0.9133	0.0867	B.dominant
0	TraesCS2A02G057800	TraesCS2B02G073200	TraesCS2D02G056100	0.3006	0.4274	0.272	Central
0	TraesCS2A02G058600	TraesCS2B02G070800	TraesCS2D02G057800	0.3056	0.2787	0.4157	Central
0	TraesCS2A02G058700	TraesCS2B02G070700	TraesCS2D02G057900	0.3202	0.6025	0.0773	D.suppressed
0	TraesCS2A02G059000	TraesCS6B02G042100	TraesCS6D02G013500	0.0682	0.6589	0.2728	A.suppressed
0	TraesCS2A02G059400	TraesCS2B02G069400	TraesCS2D02G058900	0.0425	0.6818	0.2756	A.suppressed
0	TraesCS2A02G060200	TraesCS2B02G073800	TraesCS2D02G059800	0.266	0.3879	0.3461	Central
0	TraesCS2A02G060600	TraesCS2B02G074100	TraesCS2D02G059400	0.129	0.4868	0.3842	A.suppressed
0	TraesCS2A02G060700	TraesCS2B02G074200	TraesCS2D02G059300	0.3645	0.2941	0.3414	Central
0	TraesCS2A02G061000	TraesCS2B02G074400	TraesCS2D02G060000	0.2371	0.4534	0.3095	Central
0	TraesCS2A02G061100	TraesCS2B02G074500	TraesCS2D02G060100	0.3626	0.2721	0.3653	Central
0	TraesCS2A02G061400	TraesCS2B02G074600	TraesCS2D02G060300	0.7682	0.071	0.1608	A.dominant
0	TraesCS2A02G061600	TraesCS2B02G075000	TraesCS2D02G060800	0	0	1	D.dominant
0	TraesCS2A02G063500	TraesCS2B02G076200	TraesCS2D02G061700	0.0742	0.4201	0.5057	A.suppressed
0	TraesCS2A02G063600	TraesCS2B02G076300	TraesCS2D02G061800	0.8772	0.0596	0.0633	A.dominant
0	TraesCS2A02G064600	TraesCS2B02G076800	TraesCS2D02G062900	0.3699	0.3889	0.2412	Central
0	TraesCS2A02G064900	TraesCS2B02G077100	TraesCS2D02G063000	0.5572	0.3994	0.0434	D.suppressed
0	TraesCS2A02G065000	TraesCS2B02G077200	TraesCS2D02G063100	0.3688	0.3051	0.326	Central
0	TraesCS2A02G065100	TraesCS2B02G077300	TraesCS2D02G063200	0.2763	0.3011	0.4227	Central
0	TraesCS2A02G065200	TraesCS2B02G077400	TraesCS2D02G063300	0	0	1	D.dominant
0	TraesCS2A02G065700	TraesCS2B02G077700	TraesCS2D02G063900	0.1939	0.3153	0.4909	Central
0	TraesCS2A02G066300	TraesCS2B02G078400	TraesCS2D02G064800	0	0.4201	0.5799	A.suppressed
0	TraesCS2A02G066600	TraesCS2B02G078800	TraesCS2D02G065000	0.1216	0.3566	0.5219	A.suppressed
0	TraesCS2A02G067400	TraesCS2B02G079600	TraesCS2D02G065700	0.2241	0.5118	0.2641	Central
0	TraesCS2A02G067500	TraesCS2B02G079700	TraesCS2D02G065800	0.2699	0.4729	0.2572	Central
0	TraesCS2A02G067700	TraesCS2B02G079900	TraesCS2D02G066000	0.6931	0.1189	0.188	A.dominant
0	TraesCS2A02G067800	TraesCS2B02G080000	TraesCS2D02G066100	0.3173	0.2922	0.3905	Central
0	TraesCS2A02G069200	TraesCS2B02G081600	TraesCS2D02G067900	0.3969	0.2368	0.3663	Central
0	TraesCS2A02G069300	TraesCS2B02G082400	TraesCS2D02G068000	0.1437	0.3367	0.5195	A.suppressed
0	TraesCS2A02G069400	TraesCS2B02G082500	TraesCS2D02G068100	0.3541	0.261	0.3849	Central
0	TraesCS2A02G069500	TraesCS2B02G082700	TraesCS2D02G068300	0.5652	0.3628	0.072	D.suppressed
0	TraesCS2A02G069600	TraesCS2B02G082800	TraesCS2D02G068400	0.2314	0.2999	0.4687	Central
0	TraesCS2A02G069800	TraesCS2B02G083000	TraesCS2D02G068600	0.3184	0.4735	0.2081	Central
0	TraesCS2A02G070300	TraesCS2B02G083800	TraesCS2D02G069300	0.3649	0.2296	0.4055	Central
0	TraesCS2A02G070400	TraesCS2B02G083900	TraesCS2D02G069400	0.5408	0.0069	0.4523	B.suppressed
0	TraesCS2A02G070800	TraesCS2B02G084800	TraesCS2D02G069700	0	0.7276	0.2724	A.suppressed
0	TraesCS2A02G070900	TraesCS2B02G084600	TraesCS2D02G069800	0.351	0.4945	0.1545	D.suppressed
0	TraesCS2A02G071100	TraesCS2B02G085100	TraesCS2D02G070000	0.4831	0	0.5169	B.suppressed
0	TraesCS2A02G072400	TraesCS2B02G086900	TraesCS2D02G071400	0.1968	0.4206	0.3826	Central
0	TraesCS2A02G072500	TraesCS2B02G086800	TraesCS2D02G071500	0.3373	0.3682	0.2944	Central
0	TraesCS2A02G072600	TraesCS3B02G088800	TraesCS3D02G074200	0.0294	0.4902	0.4804	A.suppressed
0	TraesCS2A02G072700	TraesCS2B02G086700	TraesCS2D02G071800	0.3664	0.2673	0.3663	Central
0	TraesCS2A02G072800	TraesCS2B02G087600	TraesCS2D02G072200	0.4048	0.2491	0.3462	Central
0	TraesCS2A02G074000	TraesCS2B02G089000	TraesCS2D02G072900	0.1505	0.3322	0.5172	A.suppressed
0	TraesCS2A02G074100	TraesCS2B02G089100	TraesCS2D02G073000	0	0.4418	0.5582	A.suppressed
0	TraesCS2A02G075800	TraesCS2B02G090600	TraesCS2D02G074300	0.5001	0.1234	0.3765	B.suppressed
0	TraesCS2A02G076200	TraesCS2B02G090900	TraesCS2D02G074900	0	0.6667	0.3333	A.suppressed
0	TraesCS2A02G076600	TraesCS2B02G091400	TraesCS2D02G075200	0.9466	0.0534	0	A.dominant
0	TraesCS2A02G076700	TraesCS2B02G091600	TraesCS2D02G075300	0.3177	0.3436	0.3387	Central
0	TraesCS2A02G076900	TraesCS2B02G091800	TraesCS2D02G075500	0.2741	0.4684	0.2575	Central
0	TraesCS2A02G077800	TraesCS2B02G092700	TraesCS2D02G075800	0.0619	0.1481	0.79	D.dominant
0	TraesCS2A02G079300	TraesCS2B02G094100	TraesCS2D02G076700	0.1499	0.5965	0.2536	A.suppressed
0	TraesCS2A02G079400	TraesCS2B02G094200	TraesCS2D02G076800	0.3707	0.0919	0.5374	B.suppressed
0	TraesCS2A02G079500	TraesCS2B02G094300	TraesCS2D02G076900	0.4111	0.3073	0.2816	Central
0	TraesCS2A02G079700	TraesCS2B02G094500	TraesCS2D02G077000	0.3491	0.394	0.257	Central
0	TraesCS2A02G080000	TraesCS2B02G094800	TraesCS2D02G077300	0.1486	0.5855	0.2659	A.suppressed
0	TraesCS2A02G080700	TraesCS2B02G095500	TraesCS2D02G078500	0.4001	0.367	0.2328	Central
0	TraesCS2A02G081100	TraesCS2B02G095800	TraesCS2D02G078700	0.8604	0	0.1396	A.dominant
0	TraesCS2A02G081300	TraesCS2B02G095900	TraesCS2D02G079100	0.4813	0.2729	0.2458	Central
0	TraesCS2A02G081400	TraesCS2B02G096000	TraesCS2D02G079200	0.2009	0.2757	0.5234	Central
0	TraesCS2A02G082100	TraesCS2B02G096200	TraesCS2D02G080000	0.3084	0.2961	0.3955	Central
0	TraesCS2A02G082200	TraesCS2B02G096300	TraesCS2D02G080100	0.2686	0.5835	0.1479	D.suppressed
0	TraesCS2A02G082400	TraesCS2B02G096500	TraesCS2D02G080300	0.2473	0.3052	0.4475	Central
0	TraesCS2A02G082500	TraesCS2B02G096700	TraesCS2D02G080400	0.1318	0.6348	0.2335	A.suppressed
0	TraesCS2A02G083600	TraesCS2B02G097800	TraesCS2D02G081400	0.3937	0.2283	0.3779	Central
0	TraesCS2A02G083700	TraesCS2B02G097900	TraesCS2D02G081500	0.1298	0.5056	0.3647	A.suppressed
0	TraesCS2A02G084000	TraesCS2B02G098500	TraesCS2D02G082000	0.2533	0.3374	0.4093	Central
0	TraesCS2A02G084200	TraesCS2B02G098800	TraesCS2D02G082200	0.2265	0.2529	0.5207	Central
0	TraesCS2A02G084700	TraesCS2B02G099400	TraesCS2D02G082600	0.1397	0.2552	0.6051	A.suppressed
0	TraesCS2A02G084800	TraesCS2B02G099500	TraesCS2D02G082700	0.3094	0.1232	0.5673	B.suppressed
0	TraesCS2A02G084900	TraesCS2B02G099600	TraesCS2D02G082800	0.1478	0.4107	0.4415	A.suppressed
0	TraesCS2A02G085000	TraesCS2B02G099700	TraesCS2D02G082900	0.3995	0.2758	0.3247	Central
0	TraesCS2A02G085600	TraesCS2B02G101100	TraesCS2D02G083300	0.01	0.99	0	B.dominant
0	TraesCS2A02G086000	TraesCS3B02G607900	TraesCS2D02G041200	0	0	1	D.dominant
0	TraesCS2A02G086400	TraesCS2B02G100400	TraesCS2D02G083900	0.4846	0.2179	0.2974	Central
0	TraesCS2A02G086900	TraesCS2B02G101600	TraesCS2D02G084200	0.3595	0.2683	0.3721	Central
0	TraesCS2A02G087000	TraesCS2B02G101700	TraesCS2D02G084300	0.2894	0.3227	0.3879	Central
0	TraesCS2A02G089000	TraesCS2B02G104700	TraesCS2D02G086800	0.417	0.2823	0.3008	Central
0	TraesCS2A02G089100	TraesCS2B02G104800	TraesCS2D02G087000	0.2528	0.4121	0.3351	Central
0	TraesCS2A02G089300	TraesCS2B02G105100	TraesCS2D02G087400	0.3456	0.3748	0.2795	Central
0	TraesCS2A02G089400	TraesCS2B02G105300	TraesCS2D02G087500	0.4421	0.2929	0.265	Central
0	TraesCS2A02G089600	TraesCS2B02G105500	TraesCS2D02G087700	0.3926	0	0.6074	B.suppressed
0	TraesCS2A02G089900	TraesCS2B02G105600	TraesCS2D02G087800	0.2885	0.2816	0.4299	Central
0	TraesCS2A02G090000	TraesCS2B02G105700	TraesCS2D02G087900	0.2773	0.3609	0.3618	Central
0	TraesCS2A02G090200	TraesCS2B02G105900	TraesCS2D02G088100	0	0.2697	0.7303	A.suppressed
0	TraesCS2A02G091900	TraesCS2B02G106900	TraesCS2D02G091000	0	0.1732	0.8268	D.dominant
0	TraesCS2A02G092200	TraesCS2B02G107100	TraesCS2D02G091300	0.3203	0.4169	0.2628	Central
0	TraesCS2A02G092400	TraesCS2B02G107200	TraesCS2D02G091400	0.4762	0.5238	0	D.suppressed
0	TraesCS2A02G093700	TraesCS2B02G108200	TraesCS2D02G092500	0.4383	0.2701	0.2917	Central
0	TraesCS2A02G094000	TraesCS2B02G108800	TraesCS2D02G092600	0.4573	0.2879	0.2548	Central
0	TraesCS2A02G094100	TraesCS2B02G108900	TraesCS2D02G092700	0.587	0.0408	0.3722	B.suppressed
0	TraesCS2A02G094200	TraesCS2B02G109000	TraesCS2D02G092800	0.3786	0.195	0.4263	Central
0	TraesCS2A02G094800	TraesCS2B02G109900	TraesCS2D02G093300	0.1242	0.3499	0.5259	A.suppressed
0	TraesCS2A02G095200	TraesCS2B02G110300	TraesCS2D02G093500	0.332	0.4284	0.2396	Central
0	TraesCS2A02G095300	TraesCS2B02G110500	TraesCS2D02G093700	0.2673	0.4132	0.3195	Central
0	TraesCS2A02G095400	TraesCS2B02G110600	TraesCS2D02G093800	0.2376	0.5107	0.2517	Central
0	TraesCS2A02G095500	TraesCS2B02G110800	TraesCS2D02G094000	0.2949	0.4004	0.3047	Central
0	TraesCS2A02G096000	TraesCS2B02G111400	TraesCS2D02G094400	0.3805	0.2385	0.381	Central
0	TraesCS2A02G096300	TraesCS2B02G111800	TraesCS2D02G094600	0.3647	0.3209	0.3143	Central
0	TraesCS2A02G096400	TraesCS2B02G111900	TraesCS2D02G094800	0.143	0.2206	0.6364	A.suppressed
0	TraesCS2A02G096500	TraesCS2B02G112000	TraesCS2D02G095000	0.3899	0.5212	0.0889	D.suppressed
0	TraesCS2A02G097100	TraesCS2B02G112400	TraesCS2D02G096200	0.3526	0.228	0.4194	Central
0	TraesCS2A02G097200	TraesCS2B02G112600	TraesCS2D02G096000	1	0	0	A.dominant
0	TraesCS2A02G097300	TraesCS2B02G112700	TraesCS2D02G095900	0.2962	0.376	0.3278	Central
0	TraesCS2A02G097500	TraesCS2B02G113200	TraesCS2D02G096800	0.3381	0.3117	0.3502	Central
0	TraesCS2A02G097600	TraesCS2B02G113300	TraesCS2D02G096900	0.2652	0.52	0.2148	Central
0	TraesCS2A02G097800	TraesCS2B02G113500	TraesCS2D02G097200	0.3534	0.3737	0.2729	Central
0	TraesCS2A02G097900	TraesCS2B02G113600	TraesCS2D02G097300	0.4313	0.2956	0.2731	Central
0	TraesCS2A02G098000	TraesCS2B02G113700	TraesCS2D02G097400	0.6946	0	0.3054	B.suppressed
0	TraesCS2A02G098200	TraesCS2B02G113900	TraesCS2D02G097600	0.1464	0.7682	0.0854	B.dominant
0	TraesCS2A02G098300	TraesCS2B02G114000	TraesCS2D02G097700	0.3277	0.2142	0.4581	Central
0	TraesCS2A02G098400	TraesCS2B02G114500	TraesCS2D02G097800	0.3679	0.3349	0.2972	Central
0	TraesCS2A02G098500	TraesCS2B02G114700	TraesCS2D02G098000	0.3549	0.1477	0.4974	B.suppressed
0	TraesCS2A02G098600	TraesCS2B02G114800	TraesCS2D02G098100	0.2263	0.3558	0.4179	Central
[truncated: 296,102+ more rows]
